# Supplementary material for: Metagenomic Insight into The Global Dissemination of The Antibiotic Resistome
Source: Adv Sci (Weinh). 2023 Oct 23;10(33):2303925. doi: 10.1002/advs.202303925 (PMC10667823; doi:10.1002/advs.202303925)
Supplement: Supplementary file 2 — Supplemetary Table S1 [file ADVS-10-2303925-s003.xlsx]

## Sheet: Legend
Table	Description
Table 1	Metadata of 3018 human fecal metagenomic samples used in this study
Table 2	Collection of drivers for human fecal core resistome
Table 3	Metadata of 3562 whole-habitat metagenomic samples used in this study
Table 4	ARGs annotation of 3562 metagenomic samples used in this study
Table 5	Hosts of ARG identified by MAGs with strict quality criteria
Table 6	Metadata of 10274 genomes of specific bacteria (isolated from human faeces and 7 habitats) used in this study
Table 7	Metadata of 2090 E. coli genomes used in this study
Table 8	HGT identification across human faeces and other habitats
Table 9	HGT efficiency and SNP counts of each transferable ARGs across habitats transmissions

## Sheet: Table 1
Samples-name	Samples-name1	Bio-project	Latitude	Longitude	Country	Continent	Year (Sample collection)	Age	Sex	Enterotype	Healthy or Unhealthy	Disease	Details	Journal	title	Doi
ERS953820	ERR1110279	PRJEB11532	31.2508	34.7996	Israel	Asia	2014	18~70	Not Provided	ET-B	Healthy	None	Alimentary control	CELL	Personalized Nutrition by Prediction of Glycemic Responses	10.1016/j.cell.2015.11.001
ERS953823	ERR1110297	PRJEB11532	31.2508	34.7996	Israel	Asia	2014	18~70	Not Provided	ET-P	Healthy	None	Alimentary control	CELL	Personalized Nutrition by Prediction of Glycemic Responses	10.1016/j.cell.2015.11.001
ERS953824	ERR1110298	PRJEB11532	31.2508	34.7996	Israel	Asia	2014	18~70	Not Provided	ET-P	Healthy	None	Alimentary control	CELL	Personalized Nutrition by Prediction of Glycemic Responses	10.1016/j.cell.2015.11.001
ERS953827	ERR1110300	PRJEB11532	31.2508	34.7996	Israel	Asia	2014	18~70	Not Provided	ET-P	Healthy	None	Alimentary control	CELL	Personalized Nutrition by Prediction of Glycemic Responses	10.1016/j.cell.2015.11.001
ERS953828	ERR1110301	PRJEB11532	31.2508	34.7996	Israel	Asia	2014	18~70	Not Provided	ET-F	Healthy	None	Alimentary control	CELL	Personalized Nutrition by Prediction of Glycemic Responses	10.1016/j.cell.2015.11.001
ERS953832	ERR1110304	PRJEB11532	31.2508	34.7996	Israel	Asia	2014	18~70	Not Provided	ET-P	Healthy	None	Alimentary control	CELL	Personalized Nutrition by Prediction of Glycemic Responses	10.1016/j.cell.2015.11.001
ERS953834	ERR1110306	PRJEB11532	31.2508	34.7996	Israel	Asia	2014	18~70	Not Provided	ET-B	Healthy	None	Alimentary control	CELL	Personalized Nutrition by Prediction of Glycemic Responses	10.1016/j.cell.2015.11.001
ERS953848	ERR1110315	PRJEB11532	31.2508	34.7996	Israel	Asia	2014	18~70	Not Provided	ET-B	Healthy	None	Alimentary control	CELL	Personalized Nutrition by Prediction of Glycemic Responses	10.1016/j.cell.2015.11.001
ERS953851	ERR1110318	PRJEB11532	31.2508	34.7996	Israel	Asia	2014	18~70	Not Provided	ET-P	Healthy	None	Alimentary control	CELL	Personalized Nutrition by Prediction of Glycemic Responses	10.1016/j.cell.2015.11.001
ERS953861	ERR1110326	PRJEB11532	31.2508	34.7996	Israel	Asia	2014	18~70	Not Provided	ET-F	Healthy	None	Alimentary control	CELL	Personalized Nutrition by Prediction of Glycemic Responses	10.1016/j.cell.2015.11.001
ERS953862	ERR1110327	PRJEB11532	31.2508	34.7996	Israel	Asia	2014	18~70	Not Provided	ET-B	Healthy	None	Alimentary control	CELL	Personalized Nutrition by Prediction of Glycemic Responses	10.1016/j.cell.2015.11.001
ERS953865	ERR1110330	PRJEB11532	31.2508	34.7996	Israel	Asia	2014	18~70	Not Provided	ET-B	Healthy	None	Alimentary control	CELL	Personalized Nutrition by Prediction of Glycemic Responses	10.1016/j.cell.2015.11.001
ERS953821	ERR1110331	PRJEB11532	31.2508	34.7996	Israel	Asia	2014	18~70	Not Provided	ET-P	Healthy	None	Alimentary control	CELL	Personalized Nutrition by Prediction of Glycemic Responses	10.1016/j.cell.2015.11.001
ERS953822	ERR1110332	PRJEB11532	31.2508	34.7996	Israel	Asia	2014	18~70	Not Provided	ET-B	Healthy	None	Alimentary control	CELL	Personalized Nutrition by Prediction of Glycemic Responses	10.1016/j.cell.2015.11.001
ERS953826	ERR1110333	PRJEB11532	31.2508	34.7996	Israel	Asia	2014	18~70	Not Provided	ET-P	Healthy	None	Alimentary control	CELL	Personalized Nutrition by Prediction of Glycemic Responses	10.1016/j.cell.2015.11.001
ERS953840	ERR1110337	PRJEB11532	31.2508	34.7996	Israel	Asia	2014	18~70	Not Provided	ET-B	Healthy	None	Alimentary control	CELL	Personalized Nutrition by Prediction of Glycemic Responses	10.1016/j.cell.2015.11.001
ERS953866	ERR1110342	PRJEB11532	31.2508	34.7996	Israel	Asia	2014	18~70	Not Provided	ET-B	Healthy	None	Alimentary control	CELL	Personalized Nutrition by Prediction of Glycemic Responses	10.1016/j.cell.2015.11.001
ERS953872	ERR1110343	PRJEB11532	31.2508	34.7996	Israel	Asia	2014	18~70	Not Provided	ET-P	Healthy	None	Alimentary control	CELL	Personalized Nutrition by Prediction of Glycemic Responses	10.1016/j.cell.2015.11.001
ERS953879	ERR1110347	PRJEB11532	31.2508	34.7996	Israel	Asia	2014	18~70	Not Provided	ET-P	Healthy	None	Alimentary control	CELL	Personalized Nutrition by Prediction of Glycemic Responses	10.1016/j.cell.2015.11.001
ERS953868	ERR1110433	PRJEB11532	31.2508	34.7996	Israel	Asia	2014	18~70	Not Provided	ET-F	Healthy	None	Alimentary control	CELL	Personalized Nutrition by Prediction of Glycemic Responses	10.1016/j.cell.2015.11.001
ERS953889	ERR1110441	PRJEB11532	31.2508	34.7996	Israel	Asia	2014	18~70	Not Provided	ET-F	Healthy	None	Alimentary control	CELL	Personalized Nutrition by Prediction of Glycemic Responses	10.1016/j.cell.2015.11.001
ERS972025	ERR1136618	PRJEB11532	31.2508	34.7996	Israel	Asia	2014	18~70	Not Provided	ET-F	Healthy	None	Alimentary control	CELL	Personalized Nutrition by Prediction of Glycemic Responses	10.1016/j.cell.2015.11.001
ERS972034	ERR1136627	PRJEB11532	31.2508	34.7996	Israel	Asia	2014	18~70	Not Provided	ET-F	Healthy	None	Alimentary control	CELL	Personalized Nutrition by Prediction of Glycemic Responses	10.1016/j.cell.2015.11.001
ERS971652	ERR1136706	PRJEB11532	31.2508	34.7996	Israel	Asia	2014	18~70	Not Provided	ET-F	Healthy	None	Alimentary control	CELL	Personalized Nutrition by Prediction of Glycemic Responses	10.1016/j.cell.2015.11.001
ERS971654	ERR1136708	PRJEB11532	31.2508	34.7996	Israel	Asia	2014	18~70	Not Provided	ET-B	Healthy	None	Alimentary control	CELL	Personalized Nutrition by Prediction of Glycemic Responses	10.1016/j.cell.2015.11.001
ERS971655	ERR1136709	PRJEB11532	31.2508	34.7996	Israel	Asia	2014	18~70	Not Provided	ET-F	Healthy	None	Alimentary control	CELL	Personalized Nutrition by Prediction of Glycemic Responses	10.1016/j.cell.2015.11.001
ERS971661	ERR1136715	PRJEB11532	31.2508	34.7996	Israel	Asia	2014	18~70	Not Provided	ET-F	Healthy	None	Alimentary control	CELL	Personalized Nutrition by Prediction of Glycemic Responses	10.1016/j.cell.2015.11.001
ERS971663	ERR1136717	PRJEB11532	31.2508	34.7996	Israel	Asia	2014	18~70	Not Provided	ET-F	Healthy	None	Alimentary control	CELL	Personalized Nutrition by Prediction of Glycemic Responses	10.1016/j.cell.2015.11.001
ERS971667	ERR1136721	PRJEB11532	31.2508	34.7996	Israel	Asia	2014	18~70	Not Provided	ET-F	Healthy	None	Alimentary control	CELL	Personalized Nutrition by Prediction of Glycemic Responses	10.1016/j.cell.2015.11.001
ERS971689	ERR1136743	PRJEB11532	31.2508	34.7996	Israel	Asia	2014	18~70	Not Provided	ET-F	Healthy	None	Alimentary control	CELL	Personalized Nutrition by Prediction of Glycemic Responses	10.1016/j.cell.2015.11.001
ERS971698	ERR1136752	PRJEB11532	31.2508	34.7996	Israel	Asia	2014	18~70	Not Provided	ET-F	Healthy	None	Alimentary control	CELL	Personalized Nutrition by Prediction of Glycemic Responses	10.1016/j.cell.2015.11.001
ERS971700	ERR1136754	PRJEB11532	31.2508	34.7996	Israel	Asia	2014	18~70	Not Provided	ET-F	Healthy	None	Alimentary control	CELL	Personalized Nutrition by Prediction of Glycemic Responses	10.1016/j.cell.2015.11.001
ERS971742	ERR1136796	PRJEB11532	31.2508	34.7996	Israel	Asia	2014	18~70	Not Provided	ET-B	Healthy	None	Alimentary control	CELL	Personalized Nutrition by Prediction of Glycemic Responses	10.1016/j.cell.2015.11.001
ERS971765	ERR1136818	PRJEB11532	31.2508	34.7996	Israel	Asia	2014	18~70	Not Provided	ET-F	Healthy	None	Alimentary control	CELL	Personalized Nutrition by Prediction of Glycemic Responses	10.1016/j.cell.2015.11.001
ERS971776	ERR1136829	PRJEB11532	31.2508	34.7996	Israel	Asia	2014	18~70	Not Provided	ET-F	Healthy	None	Alimentary control	CELL	Personalized Nutrition by Prediction of Glycemic Responses	10.1016/j.cell.2015.11.001
ERS971780	ERR1136833	PRJEB11532	31.2508	34.7996	Israel	Asia	2014	18~70	Not Provided	ET-F	Healthy	None	Alimentary control	CELL	Personalized Nutrition by Prediction of Glycemic Responses	10.1016/j.cell.2015.11.001
ERS971782	ERR1136835	PRJEB11532	31.2508	34.7996	Israel	Asia	2014	18~70	Not Provided	ET-F	Healthy	None	Alimentary control	CELL	Personalized Nutrition by Prediction of Glycemic Responses	10.1016/j.cell.2015.11.001
ERS971784	ERR1136837	PRJEB11532	31.2508	34.7996	Israel	Asia	2014	18~70	Not Provided	ET-F	Healthy	None	Alimentary control	CELL	Personalized Nutrition by Prediction of Glycemic Responses	10.1016/j.cell.2015.11.001
ERS971785	ERR1136838	PRJEB11532	31.2508	34.7996	Israel	Asia	2014	18~70	Not Provided	ET-F	Healthy	None	Alimentary control	CELL	Personalized Nutrition by Prediction of Glycemic Responses	10.1016/j.cell.2015.11.001
ERS971789	ERR1136842	PRJEB11532	31.2508	34.7996	Israel	Asia	2014	18~70	Not Provided	ET-B	Healthy	None	Alimentary control	CELL	Personalized Nutrition by Prediction of Glycemic Responses	10.1016/j.cell.2015.11.001
ERS971801	ERR1136854	PRJEB11532	31.2508	34.7996	Israel	Asia	2014	18~70	Not Provided	ET-B	Healthy	None	Alimentary control	CELL	Personalized Nutrition by Prediction of Glycemic Responses	10.1016/j.cell.2015.11.001
ERS971807	ERR1136860	PRJEB11532	31.2508	34.7996	Israel	Asia	2014	18~70	Not Provided	ET-B	Healthy	None	Alimentary control	CELL	Personalized Nutrition by Prediction of Glycemic Responses	10.1016/j.cell.2015.11.001
ERS971809	ERR1136862	PRJEB11532	31.2508	34.7996	Israel	Asia	2014	18~70	Not Provided	ET-F	Healthy	None	Alimentary control	CELL	Personalized Nutrition by Prediction of Glycemic Responses	10.1016/j.cell.2015.11.001
ERS971818	ERR1136871	PRJEB11532	31.2508	34.7996	Israel	Asia	2014	18~70	Not Provided	ET-P	Healthy	None	Alimentary control	CELL	Personalized Nutrition by Prediction of Glycemic Responses	10.1016/j.cell.2015.11.001
ERS971822	ERR1136875	PRJEB11532	31.2508	34.7996	Israel	Asia	2014	18~70	Not Provided	ET-F	Healthy	None	Alimentary control	CELL	Personalized Nutrition by Prediction of Glycemic Responses	10.1016/j.cell.2015.11.001
ERS971824	ERR1136877	PRJEB11532	31.2508	34.7996	Israel	Asia	2014	18~70	Not Provided	ET-B	Healthy	None	Alimentary control	CELL	Personalized Nutrition by Prediction of Glycemic Responses	10.1016/j.cell.2015.11.001
ERS971830	ERR1136883	PRJEB11532	31.2508	34.7996	Israel	Asia	2014	18~70	Not Provided	ET-B	Healthy	None	Alimentary control	CELL	Personalized Nutrition by Prediction of Glycemic Responses	10.1016/j.cell.2015.11.001
ERS971837	ERR1136890	PRJEB11532	31.2508	34.7996	Israel	Asia	2014	18~70	Not Provided	ET-F	Healthy	None	Alimentary control	CELL	Personalized Nutrition by Prediction of Glycemic Responses	10.1016/j.cell.2015.11.001
ERS971838	ERR1136891	PRJEB11532	31.2508	34.7996	Israel	Asia	2014	18~70	Not Provided	ET-P	Healthy	None	Alimentary control	CELL	Personalized Nutrition by Prediction of Glycemic Responses	10.1016/j.cell.2015.11.001
ERS971842	ERR1136895	PRJEB11532	31.2508	34.7996	Israel	Asia	2014	18~70	Not Provided	ET-B	Healthy	None	Alimentary control	CELL	Personalized Nutrition by Prediction of Glycemic Responses	10.1016/j.cell.2015.11.001
ERS971848	ERR1136901	PRJEB11532	31.2508	34.7996	Israel	Asia	2014	18~70	Not Provided	ET-F	Healthy	None	Alimentary control	CELL	Personalized Nutrition by Prediction of Glycemic Responses	10.1016/j.cell.2015.11.001
ERS971851	ERR1136904	PRJEB11532	31.2508	34.7996	Israel	Asia	2014	18~70	Not Provided	ET-B	Healthy	None	Alimentary control	CELL	Personalized Nutrition by Prediction of Glycemic Responses	10.1016/j.cell.2015.11.001
ERS971854	ERR1136907	PRJEB11532	31.2508	34.7996	Israel	Asia	2014	18~70	Not Provided	ET-F	Healthy	None	Alimentary control	CELL	Personalized Nutrition by Prediction of Glycemic Responses	10.1016/j.cell.2015.11.001
ERS971861	ERR1136914	PRJEB11532	31.2508	34.7996	Israel	Asia	2014	18~70	Not Provided	ET-F	Healthy	None	Alimentary control	CELL	Personalized Nutrition by Prediction of Glycemic Responses	10.1016/j.cell.2015.11.001
ERS971932	ERR1137087	PRJEB11532	31.2508	34.7996	Israel	Asia	2014	18~70	Not Provided	ET-F	Healthy	None	Alimentary control	CELL	Personalized Nutrition by Prediction of Glycemic Responses	10.1016/j.cell.2015.11.001
ERS971963	ERR1137118	PRJEB11532	31.2508	34.7996	Israel	Asia	2014	18~70	Not Provided	ET-F	Healthy	None	Alimentary control	CELL	Personalized Nutrition by Prediction of Glycemic Responses	10.1016/j.cell.2015.11.001
ERS972275	ERR1137366	PRJEB11532	31.2508	34.7996	Israel	Asia	2014	18~70	Not Provided	ET-P	Healthy	None	Alimentary control	CELL	Personalized Nutrition by Prediction of Glycemic Responses	10.1016/j.cell.2015.11.001
ERS972265	ERR1137380	PRJEB11532	31.2508	34.7996	Israel	Asia	2014	18~70	Not Provided	ET-F	Healthy	None	Alimentary control	CELL	Personalized Nutrition by Prediction of Glycemic Responses	10.1016/j.cell.2015.11.001
ERS972309	ERR1137382	PRJEB11532	31.2508	34.7996	Israel	Asia	2014	18~70	Not Provided	ET-B	Healthy	None	Alimentary control	CELL	Personalized Nutrition by Prediction of Glycemic Responses	10.1016/j.cell.2015.11.001
ERS972321	ERR1137386	PRJEB11532	31.2508	34.7996	Israel	Asia	2014	18~70	Not Provided	ET-B	Healthy	None	Alimentary control	CELL	Personalized Nutrition by Prediction of Glycemic Responses	10.1016/j.cell.2015.11.001
ERS972322	ERR1137387	PRJEB11532	31.2508	34.7996	Israel	Asia	2014	18~70	Not Provided	ET-P	Healthy	None	Alimentary control	CELL	Personalized Nutrition by Prediction of Glycemic Responses	10.1016/j.cell.2015.11.001
ERS972325	ERR1137390	PRJEB11532	31.2508	34.7996	Israel	Asia	2014	18~70	Not Provided	ET-P	Healthy	None	Alimentary control	CELL	Personalized Nutrition by Prediction of Glycemic Responses	10.1016/j.cell.2015.11.001
ERS972327	ERR1137392	PRJEB11532	31.2508	34.7996	Israel	Asia	2014	18~70	Not Provided	ET-P	Healthy	None	Alimentary control	CELL	Personalized Nutrition by Prediction of Glycemic Responses	10.1016/j.cell.2015.11.001
ERS972270	ERR1137433	PRJEB11532	31.2508	34.7996	Israel	Asia	2014	18~70	Not Provided	ET-F	Healthy	None	Alimentary control	CELL	Personalized Nutrition by Prediction of Glycemic Responses	10.1016/j.cell.2015.11.001
ERS972271	ERR1137434	PRJEB11532	31.2508	34.7996	Israel	Asia	2014	18~70	Not Provided	ET-B	Healthy	None	Alimentary control	CELL	Personalized Nutrition by Prediction of Glycemic Responses	10.1016/j.cell.2015.11.001
ERS972273	ERR1137436	PRJEB11532	31.2508	34.7996	Israel	Asia	2014	18~70	Not Provided	ET-P	Healthy	None	Alimentary control	CELL	Personalized Nutrition by Prediction of Glycemic Responses	10.1016/j.cell.2015.11.001
ERS972231	ERR1137438	PRJEB11532	31.2508	34.7996	Israel	Asia	2014	18~70	Not Provided	ET-P	Healthy	None	Alimentary control	CELL	Personalized Nutrition by Prediction of Glycemic Responses	10.1016/j.cell.2015.11.001
ERS972234	ERR1137441	PRJEB11532	31.2508	34.7996	Israel	Asia	2014	18~70	Not Provided	ET-P	Healthy	None	Alimentary control	CELL	Personalized Nutrition by Prediction of Glycemic Responses	10.1016/j.cell.2015.11.001
ERS972235	ERR1137442	PRJEB11532	31.2508	34.7996	Israel	Asia	2014	18~70	Not Provided	ET-B	Healthy	None	Alimentary control	CELL	Personalized Nutrition by Prediction of Glycemic Responses	10.1016/j.cell.2015.11.001
ERS972244	ERR1137451	PRJEB11532	31.2508	34.7996	Israel	Asia	2014	18~70	Not Provided	ET-P	Healthy	None	Alimentary control	CELL	Personalized Nutrition by Prediction of Glycemic Responses	10.1016/j.cell.2015.11.001
ERS972247	ERR1137454	PRJEB11532	31.2508	34.7996	Israel	Asia	2014	18~70	Not Provided	ET-P	Healthy	None	Alimentary control	CELL	Personalized Nutrition by Prediction of Glycemic Responses	10.1016/j.cell.2015.11.001
ERS972251	ERR1137458	PRJEB11532	31.2508	34.7996	Israel	Asia	2014	18~70	Not Provided	ET-B	Healthy	None	Alimentary control	CELL	Personalized Nutrition by Prediction of Glycemic Responses	10.1016/j.cell.2015.11.001
ERS972290	ERR1137478	PRJEB11532	31.2508	34.7996	Israel	Asia	2014	18~70	Not Provided	ET-P	Healthy	None	Alimentary control	CELL	Personalized Nutrition by Prediction of Glycemic Responses	10.1016/j.cell.2015.11.001
ERS972291	ERR1137479	PRJEB11532	31.2508	34.7996	Israel	Asia	2014	18~70	Not Provided	ET-P	Healthy	None	Alimentary control	CELL	Personalized Nutrition by Prediction of Glycemic Responses	10.1016/j.cell.2015.11.001
ERS972294	ERR1137482	PRJEB11532	31.2508	34.7996	Israel	Asia	2014	18~70	Not Provided	ET-B	Healthy	None	Alimentary control	CELL	Personalized Nutrition by Prediction of Glycemic Responses	10.1016/j.cell.2015.11.001
ERS972296	ERR1137484	PRJEB11532	31.2508	34.7996	Israel	Asia	2014	18~70	Not Provided	ET-B	Healthy	None	Alimentary control	CELL	Personalized Nutrition by Prediction of Glycemic Responses	10.1016/j.cell.2015.11.001
ERS972297	ERR1137485	PRJEB11532	31.2508	34.7996	Israel	Asia	2014	18~70	Not Provided	ET-P	Healthy	None	Alimentary control	CELL	Personalized Nutrition by Prediction of Glycemic Responses	10.1016/j.cell.2015.11.001
ERS972227	ERR1137497	PRJEB11532	31.2508	34.7996	Israel	Asia	2014	18~70	Not Provided	ET-F	Healthy	None	Alimentary control	CELL	Personalized Nutrition by Prediction of Glycemic Responses	10.1016/j.cell.2015.11.001
ERS972315	ERR1137511	PRJEB11532	31.2508	34.7996	Israel	Asia	2014	18~70	Not Provided	ET-B	Healthy	None	Alimentary control	CELL	Personalized Nutrition by Prediction of Glycemic Responses	10.1016/j.cell.2015.11.001
ERS972343	ERR1137516	PRJEB11532	31.2508	34.7996	Israel	Asia	2014	18~70	Not Provided	ET-B	Healthy	None	Alimentary control	CELL	Personalized Nutrition by Prediction of Glycemic Responses	10.1016/j.cell.2015.11.001
ERS972344	ERR1137517	PRJEB11532	31.2508	34.7996	Israel	Asia	2014	18~70	Not Provided	ET-P	Healthy	None	Alimentary control	CELL	Personalized Nutrition by Prediction of Glycemic Responses	10.1016/j.cell.2015.11.001
ERS972345	ERR1137518	PRJEB11532	31.2508	34.7996	Israel	Asia	2014	18~70	Not Provided	ET-F	Healthy	None	Alimentary control	CELL	Personalized Nutrition by Prediction of Glycemic Responses	10.1016/j.cell.2015.11.001
ERS972346	ERR1137519	PRJEB11532	31.2508	34.7996	Israel	Asia	2014	18~70	Not Provided	ET-P	Healthy	None	Alimentary control	CELL	Personalized Nutrition by Prediction of Glycemic Responses	10.1016/j.cell.2015.11.001
ERS972347	ERR1137520	PRJEB11532	31.2508	34.7996	Israel	Asia	2014	18~70	Not Provided	ET-B	Healthy	None	Alimentary control	CELL	Personalized Nutrition by Prediction of Glycemic Responses	10.1016/j.cell.2015.11.001
ERS972349	ERR1137522	PRJEB11532	31.2508	34.7996	Israel	Asia	2014	18~70	Not Provided	ET-P	Healthy	None	Alimentary control	CELL	Personalized Nutrition by Prediction of Glycemic Responses	10.1016/j.cell.2015.11.001
ERS972350	ERR1137523	PRJEB11532	31.2508	34.7996	Israel	Asia	2014	18~70	Not Provided	ET-P	Healthy	None	Alimentary control	CELL	Personalized Nutrition by Prediction of Glycemic Responses	10.1016/j.cell.2015.11.001
ERS972351	ERR1137524	PRJEB11532	31.2508	34.7996	Israel	Asia	2014	18~70	Not Provided	ET-P	Healthy	None	Alimentary control	CELL	Personalized Nutrition by Prediction of Glycemic Responses	10.1016/j.cell.2015.11.001
ERS972352	ERR1137525	PRJEB11532	31.2508	34.7996	Israel	Asia	2014	18~70	Not Provided	ET-P	Healthy	None	Alimentary control	CELL	Personalized Nutrition by Prediction of Glycemic Responses	10.1016/j.cell.2015.11.001
ERS972354	ERR1137527	PRJEB11532	31.2508	34.7996	Israel	Asia	2014	18~70	Not Provided	ET-P	Healthy	None	Alimentary control	CELL	Personalized Nutrition by Prediction of Glycemic Responses	10.1016/j.cell.2015.11.001
ERS972355	ERR1137528	PRJEB11532	31.2508	34.7996	Israel	Asia	2014	18~70	Not Provided	ET-P	Healthy	None	Alimentary control	CELL	Personalized Nutrition by Prediction of Glycemic Responses	10.1016/j.cell.2015.11.001
ERS972337	ERR1137543	PRJEB11532	31.2508	34.7996	Israel	Asia	2014	18~70	Not Provided	ET-P	Healthy	None	Alimentary control	CELL	Personalized Nutrition by Prediction of Glycemic Responses	10.1016/j.cell.2015.11.001
ERS972378	ERR1137566	PRJEB11532	31.2508	34.7996	Israel	Asia	2014	18~70	Not Provided	ET-B	Healthy	None	Alimentary control	CELL	Personalized Nutrition by Prediction of Glycemic Responses	10.1016/j.cell.2015.11.001
ERS972379	ERR1137598	PRJEB11532	31.2508	34.7996	Israel	Asia	2014	18~70	Not Provided	ET-B	Healthy	None	Alimentary control	CELL	Personalized Nutrition by Prediction of Glycemic Responses	10.1016/j.cell.2015.11.001
ERS972382	ERR1137599	PRJEB11532	31.2508	34.7996	Israel	Asia	2014	18~70	Not Provided	ET-B	Healthy	None	Alimentary control	CELL	Personalized Nutrition by Prediction of Glycemic Responses	10.1016/j.cell.2015.11.001
ERS972388	ERR1137656	PRJEB11532	31.2508	34.7996	Israel	Asia	2014	18~70	Not Provided	ET-P	Healthy	None	Alimentary control	CELL	Personalized Nutrition by Prediction of Glycemic Responses	10.1016/j.cell.2015.11.001
ERS972469	ERR1137779	PRJEB11532	31.2508	34.7996	Israel	Asia	2014	18~70	Not Provided	ET-F	Healthy	None	Alimentary control	CELL	Personalized Nutrition by Prediction of Glycemic Responses	10.1016/j.cell.2015.11.001
ERS972466	ERR1137795	PRJEB11532	31.2508	34.7996	Israel	Asia	2014	18~70	Not Provided	ET-B	Healthy	None	Alimentary control	CELL	Personalized Nutrition by Prediction of Glycemic Responses	10.1016/j.cell.2015.11.001
ERS972474	ERR1137811	PRJEB11532	31.2508	34.7996	Israel	Asia	2014	18~70	Not Provided	ET-F	Healthy	None	Alimentary control	CELL	Personalized Nutrition by Prediction of Glycemic Responses	10.1016/j.cell.2015.11.001
ERS972470	ERR1137826	PRJEB11532	31.2508	34.7996	Israel	Asia	2014	18~70	Not Provided	ET-F	Healthy	None	Alimentary control	CELL	Personalized Nutrition by Prediction of Glycemic Responses	10.1016/j.cell.2015.11.001
ERS972492	ERR1137842	PRJEB11532	31.2508	34.7996	Israel	Asia	2014	18~70	Not Provided	ET-F	Healthy	None	Alimentary control	CELL	Personalized Nutrition by Prediction of Glycemic Responses	10.1016/j.cell.2015.11.001
SRS1876259	SRR5127392	PRJNA319574	51.8072	5.82446	Netherlands	Europe	2013	More than 18	Not Provided	ET-F	Healthy	None	None	CELL	Linking the Human Gut Microbiome to Inflammatory Cytokine Production Capacity	10.1016/j.cell.2016.10.020
SRS1876260	SRR5127393	PRJNA319574	51.8072	5.82446	Netherlands	Europe	2013	More than 18	Not Provided	ET-B	Healthy	None	None	CELL	Linking the Human Gut Microbiome to Inflammatory Cytokine Production Capacity	10.1016/j.cell.2016.10.020
SRS1876261	SRR5127394	PRJNA319574	51.8072	5.82446	Netherlands	Europe	2013	More than 18	Not Provided	ET-B	Healthy	None	None	CELL	Linking the Human Gut Microbiome to Inflammatory Cytokine Production Capacity	10.1016/j.cell.2016.10.020
SRS1876262	SRR5127395	PRJNA319574	51.8072	5.82446	Netherlands	Europe	2013	More than 18	Not Provided	ET-F	Healthy	None	None	CELL	Linking the Human Gut Microbiome to Inflammatory Cytokine Production Capacity	10.1016/j.cell.2016.10.020
SRS1876264	SRR5127397	PRJNA319574	51.8072	5.82446	Netherlands	Europe	2013	More than 18	Not Provided	ET-F	Healthy	None	None	CELL	Linking the Human Gut Microbiome to Inflammatory Cytokine Production Capacity	10.1016/j.cell.2016.10.020
SRS1876287	SRR5127420	PRJNA319574	51.8072	5.82446	Netherlands	Europe	2013	More than 18	Not Provided	ET-F	Healthy	None	None	CELL	Linking the Human Gut Microbiome to Inflammatory Cytokine Production Capacity	10.1016/j.cell.2016.10.020
SRS1876289	SRR5127422	PRJNA319574	51.8072	5.82446	Netherlands	Europe	2013	More than 18	Not Provided	ET-F	Healthy	None	None	CELL	Linking the Human Gut Microbiome to Inflammatory Cytokine Production Capacity	10.1016/j.cell.2016.10.020
SRS1876302	SRR5127435	PRJNA319574	51.8072	5.82446	Netherlands	Europe	2013	More than 18	Not Provided	ET-F	Healthy	None	None	CELL	Linking the Human Gut Microbiome to Inflammatory Cytokine Production Capacity	10.1016/j.cell.2016.10.020
SRS1876304	SRR5127437	PRJNA319574	51.8072	5.82446	Netherlands	Europe	2013	More than 18	Not Provided	ET-B	Healthy	None	None	CELL	Linking the Human Gut Microbiome to Inflammatory Cytokine Production Capacity	10.1016/j.cell.2016.10.020
SRS1876306	SRR5127439	PRJNA319574	51.8072	5.82446	Netherlands	Europe	2013	More than 18	Not Provided	ET-F	Healthy	None	None	CELL	Linking the Human Gut Microbiome to Inflammatory Cytokine Production Capacity	10.1016/j.cell.2016.10.020
SRS1876320	SRR5127453	PRJNA319574	51.8072	5.82446	Netherlands	Europe	2013	More than 18	Not Provided	ET-B	Healthy	None	None	CELL	Linking the Human Gut Microbiome to Inflammatory Cytokine Production Capacity	10.1016/j.cell.2016.10.020
SRS1876323	SRR5127456	PRJNA319574	51.8072	5.82446	Netherlands	Europe	2013	More than 18	Not Provided	ET-B	Healthy	None	None	CELL	Linking the Human Gut Microbiome to Inflammatory Cytokine Production Capacity	10.1016/j.cell.2016.10.020
SRS1876327	SRR5127460	PRJNA319574	51.8072	5.82446	Netherlands	Europe	2013	More than 18	Not Provided	ET-B	Healthy	None	None	CELL	Linking the Human Gut Microbiome to Inflammatory Cytokine Production Capacity	10.1016/j.cell.2016.10.020
SRS1876330	SRR5127463	PRJNA319574	51.8072	5.82446	Netherlands	Europe	2013	More than 18	Not Provided	ET-F	Healthy	None	None	CELL	Linking the Human Gut Microbiome to Inflammatory Cytokine Production Capacity	10.1016/j.cell.2016.10.020
SRS1876332	SRR5127464	PRJNA319574	51.8072	5.82446	Netherlands	Europe	2013	More than 18	Not Provided	ET-F	Healthy	None	None	CELL	Linking the Human Gut Microbiome to Inflammatory Cytokine Production Capacity	10.1016/j.cell.2016.10.020
SRS1876334	SRR5127467	PRJNA319574	51.8072	5.82446	Netherlands	Europe	2013	More than 18	Not Provided	ET-F	Healthy	None	None	CELL	Linking the Human Gut Microbiome to Inflammatory Cytokine Production Capacity	10.1016/j.cell.2016.10.020
SRS1876346	SRR5127480	PRJNA319574	51.8072	5.82446	Netherlands	Europe	2013	More than 18	Not Provided	ET-B	Healthy	None	None	CELL	Linking the Human Gut Microbiome to Inflammatory Cytokine Production Capacity	10.1016/j.cell.2016.10.020
SRS1876357	SRR5127490	PRJNA319574	51.8072	5.82446	Netherlands	Europe	2013	More than 18	Not Provided	ET-B	Healthy	None	None	CELL	Linking the Human Gut Microbiome to Inflammatory Cytokine Production Capacity	10.1016/j.cell.2016.10.020
SRS1876366	SRR5127499	PRJNA319574	51.8072	5.82446	Netherlands	Europe	2013	More than 18	Not Provided	ET-F	Healthy	None	None	CELL	Linking the Human Gut Microbiome to Inflammatory Cytokine Production Capacity	10.1016/j.cell.2016.10.020
SRS1876369	SRR5127502	PRJNA319574	51.8072	5.82446	Netherlands	Europe	2013	More than 18	Not Provided	ET-F	Healthy	None	None	CELL	Linking the Human Gut Microbiome to Inflammatory Cytokine Production Capacity	10.1016/j.cell.2016.10.020
SRS1876372	SRR5127505	PRJNA319574	51.8072	5.82446	Netherlands	Europe	2013	More than 18	Not Provided	ET-F	Healthy	None	None	CELL	Linking the Human Gut Microbiome to Inflammatory Cytokine Production Capacity	10.1016/j.cell.2016.10.020
SRS1876385	SRR5127518	PRJNA319574	51.8072	5.82446	Netherlands	Europe	2013	More than 18	Not Provided	ET-B	Healthy	None	None	CELL	Linking the Human Gut Microbiome to Inflammatory Cytokine Production Capacity	10.1016/j.cell.2016.10.020
SRS1876387	SRR5127520	PRJNA319574	51.8072	5.82446	Netherlands	Europe	2013	More than 18	Not Provided	ET-F	Healthy	None	None	CELL	Linking the Human Gut Microbiome to Inflammatory Cytokine Production Capacity	10.1016/j.cell.2016.10.020
SRS1876389	SRR5127522	PRJNA319574	51.8072	5.82446	Netherlands	Europe	2013	More than 18	Not Provided	ET-F	Healthy	None	None	CELL	Linking the Human Gut Microbiome to Inflammatory Cytokine Production Capacity	10.1016/j.cell.2016.10.020
SRS1876391	SRR5127524	PRJNA319574	51.8072	5.82446	Netherlands	Europe	2013	More than 18	Not Provided	ET-B	Healthy	None	None	CELL	Linking the Human Gut Microbiome to Inflammatory Cytokine Production Capacity	10.1016/j.cell.2016.10.020
SRS1876395	SRR5127528	PRJNA319574	51.8072	5.82446	Netherlands	Europe	2013	More than 18	Not Provided	ET-F	Healthy	None	None	CELL	Linking the Human Gut Microbiome to Inflammatory Cytokine Production Capacity	10.1016/j.cell.2016.10.020
SRS1876397	SRR5127530	PRJNA319574	51.8072	5.82446	Netherlands	Europe	2013	More than 18	Not Provided	ET-B	Healthy	None	None	CELL	Linking the Human Gut Microbiome to Inflammatory Cytokine Production Capacity	10.1016/j.cell.2016.10.020
SRS1876400	SRR5127533	PRJNA319574	51.8072	5.82446	Netherlands	Europe	2013	More than 18	Not Provided	ET-F	Healthy	None	None	CELL	Linking the Human Gut Microbiome to Inflammatory Cytokine Production Capacity	10.1016/j.cell.2016.10.020
SRS1876404	SRR5127537	PRJNA319574	51.8072	5.82446	Netherlands	Europe	2013	More than 18	Not Provided	ET-F	Healthy	None	None	CELL	Linking the Human Gut Microbiome to Inflammatory Cytokine Production Capacity	10.1016/j.cell.2016.10.020
SRS1876410	SRR5127543	PRJNA319574	51.8072	5.82446	Netherlands	Europe	2013	More than 18	Not Provided	ET-F	Healthy	None	None	CELL	Linking the Human Gut Microbiome to Inflammatory Cytokine Production Capacity	10.1016/j.cell.2016.10.020
SRS1876411	SRR5127544	PRJNA319574	51.8072	5.82446	Netherlands	Europe	2013	More than 18	Not Provided	ET-F	Healthy	None	None	CELL	Linking the Human Gut Microbiome to Inflammatory Cytokine Production Capacity	10.1016/j.cell.2016.10.020
SRS1876412	SRR5127545	PRJNA319574	51.8072	5.82446	Netherlands	Europe	2013	More than 18	Not Provided	ET-F	Healthy	None	None	CELL	Linking the Human Gut Microbiome to Inflammatory Cytokine Production Capacity	10.1016/j.cell.2016.10.020
SRS1876419	SRR5127552	PRJNA319574	51.8072	5.82446	Netherlands	Europe	2013	More than 18	Not Provided	ET-F	Healthy	None	None	CELL	Linking the Human Gut Microbiome to Inflammatory Cytokine Production Capacity	10.1016/j.cell.2016.10.020
SRS1876426	SRR5127559	PRJNA319574	51.8072	5.82446	Netherlands	Europe	2013	More than 18	Not Provided	ET-F	Healthy	None	None	CELL	Linking the Human Gut Microbiome to Inflammatory Cytokine Production Capacity	10.1016/j.cell.2016.10.020
SRS1876427	SRR5127560	PRJNA319574	51.8072	5.82446	Netherlands	Europe	2013	More than 18	Not Provided	ET-B	Healthy	None	None	CELL	Linking the Human Gut Microbiome to Inflammatory Cytokine Production Capacity	10.1016/j.cell.2016.10.020
SRS1876433	SRR5127566	PRJNA319574	51.8072	5.82446	Netherlands	Europe	2013	More than 18	Not Provided	ET-F	Healthy	None	None	CELL	Linking the Human Gut Microbiome to Inflammatory Cytokine Production Capacity	10.1016/j.cell.2016.10.020
SRS1876434	SRR5127567	PRJNA319574	51.8072	5.82446	Netherlands	Europe	2013	More than 18	Not Provided	ET-F	Healthy	None	None	CELL	Linking the Human Gut Microbiome to Inflammatory Cytokine Production Capacity	10.1016/j.cell.2016.10.020
SRS1876435	SRR5127568	PRJNA319574	51.8072	5.82446	Netherlands	Europe	2013	More than 18	Not Provided	ET-B	Healthy	None	None	CELL	Linking the Human Gut Microbiome to Inflammatory Cytokine Production Capacity	10.1016/j.cell.2016.10.020
SRS1876438	SRR5127571	PRJNA319574	51.8072	5.82446	Netherlands	Europe	2013	More than 18	Not Provided	ET-F	Healthy	None	None	CELL	Linking the Human Gut Microbiome to Inflammatory Cytokine Production Capacity	10.1016/j.cell.2016.10.020
SRS1876442	SRR5127575	PRJNA319574	51.8072	5.82446	Netherlands	Europe	2013	More than 18	Not Provided	ET-F	Healthy	None	None	CELL	Linking the Human Gut Microbiome to Inflammatory Cytokine Production Capacity	10.1016/j.cell.2016.10.020
SRS1876458	SRR5127591	PRJNA319574	51.8072	5.82446	Netherlands	Europe	2013	More than 18	Not Provided	ET-F	Healthy	None	None	CELL	Linking the Human Gut Microbiome to Inflammatory Cytokine Production Capacity	10.1016/j.cell.2016.10.020
SRS1876465	SRR5127598	PRJNA319574	51.8072	5.82446	Netherlands	Europe	2013	More than 18	Not Provided	ET-F	Healthy	None	None	CELL	Linking the Human Gut Microbiome to Inflammatory Cytokine Production Capacity	10.1016/j.cell.2016.10.020
SRS1876466	SRR5127599	PRJNA319574	51.8072	5.82446	Netherlands	Europe	2013	More than 18	Not Provided	ET-F	Healthy	None	None	CELL	Linking the Human Gut Microbiome to Inflammatory Cytokine Production Capacity	10.1016/j.cell.2016.10.020
SRS1876468	SRR5127601	PRJNA319574	51.8072	5.82446	Netherlands	Europe	2013	More than 18	Not Provided	ET-F	Healthy	None	None	CELL	Linking the Human Gut Microbiome to Inflammatory Cytokine Production Capacity	10.1016/j.cell.2016.10.020
SRS1876470	SRR5127603	PRJNA319574	51.8072	5.82446	Netherlands	Europe	2013	More than 18	Not Provided	ET-F	Healthy	None	None	CELL	Linking the Human Gut Microbiome to Inflammatory Cytokine Production Capacity	10.1016/j.cell.2016.10.020
SRS1876475	SRR5127608	PRJNA319574	51.8072	5.82446	Netherlands	Europe	2013	More than 18	Not Provided	ET-F	Healthy	None	None	CELL	Linking the Human Gut Microbiome to Inflammatory Cytokine Production Capacity	10.1016/j.cell.2016.10.020
SRS1876478	SRR5127611	PRJNA319574	51.8072	5.82446	Netherlands	Europe	2013	More than 18	Not Provided	ET-F	Healthy	None	None	CELL	Linking the Human Gut Microbiome to Inflammatory Cytokine Production Capacity	10.1016/j.cell.2016.10.020
SRS1876481	SRR5127614	PRJNA319574	51.8072	5.82446	Netherlands	Europe	2013	More than 18	Not Provided	ET-F	Healthy	None	None	CELL	Linking the Human Gut Microbiome to Inflammatory Cytokine Production Capacity	10.1016/j.cell.2016.10.020
SRS1876484	SRR5127617	PRJNA319574	51.8072	5.82446	Netherlands	Europe	2013	More than 18	Not Provided	ET-F	Healthy	None	None	CELL	Linking the Human Gut Microbiome to Inflammatory Cytokine Production Capacity	10.1016/j.cell.2016.10.020
SRS1876490	SRR5127623	PRJNA319574	51.8072	5.82446	Netherlands	Europe	2013	More than 18	Not Provided	ET-F	Healthy	None	None	CELL	Linking the Human Gut Microbiome to Inflammatory Cytokine Production Capacity	10.1016/j.cell.2016.10.020
SRS1876498	SRR5127631	PRJNA319574	51.8072	5.82446	Netherlands	Europe	2013	More than 18	Not Provided	ET-F	Healthy	None	None	CELL	Linking the Human Gut Microbiome to Inflammatory Cytokine Production Capacity	10.1016/j.cell.2016.10.020
SRS1876503	SRR5127636	PRJNA319574	51.8072	5.82446	Netherlands	Europe	2013	More than 18	Not Provided	ET-F	Healthy	None	None	CELL	Linking the Human Gut Microbiome to Inflammatory Cytokine Production Capacity	10.1016/j.cell.2016.10.020
SRS1876507	SRR5127640	PRJNA319574	51.8072	5.82446	Netherlands	Europe	2014	More than 18	Not Provided	ET-F	Healthy	None	None	CELL	Linking the Human Gut Microbiome to Inflammatory Cytokine Production Capacity	10.1016/j.cell.2016.10.020
SRS1876516	SRR5127649	PRJNA319574	51.8072	5.82446	Netherlands	Europe	2014	More than 18	Not Provided	ET-F	Healthy	None	None	CELL	Linking the Human Gut Microbiome to Inflammatory Cytokine Production Capacity	10.1016/j.cell.2016.10.020
SRS1876524	SRR5127657	PRJNA319574	51.8072	5.82446	Netherlands	Europe	2014	More than 18	Not Provided	ET-B	Healthy	None	None	CELL	Linking the Human Gut Microbiome to Inflammatory Cytokine Production Capacity	10.1016/j.cell.2016.10.020
SRS1876525	SRR5127658	PRJNA319574	51.8072	5.82446	Netherlands	Europe	2014	More than 18	Not Provided	ET-B	Healthy	None	None	CELL	Linking the Human Gut Microbiome to Inflammatory Cytokine Production Capacity	10.1016/j.cell.2016.10.020
SRS1876529	SRR5127662	PRJNA319574	51.8072	5.82446	Netherlands	Europe	2014	More than 18	Not Provided	ET-F	Healthy	None	None	CELL	Linking the Human Gut Microbiome to Inflammatory Cytokine Production Capacity	10.1016/j.cell.2016.10.020
SRS1876531	SRR5127664	PRJNA319574	51.8072	5.82446	Netherlands	Europe	2014	More than 18	Not Provided	ET-F	Healthy	None	None	CELL	Linking the Human Gut Microbiome to Inflammatory Cytokine Production Capacity	10.1016/j.cell.2016.10.020
SRS1876533	SRR5127666	PRJNA319574	51.8072	5.82446	Netherlands	Europe	2014	More than 18	Not Provided	ET-F	Healthy	None	None	CELL	Linking the Human Gut Microbiome to Inflammatory Cytokine Production Capacity	10.1016/j.cell.2016.10.020
SRS1876537	SRR5127670	PRJNA319574	51.8072	5.82446	Netherlands	Europe	2014	More than 18	Not Provided	ET-F	Healthy	None	None	CELL	Linking the Human Gut Microbiome to Inflammatory Cytokine Production Capacity	10.1016/j.cell.2016.10.020
SRS1876539	SRR5127672	PRJNA319574	51.8072	5.82446	Netherlands	Europe	2014	More than 18	Not Provided	ET-B	Healthy	None	None	CELL	Linking the Human Gut Microbiome to Inflammatory Cytokine Production Capacity	10.1016/j.cell.2016.10.020
SRS1876541	SRR5127674	PRJNA319574	51.8072	5.82446	Netherlands	Europe	2014	More than 18	Not Provided	ET-F	Healthy	None	None	CELL	Linking the Human Gut Microbiome to Inflammatory Cytokine Production Capacity	10.1016/j.cell.2016.10.020
SRS1876542	SRR5127675	PRJNA319574	51.8072	5.82446	Netherlands	Europe	2014	More than 18	Not Provided	ET-F	Healthy	None	None	CELL	Linking the Human Gut Microbiome to Inflammatory Cytokine Production Capacity	10.1016/j.cell.2016.10.020
SRS1876551	SRR5127684	PRJNA319574	51.8072	5.82446	Netherlands	Europe	2014	More than 18	Not Provided	ET-B	Healthy	None	None	CELL	Linking the Human Gut Microbiome to Inflammatory Cytokine Production Capacity	10.1016/j.cell.2016.10.020
SRS1876556	SRR5127689	PRJNA319574	51.8072	5.82446	Netherlands	Europe	2014	More than 18	Not Provided	ET-B	Healthy	None	None	CELL	Linking the Human Gut Microbiome to Inflammatory Cytokine Production Capacity	10.1016/j.cell.2016.10.020
SRS1876558	SRR5127691	PRJNA319574	51.8072	5.82446	Netherlands	Europe	2014	More than 18	Not Provided	ET-B	Healthy	None	None	CELL	Linking the Human Gut Microbiome to Inflammatory Cytokine Production Capacity	10.1016/j.cell.2016.10.020
SRS1876562	SRR5127695	PRJNA319574	51.8072	5.82446	Netherlands	Europe	2014	More than 18	Not Provided	ET-B	Healthy	None	None	CELL	Linking the Human Gut Microbiome to Inflammatory Cytokine Production Capacity	10.1016/j.cell.2016.10.020
SRS1876569	SRR5127702	PRJNA319574	51.8072	5.82446	Netherlands	Europe	2014	More than 18	Not Provided	ET-B	Healthy	None	None	CELL	Linking the Human Gut Microbiome to Inflammatory Cytokine Production Capacity	10.1016/j.cell.2016.10.020
SRS1876585	SRR5127718	PRJNA319574	51.8072	5.82446	Netherlands	Europe	2014	More than 18	Not Provided	ET-F	Healthy	None	None	CELL	Linking the Human Gut Microbiome to Inflammatory Cytokine Production Capacity	10.1016/j.cell.2016.10.020
SRS1876588	SRR5127721	PRJNA319574	51.8072	5.82446	Netherlands	Europe	2014	More than 18	Not Provided	ET-F	Healthy	None	None	CELL	Linking the Human Gut Microbiome to Inflammatory Cytokine Production Capacity	10.1016/j.cell.2016.10.020
SRS1876589	SRR5127724	PRJNA319574	51.8072	5.82446	Netherlands	Europe	2014	More than 18	Not Provided	ET-B	Healthy	None	None	CELL	Linking the Human Gut Microbiome to Inflammatory Cytokine Production Capacity	10.1016/j.cell.2016.10.020
SRS1876594	SRR5127728	PRJNA319574	51.8072	5.82446	Netherlands	Europe	2014	More than 18	Not Provided	ET-F	Healthy	None	None	CELL	Linking the Human Gut Microbiome to Inflammatory Cytokine Production Capacity	10.1016/j.cell.2016.10.020
SRS1876600	SRR5127733	PRJNA319574	51.8072	5.82446	Netherlands	Europe	2014	More than 18	Not Provided	ET-F	Healthy	None	None	CELL	Linking the Human Gut Microbiome to Inflammatory Cytokine Production Capacity	10.1016/j.cell.2016.10.020
SRS1876601	SRR5127734	PRJNA319574	51.8072	5.82446	Netherlands	Europe	2014	More than 18	Not Provided	ET-B	Healthy	None	None	CELL	Linking the Human Gut Microbiome to Inflammatory Cytokine Production Capacity	10.1016/j.cell.2016.10.020
SRS1876604	SRR5127737	PRJNA319574	51.8072	5.82446	Netherlands	Europe	2014	More than 18	Not Provided	ET-F	Healthy	None	None	CELL	Linking the Human Gut Microbiome to Inflammatory Cytokine Production Capacity	10.1016/j.cell.2016.10.020
SRS1876612	SRR5127745	PRJNA319574	51.8072	5.82446	Netherlands	Europe	2014	More than 18	Not Provided	ET-F	Healthy	None	None	CELL	Linking the Human Gut Microbiome to Inflammatory Cytokine Production Capacity	10.1016/j.cell.2016.10.020
SRS1876614	SRR5127747	PRJNA319574	51.8072	5.82446	Netherlands	Europe	2014	More than 18	Not Provided	ET-F	Healthy	None	None	CELL	Linking the Human Gut Microbiome to Inflammatory Cytokine Production Capacity	10.1016/j.cell.2016.10.020
SRS1876618	SRR5127751	PRJNA319574	51.8072	5.82446	Netherlands	Europe	2014	More than 18	Not Provided	ET-F	Healthy	None	None	CELL	Linking the Human Gut Microbiome to Inflammatory Cytokine Production Capacity	10.1016/j.cell.2016.10.020
SRS1876620	SRR5127753	PRJNA319574	51.8072	5.82446	Netherlands	Europe	2014	More than 18	Not Provided	ET-F	Healthy	None	None	CELL	Linking the Human Gut Microbiome to Inflammatory Cytokine Production Capacity	10.1016/j.cell.2016.10.020
SRS1876621	SRR5127754	PRJNA319574	51.8072	5.82446	Netherlands	Europe	2014	More than 18	Not Provided	ET-F	Healthy	None	None	CELL	Linking the Human Gut Microbiome to Inflammatory Cytokine Production Capacity	10.1016/j.cell.2016.10.020
SRS1876628	SRR5127760	PRJNA319574	51.8072	5.82446	Netherlands	Europe	2014	More than 18	Not Provided	ET-B	Healthy	None	None	CELL	Linking the Human Gut Microbiome to Inflammatory Cytokine Production Capacity	10.1016/j.cell.2016.10.020
SRS1876639	SRR5127772	PRJNA319574	51.8072	5.82446	Netherlands	Europe	2014	More than 18	Not Provided	ET-B	Healthy	None	None	CELL	Linking the Human Gut Microbiome to Inflammatory Cytokine Production Capacity	10.1016/j.cell.2016.10.020
SRS1876651	SRR5127784	PRJNA319574	51.8072	5.82446	Netherlands	Europe	2014	More than 18	Not Provided	ET-B	Healthy	None	None	CELL	Linking the Human Gut Microbiome to Inflammatory Cytokine Production Capacity	10.1016/j.cell.2016.10.020
SRS1876658	SRR5127791	PRJNA319574	51.8072	5.82446	Netherlands	Europe	2014	More than 18	Not Provided	ET-F	Healthy	None	None	CELL	Linking the Human Gut Microbiome to Inflammatory Cytokine Production Capacity	10.1016/j.cell.2016.10.020
SRS1876663	SRR5127796	PRJNA319574	51.8072	5.82446	Netherlands	Europe	2014	More than 18	Not Provided	ET-F	Healthy	None	None	CELL	Linking the Human Gut Microbiome to Inflammatory Cytokine Production Capacity	10.1016/j.cell.2016.10.020
SRS1876664	SRR5127797	PRJNA319574	51.8072	5.82446	Netherlands	Europe	2014	More than 18	Not Provided	ET-F	Healthy	None	None	CELL	Linking the Human Gut Microbiome to Inflammatory Cytokine Production Capacity	10.1016/j.cell.2016.10.020
SRS1876665	SRR5127798	PRJNA319574	51.8072	5.82446	Netherlands	Europe	2014	More than 18	Not Provided	ET-F	Healthy	None	None	CELL	Linking the Human Gut Microbiome to Inflammatory Cytokine Production Capacity	10.1016/j.cell.2016.10.020
SRS1876674	SRR5127807	PRJNA319574	51.8072	5.82446	Netherlands	Europe	2014	More than 18	Not Provided	ET-F	Healthy	None	None	CELL	Linking the Human Gut Microbiome to Inflammatory Cytokine Production Capacity	10.1016/j.cell.2016.10.020
SRS1876689	SRR5127822	PRJNA319574	51.8072	5.82446	Netherlands	Europe	2014	More than 18	Not Provided	ET-F	Healthy	None	None	CELL	Linking the Human Gut Microbiome to Inflammatory Cytokine Production Capacity	10.1016/j.cell.2016.10.020
SRS1876690	SRR5127823	PRJNA319574	51.8072	5.82446	Netherlands	Europe	2014	More than 18	Not Provided	ET-B	Healthy	None	None	CELL	Linking the Human Gut Microbiome to Inflammatory Cytokine Production Capacity	10.1016/j.cell.2016.10.020
SRS1876692	SRR5127825	PRJNA319574	51.8072	5.82446	Netherlands	Europe	2014	More than 18	Not Provided	ET-B	Healthy	None	None	CELL	Linking the Human Gut Microbiome to Inflammatory Cytokine Production Capacity	10.1016/j.cell.2016.10.020
SRS1876693	SRR5127826	PRJNA319574	51.8072	5.82446	Netherlands	Europe	2014	More than 18	Not Provided	ET-B	Healthy	None	None	CELL	Linking the Human Gut Microbiome to Inflammatory Cytokine Production Capacity	10.1016/j.cell.2016.10.020
SRS1876694	SRR5127827	PRJNA319574	51.8072	5.82446	Netherlands	Europe	2014	More than 18	Not Provided	ET-F	Healthy	None	None	CELL	Linking the Human Gut Microbiome to Inflammatory Cytokine Production Capacity	10.1016/j.cell.2016.10.020
SRS1876700	SRR5127833	PRJNA319574	51.8072	5.82446	Netherlands	Europe	2014	More than 18	Not Provided	ET-F	Healthy	None	None	CELL	Linking the Human Gut Microbiome to Inflammatory Cytokine Production Capacity	10.1016/j.cell.2016.10.020
SRS1876705	SRR5127838	PRJNA319574	51.8072	5.82446	Netherlands	Europe	2014	More than 18	Not Provided	ET-F	Healthy	None	None	CELL	Linking the Human Gut Microbiome to Inflammatory Cytokine Production Capacity	10.1016/j.cell.2016.10.020
SRS1876707	SRR5127840	PRJNA319574	51.8072	5.82446	Netherlands	Europe	2014	More than 18	Not Provided	ET-F	Healthy	None	None	CELL	Linking the Human Gut Microbiome to Inflammatory Cytokine Production Capacity	10.1016/j.cell.2016.10.020
SRS1876710	SRR5127843	PRJNA319574	51.8072	5.82446	Netherlands	Europe	2014	More than 18	Not Provided	ET-F	Healthy	None	None	CELL	Linking the Human Gut Microbiome to Inflammatory Cytokine Production Capacity	10.1016/j.cell.2016.10.020
SRS1876711	SRR5127844	PRJNA319574	51.8072	5.82446	Netherlands	Europe	2014	More than 18	Not Provided	ET-F	Healthy	None	None	CELL	Linking the Human Gut Microbiome to Inflammatory Cytokine Production Capacity	10.1016/j.cell.2016.10.020
SRS1876720	SRR5127853	PRJNA319574	51.8072	5.82446	Netherlands	Europe	2014	More than 18	Not Provided	ET-B	Healthy	None	None	CELL	Linking the Human Gut Microbiome to Inflammatory Cytokine Production Capacity	10.1016/j.cell.2016.10.020
SRS1876726	SRR5127859	PRJNA319574	51.8072	5.82446	Netherlands	Europe	2014	More than 18	Not Provided	ET-F	Healthy	None	None	CELL	Linking the Human Gut Microbiome to Inflammatory Cytokine Production Capacity	10.1016/j.cell.2016.10.020
ERS199180	ERR209533	PRJEB1220	55.6761	12.5683	Spain	Europe	2009	34	Female	ET-B	Unhealthy	Ulcerative colitis	None	NATURE BIOTECHNOLOGY	Identification and assembly of genomes and genetic elements in complex metagenomic samples without using reference genomes	10.1038/nbt.2939
ERS199182	ERR209537	PRJEB1220	55.6761	12.5683	Spain	Europe	2008	43	Male	ET-B	Unhealthy	Ulcerative colitis	None	NATURE BIOTECHNOLOGY	Identification and assembly of genomes and genetic elements in complex metagenomic samples without using reference genomes	10.1038/nbt.2939
ERS199196	ERR209569	PRJEB1220	55.6761	12.5683	Spain	Europe	2010	46	Male	ET-F	Unhealthy	Ulcerative colitis	None	NATURE BIOTECHNOLOGY	Identification and assembly of genomes and genetic elements in complex metagenomic samples without using reference genomes	10.1038/nbt.2939
ERS199309	ERR209741	PRJEB1220	55.6761	12.5683	Spain	Europe	2011	48	Male	ET-P	Unhealthy	Ulcerative colitis	None	NATURE BIOTECHNOLOGY	Identification and assembly of genomes and genetic elements in complex metagenomic samples without using reference genomes	10.1038/nbt.2939
ERR414352	ERS396402	PRJEB5224	40.4166	-3.70377	Spain	Europe	2008	Not Provided	Not Provided	ET-F	Unhealthy	Type 2 diabetes	Metformin treatment	NATURE	Disentangling type 2 diabetes and metformin treatment signatures in the human gut microbiota	10.1038/nature15766
ERR414353	ERS396403	PRJEB5224	40.4166	-3.70377	Spain	Europe	2008	Not Provided	Not Provided	ET-F	Unhealthy	Type 2 diabetes	Metformin treatment	NATURE	Disentangling type 2 diabetes and metformin treatment signatures in the human gut microbiota	10.1038/nature15766
ERR414355	ERS396405	PRJEB5224	40.4166	-3.70377	Spain	Europe	2008	Not Provided	Not Provided	ET-F	Unhealthy	Type 2 diabetes	Metformin treatment	NATURE	Disentangling type 2 diabetes and metformin treatment signatures in the human gut microbiota	10.1038/nature15766
ERR414356	ERS396406	PRJEB5224	40.4166	-3.70377	Spain	Europe	2008	Not Provided	Not Provided	ET-F	Unhealthy	Type 2 diabetes	Metformin treatment	NATURE	Disentangling type 2 diabetes and metformin treatment signatures in the human gut microbiota	10.1038/nature15766
ERR414357	ERS396408	PRJEB5224	40.4166	-3.70377	Spain	Europe	2008	Not Provided	Not Provided	ET-P	Unhealthy	Type 2 diabetes	Metformin treatment	NATURE	Disentangling type 2 diabetes and metformin treatment signatures in the human gut microbiota	10.1038/nature15766
ERR414359	ERS396409	PRJEB5224	40.4166	-3.70377	Spain	Europe	2008	Not Provided	Not Provided	ET-B	Unhealthy	Type 2 diabetes	Metformin treatment	NATURE	Disentangling type 2 diabetes and metformin treatment signatures in the human gut microbiota	10.1038/nature15766
ERR414360	ERS396410	PRJEB5224	40.4166	-3.70377	Spain	Europe	2008	Not Provided	Not Provided	ET-F	Unhealthy	Type 2 diabetes	Metformin treatment	NATURE	Disentangling type 2 diabetes and metformin treatment signatures in the human gut microbiota	10.1038/nature15766
ERR414362	ERS396412	PRJEB5224	40.4166	-3.70377	Spain	Europe	2008	Not Provided	Not Provided	ET-P	Unhealthy	Type 2 diabetes	Metformin treatment	NATURE	Disentangling type 2 diabetes and metformin treatment signatures in the human gut microbiota	10.1038/nature15766
ERR414364	ERS396414	PRJEB5224	40.4166	-3.70377	Spain	Europe	2008	Not Provided	Not Provided	ET-B	Unhealthy	Type 2 diabetes	Metformin treatment	NATURE	Disentangling type 2 diabetes and metformin treatment signatures in the human gut microbiota	10.1038/nature15766
ERR414365	ERS396415	PRJEB5224	40.4166	-3.70377	Spain	Europe	2008	Not Provided	Not Provided	ET-B	Unhealthy	Type 2 diabetes	Metformin treatment	NATURE	Disentangling type 2 diabetes and metformin treatment signatures in the human gut microbiota	10.1038/nature15766
ERR414366	ERS396416	PRJEB5224	40.4166	-3.70377	Spain	Europe	2008	Not Provided	Not Provided	ET-B	Unhealthy	Type 2 diabetes	Metformin treatment	NATURE	Disentangling type 2 diabetes and metformin treatment signatures in the human gut microbiota	10.1038/nature15766
ERR414367	ERS396417	PRJEB5224	40.4166	-3.70377	Spain	Europe	2008	Not Provided	Not Provided	ET-P	Unhealthy	Type 2 diabetes	Metformin treatment	NATURE	Disentangling type 2 diabetes and metformin treatment signatures in the human gut microbiota	10.1038/nature15766
ERR414370	ERS396421	PRJEB5224	40.4166	-3.70377	Spain	Europe	2008	Not Provided	Not Provided	ET-F	Unhealthy	Type 2 diabetes	Metformin treatment	NATURE	Disentangling type 2 diabetes and metformin treatment signatures in the human gut microbiota	10.1038/nature15766
ERR414371	ERS396420	PRJEB5224	40.4166	-3.70377	Spain	Europe	2008	Not Provided	Not Provided	ET-F	Unhealthy	Type 2 diabetes	Metformin treatment	NATURE	Disentangling type 2 diabetes and metformin treatment signatures in the human gut microbiota	10.1038/nature15766
ERR414374	ERS396424	PRJEB5224	40.4166	-3.70377	Spain	Europe	2008	Not Provided	Not Provided	ET-B	Unhealthy	Type 2 diabetes	Metformin treatment	NATURE	Disentangling type 2 diabetes and metformin treatment signatures in the human gut microbiota	10.1038/nature15766
ERR414375	ERS396425	PRJEB5224	40.4166	-3.70377	Spain	Europe	2008	Not Provided	Not Provided	ET-P	Unhealthy	Type 2 diabetes	Metformin treatment	NATURE	Disentangling type 2 diabetes and metformin treatment signatures in the human gut microbiota	10.1038/nature15766
ERR414377	ERS396427	PRJEB5224	40.4166	-3.70377	Spain	Europe	2008	Not Provided	Not Provided	ET-F	Unhealthy	Type 2 diabetes	Metformin treatment	NATURE	Disentangling type 2 diabetes and metformin treatment signatures in the human gut microbiota	10.1038/nature15766
ERR414379	ERS396429	PRJEB5224	40.4166	-3.70377	Spain	Europe	2008	Not Provided	Not Provided	ET-F	Unhealthy	Type 2 diabetes	Metformin treatment	NATURE	Disentangling type 2 diabetes and metformin treatment signatures in the human gut microbiota	10.1038/nature15766
ERR414381	ERS396431	PRJEB5224	40.4166	-3.70377	Spain	Europe	2008	Not Provided	Not Provided	ET-P	Unhealthy	Type 2 diabetes	Metformin treatment	NATURE	Disentangling type 2 diabetes and metformin treatment signatures in the human gut microbiota	10.1038/nature15766
ERR414382	ERS396433	PRJEB5224	40.4166	-3.70377	Spain	Europe	2008	Not Provided	Not Provided	ET-P	Unhealthy	Type 2 diabetes	Metformin treatment	NATURE	Disentangling type 2 diabetes and metformin treatment signatures in the human gut microbiota	10.1038/nature15766
ERR414383	ERS396432	PRJEB5224	40.4166	-3.70377	Spain	Europe	2008	Not Provided	Not Provided	ET-F	Unhealthy	Type 2 diabetes	Metformin treatment	NATURE	Disentangling type 2 diabetes and metformin treatment signatures in the human gut microbiota	10.1038/nature15766
ERR414384	ERS396434	PRJEB5224	40.4166	-3.70377	Spain	Europe	2008	Not Provided	Not Provided	ET-F	Unhealthy	Type 2 diabetes	Metformin treatment	NATURE	Disentangling type 2 diabetes and metformin treatment signatures in the human gut microbiota	10.1038/nature15766
ERR414385	ERS396435	PRJEB5224	40.4166	-3.70377	Spain	Europe	2008	Not Provided	Not Provided	ET-F	Unhealthy	Type 2 diabetes	Metformin treatment	NATURE	Disentangling type 2 diabetes and metformin treatment signatures in the human gut microbiota	10.1038/nature15766
ERR414389	ERS396438	PRJEB5224	40.4166	-3.70377	Spain	Europe	2008	Not Provided	Not Provided	ET-P	Unhealthy	Type 2 diabetes	Metformin treatment	NATURE	Disentangling type 2 diabetes and metformin treatment signatures in the human gut microbiota	10.1038/nature15766
ERR414390	ERS396439	PRJEB5224	40.4166	-3.70377	Spain	Europe	2008	Not Provided	Not Provided	ET-F	Unhealthy	Type 2 diabetes	Metformin treatment	NATURE	Disentangling type 2 diabetes and metformin treatment signatures in the human gut microbiota	10.1038/nature15766
ERR414391	ERS396440	PRJEB5224	40.4166	-3.70377	Spain	Europe	2008	Not Provided	Not Provided	ET-F	Unhealthy	Type 2 diabetes	Metformin treatment	NATURE	Disentangling type 2 diabetes and metformin treatment signatures in the human gut microbiota	10.1038/nature15766
ERR414392	ERS396442	PRJEB5224	40.4166	-3.70377	Spain	Europe	2008	Not Provided	Not Provided	ET-P	Unhealthy	Type 2 diabetes	Metformin treatment	NATURE	Disentangling type 2 diabetes and metformin treatment signatures in the human gut microbiota	10.1038/nature15766
ERR414393	ERS396441	PRJEB5224	40.4166	-3.70377	Spain	Europe	2008	Not Provided	Not Provided	ET-P	Unhealthy	Type 2 diabetes	Metformin treatment	NATURE	Disentangling type 2 diabetes and metformin treatment signatures in the human gut microbiota	10.1038/nature15766
ERR414394	ERS396443	PRJEB5224	40.4166	-3.70377	Spain	Europe	2008	Not Provided	Not Provided	ET-B	Unhealthy	Type 2 diabetes	Metformin treatment	NATURE	Disentangling type 2 diabetes and metformin treatment signatures in the human gut microbiota	10.1038/nature15766
ERR414395	ERS396444	PRJEB5224	40.4166	-3.70377	Spain	Europe	2008	Not Provided	Not Provided	ET-P	Unhealthy	Type 2 diabetes	Metformin treatment	NATURE	Disentangling type 2 diabetes and metformin treatment signatures in the human gut microbiota	10.1038/nature15766
ERR414396	ERS396445	PRJEB5224	40.4166	-3.70377	Spain	Europe	2008	Not Provided	Not Provided	ET-F	Unhealthy	Type 2 diabetes	Metformin treatment	NATURE	Disentangling type 2 diabetes and metformin treatment signatures in the human gut microbiota	10.1038/nature15766
ERR414397	ERS396446	PRJEB5224	40.4166	-3.70377	Spain	Europe	2008	Not Provided	Not Provided	ET-F	Unhealthy	Type 2 diabetes	Metformin treatment	NATURE	Disentangling type 2 diabetes and metformin treatment signatures in the human gut microbiota	10.1038/nature15766
ERR414398	ERS396447	PRJEB5224	40.4166	-3.70377	Spain	Europe	2008	Not Provided	Not Provided	ET-P	Unhealthy	Type 2 diabetes	Metformin treatment	NATURE	Disentangling type 2 diabetes and metformin treatment signatures in the human gut microbiota	10.1038/nature15766
ERR414399	ERS396448	PRJEB5224	40.4166	-3.70377	Spain	Europe	2008	Not Provided	Not Provided	ET-P	Unhealthy	Type 2 diabetes	Metformin treatment	NATURE	Disentangling type 2 diabetes and metformin treatment signatures in the human gut microbiota	10.1038/nature15766
ERR414400	ERS396449	PRJEB5224	40.4166	-3.70377	Spain	Europe	2008	Not Provided	Not Provided	ET-F	Unhealthy	Type 2 diabetes	Metformin treatment	NATURE	Disentangling type 2 diabetes and metformin treatment signatures in the human gut microbiota	10.1038/nature15766
ERR414401	ERS396450	PRJEB5224	40.4166	-3.70377	Spain	Europe	2008	Not Provided	Not Provided	ET-P	Unhealthy	Type 2 diabetes	Metformin treatment	NATURE	Disentangling type 2 diabetes and metformin treatment signatures in the human gut microbiota	10.1038/nature15766
ERR414403	ERS396452	PRJEB5224	40.4166	-3.70377	Spain	Europe	2008	Not Provided	Not Provided	ET-F	Unhealthy	Type 2 diabetes	Metformin treatment	NATURE	Disentangling type 2 diabetes and metformin treatment signatures in the human gut microbiota	10.1038/nature15766
ERR414408	ERS396457	PRJEB5224	40.4166	-3.70377	Spain	Europe	2008	Not Provided	Not Provided	ET-P	Unhealthy	Type 2 diabetes	Metformin treatment	NATURE	Disentangling type 2 diabetes and metformin treatment signatures in the human gut microbiota	10.1038/nature15766
ERR414409	ERS396458	PRJEB5224	40.4166	-3.70377	Spain	Europe	2008	Not Provided	Not Provided	ET-F	Unhealthy	Type 2 diabetes	Metformin treatment	NATURE	Disentangling type 2 diabetes and metformin treatment signatures in the human gut microbiota	10.1038/nature15766
ERR414410	ERS396459	PRJEB5224	40.4166	-3.70377	Spain	Europe	2008	Not Provided	Not Provided	ET-F	Unhealthy	Type 2 diabetes	Metformin treatment	NATURE	Disentangling type 2 diabetes and metformin treatment signatures in the human gut microbiota	10.1038/nature15766
ERR414413	ERS396461	PRJEB5224	40.4166	-3.70377	Spain	Europe	2008	Not Provided	Not Provided	ET-F	Unhealthy	Type 2 diabetes	Metformin treatment	NATURE	Disentangling type 2 diabetes and metformin treatment signatures in the human gut microbiota	10.1038/nature15766
ERR414417	ERS396464	PRJEB5224	40.4166	-3.70377	Spain	Europe	2008	Not Provided	Not Provided	ET-F	Unhealthy	Type 2 diabetes	Metformin treatment	NATURE	Disentangling type 2 diabetes and metformin treatment signatures in the human gut microbiota	10.1038/nature15766
ERR414418	ERS396465	PRJEB5224	40.4166	-3.70377	Spain	Europe	2008	Not Provided	Not Provided	ET-F	Unhealthy	Type 2 diabetes	Metformin treatment	NATURE	Disentangling type 2 diabetes and metformin treatment signatures in the human gut microbiota	10.1038/nature15766
ERR414419	ERS396466	PRJEB5224	40.4166	-3.70377	Spain	Europe	2008	Not Provided	Not Provided	ET-F	Unhealthy	Type 2 diabetes	Metformin treatment	NATURE	Disentangling type 2 diabetes and metformin treatment signatures in the human gut microbiota	10.1038/nature15766
ERR414424	ERS396469	PRJEB5224	40.4166	-3.70377	Spain	Europe	2008	Not Provided	Not Provided	ET-P	Unhealthy	Type 2 diabetes	Metformin treatment	NATURE	Disentangling type 2 diabetes and metformin treatment signatures in the human gut microbiota	10.1038/nature15766
ERR414425	ERS396470	PRJEB5224	40.4166	-3.70377	Spain	Europe	2008	Not Provided	Not Provided	ET-P	Unhealthy	Type 2 diabetes	Metformin treatment	NATURE	Disentangling type 2 diabetes and metformin treatment signatures in the human gut microbiota	10.1038/nature15766
ERR414429	ERS396473	PRJEB5224	40.4166	-3.70377	Spain	Europe	2008	Not Provided	Not Provided	ET-P	Unhealthy	Type 2 diabetes	Metformin treatment	NATURE	Disentangling type 2 diabetes and metformin treatment signatures in the human gut microbiota	10.1038/nature15766
ERR414430	ERS396474	PRJEB5224	40.4166	-3.70377	Spain	Europe	2008	Not Provided	Not Provided	ET-P	Unhealthy	Type 2 diabetes	Metformin treatment	NATURE	Disentangling type 2 diabetes and metformin treatment signatures in the human gut microbiota	10.1038/nature15766
ERR414433	ERS396476	PRJEB5224	40.4166	-3.70377	Spain	Europe	2008	Not Provided	Not Provided	ET-B	Unhealthy	Type 2 diabetes	Metformin treatment	NATURE	Disentangling type 2 diabetes and metformin treatment signatures in the human gut microbiota	10.1038/nature15766
ERR414440	ERS396480	PRJEB5224	40.4166	-3.70377	Spain	Europe	2008	Not Provided	Not Provided	ET-P	Unhealthy	Type 2 diabetes	Metformin treatment	NATURE	Disentangling type 2 diabetes and metformin treatment signatures in the human gut microbiota	10.1038/nature15766
ERR414441	ERS396481	PRJEB5224	40.4166	-3.70377	Spain	Europe	2008	Not Provided	Not Provided	ET-P	Unhealthy	Type 2 diabetes	Metformin treatment	NATURE	Disentangling type 2 diabetes and metformin treatment signatures in the human gut microbiota	10.1038/nature15766
ERR414442	ERS396482	PRJEB5224	40.4166	-3.70377	Spain	Europe	2008	Not Provided	Not Provided	ET-F	Unhealthy	Type 2 diabetes	Metformin treatment	NATURE	Disentangling type 2 diabetes and metformin treatment signatures in the human gut microbiota	10.1038/nature15766
ERR414443	ERS396483	PRJEB5224	40.4166	-3.70377	Spain	Europe	2008	Not Provided	Not Provided	ET-F	Unhealthy	Type 2 diabetes	Metformin treatment	NATURE	Disentangling type 2 diabetes and metformin treatment signatures in the human gut microbiota	10.1038/nature15766
ERR414444	ERS396484	PRJEB5224	40.4166	-3.70377	Spain	Europe	2008	Not Provided	Not Provided	ET-P	Unhealthy	Type 2 diabetes	Metformin treatment	NATURE	Disentangling type 2 diabetes and metformin treatment signatures in the human gut microbiota	10.1038/nature15766
ERR414445	ERS396485	PRJEB5224	40.4166	-3.70377	Spain	Europe	2008	Not Provided	Not Provided	ET-P	Unhealthy	Type 2 diabetes	Metformin treatment	NATURE	Disentangling type 2 diabetes and metformin treatment signatures in the human gut microbiota	10.1038/nature15766
ERR414446	ERS396486	PRJEB5224	40.4166	-3.70377	Spain	Europe	2008	Not Provided	Not Provided	ET-F	Unhealthy	Type 2 diabetes	Metformin treatment	NATURE	Disentangling type 2 diabetes and metformin treatment signatures in the human gut microbiota	10.1038/nature15766
ERR414447	ERS396487	PRJEB5224	40.4166	-3.70377	Spain	Europe	2008	Not Provided	Not Provided	ET-F	Unhealthy	Type 2 diabetes	Metformin treatment	NATURE	Disentangling type 2 diabetes and metformin treatment signatures in the human gut microbiota	10.1038/nature15766
ERR414448	ERS396488	PRJEB5224	40.4166	-3.70377	Spain	Europe	2008	Not Provided	Not Provided	ET-F	Unhealthy	Type 2 diabetes	Metformin treatment	NATURE	Disentangling type 2 diabetes and metformin treatment signatures in the human gut microbiota	10.1038/nature15766
ERR414449	ERS396489	PRJEB5224	40.4166	-3.70377	Spain	Europe	2008	Not Provided	Not Provided	ET-B	Unhealthy	Type 2 diabetes	Metformin treatment	NATURE	Disentangling type 2 diabetes and metformin treatment signatures in the human gut microbiota	10.1038/nature15766
ERR414450	ERS396490	PRJEB5224	40.4166	-3.70377	Spain	Europe	2008	Not Provided	Not Provided	ET-F	Unhealthy	Type 2 diabetes	Metformin treatment	NATURE	Disentangling type 2 diabetes and metformin treatment signatures in the human gut microbiota	10.1038/nature15766
ERR414451	ERS396491	PRJEB5224	40.4166	-3.70377	Spain	Europe	2008	Not Provided	Not Provided	ET-F	Unhealthy	Type 2 diabetes	Metformin treatment	NATURE	Disentangling type 2 diabetes and metformin treatment signatures in the human gut microbiota	10.1038/nature15766
ERR414452	ERS396492	PRJEB5224	40.4166	-3.70377	Spain	Europe	2008	Not Provided	Not Provided	ET-F	Unhealthy	Type 2 diabetes	Metformin treatment	NATURE	Disentangling type 2 diabetes and metformin treatment signatures in the human gut microbiota	10.1038/nature15766
ERR414453	ERS396493	PRJEB5224	40.4166	-3.70377	Spain	Europe	2008	Not Provided	Not Provided	ET-F	Unhealthy	Type 2 diabetes	Metformin treatment	NATURE	Disentangling type 2 diabetes and metformin treatment signatures in the human gut microbiota	10.1038/nature15766
ERR414454	ERS396494	PRJEB5224	40.4166	-3.70377	Spain	Europe	2008	Not Provided	Not Provided	ET-P	Unhealthy	Type 2 diabetes	Metformin treatment	NATURE	Disentangling type 2 diabetes and metformin treatment signatures in the human gut microbiota	10.1038/nature15766
ERR414455	ERS396495	PRJEB5224	40.4166	-3.70377	Spain	Europe	2008	Not Provided	Not Provided	ET-F	Unhealthy	Type 2 diabetes	Metformin treatment	NATURE	Disentangling type 2 diabetes and metformin treatment signatures in the human gut microbiota	10.1038/nature15766
ERR414456	ERS396496	PRJEB5224	40.4166	-3.70377	Spain	Europe	2008	Not Provided	Not Provided	ET-F	Unhealthy	Type 2 diabetes	Metformin treatment	NATURE	Disentangling type 2 diabetes and metformin treatment signatures in the human gut microbiota	10.1038/nature15766
ERR414457	ERS396497	PRJEB5224	40.4166	-3.70377	Spain	Europe	2008	Not Provided	Not Provided	ET-P	Unhealthy	Type 2 diabetes	Metformin treatment	NATURE	Disentangling type 2 diabetes and metformin treatment signatures in the human gut microbiota	10.1038/nature15766
ERR414458	ERS396498	PRJEB5224	40.4166	-3.70377	Spain	Europe	2008	Not Provided	Not Provided	ET-P	Unhealthy	Type 2 diabetes	Metformin treatment	NATURE	Disentangling type 2 diabetes and metformin treatment signatures in the human gut microbiota	10.1038/nature15766
ERR414459	ERS396499	PRJEB5224	40.4166	-3.70377	Spain	Europe	2008	Not Provided	Not Provided	ET-P	Unhealthy	Type 2 diabetes	Metformin treatment	NATURE	Disentangling type 2 diabetes and metformin treatment signatures in the human gut microbiota	10.1038/nature15766
ERR414460	ERS396500	PRJEB5224	40.4166	-3.70377	Spain	Europe	2008	Not Provided	Not Provided	ET-B	Unhealthy	Type 2 diabetes	Metformin treatment	NATURE	Disentangling type 2 diabetes and metformin treatment signatures in the human gut microbiota	10.1038/nature15766
ERR414461	ERS396501	PRJEB5224	40.4166	-3.70377	Spain	Europe	2008	Not Provided	Not Provided	ET-F	Unhealthy	Type 2 diabetes	Metformin treatment	NATURE	Disentangling type 2 diabetes and metformin treatment signatures in the human gut microbiota	10.1038/nature15766
ERR414462	ERS396502	PRJEB5224	40.4166	-3.70377	Spain	Europe	2008	Not Provided	Not Provided	ET-F	Unhealthy	Type 2 diabetes	Metformin treatment	NATURE	Disentangling type 2 diabetes and metformin treatment signatures in the human gut microbiota	10.1038/nature15766
ERR414463	ERS396503	PRJEB5224	40.4166	-3.70377	Spain	Europe	2008	Not Provided	Not Provided	ET-P	Unhealthy	Type 2 diabetes	Metformin treatment	NATURE	Disentangling type 2 diabetes and metformin treatment signatures in the human gut microbiota	10.1038/nature15766
ERR414464	ERS396504	PRJEB5224	40.4166	-3.70377	Spain	Europe	2008	Not Provided	Not Provided	ET-F	Unhealthy	Type 2 diabetes	Metformin treatment	NATURE	Disentangling type 2 diabetes and metformin treatment signatures in the human gut microbiota	10.1038/nature15766
ERR414465	ERS396505	PRJEB5224	40.4166	-3.70377	Spain	Europe	2008	Not Provided	Not Provided	ET-F	Unhealthy	Type 2 diabetes	Metformin treatment	NATURE	Disentangling type 2 diabetes and metformin treatment signatures in the human gut microbiota	10.1038/nature15766
ERR414466	ERS396506	PRJEB5224	40.4166	-3.70377	Spain	Europe	2008	Not Provided	Not Provided	ET-P	Unhealthy	Type 2 diabetes	Metformin treatment	NATURE	Disentangling type 2 diabetes and metformin treatment signatures in the human gut microbiota	10.1038/nature15766
ERR414467	ERS396507	PRJEB5224	40.4166	-3.70377	Spain	Europe	2008	Not Provided	Not Provided	ET-P	Unhealthy	Type 2 diabetes	Metformin treatment	NATURE	Disentangling type 2 diabetes and metformin treatment signatures in the human gut microbiota	10.1038/nature15766
ERR414468	ERS396508	PRJEB5224	40.4166	-3.70377	Spain	Europe	2008	Not Provided	Not Provided	ET-F	Unhealthy	Type 2 diabetes	Metformin treatment	NATURE	Disentangling type 2 diabetes and metformin treatment signatures in the human gut microbiota	10.1038/nature15766
ERR414469	ERS396509	PRJEB5224	40.4166	-3.70377	Spain	Europe	2008	Not Provided	Not Provided	ET-F	Unhealthy	Type 2 diabetes	Metformin treatment	NATURE	Disentangling type 2 diabetes and metformin treatment signatures in the human gut microbiota	10.1038/nature15766
ERR414470	ERS396510	PRJEB5224	40.4166	-3.70377	Spain	Europe	2008	Not Provided	Not Provided	ET-F	Unhealthy	Type 2 diabetes	Metformin treatment	NATURE	Disentangling type 2 diabetes and metformin treatment signatures in the human gut microbiota	10.1038/nature15766
ERR414471	ERS396511	PRJEB5224	40.4166	-3.70377	Spain	Europe	2008	Not Provided	Not Provided	ET-F	Unhealthy	Type 2 diabetes	Metformin treatment	NATURE	Disentangling type 2 diabetes and metformin treatment signatures in the human gut microbiota	10.1038/nature15766
ERR414473	ERS396513	PRJEB5224	40.4166	-3.70377	Spain	Europe	2008	Not Provided	Not Provided	ET-F	Unhealthy	Type 2 diabetes	Metformin treatment	NATURE	Disentangling type 2 diabetes and metformin treatment signatures in the human gut microbiota	10.1038/nature15766
ERR414475	ERS396515	PRJEB5224	40.4166	-3.70377	Spain	Europe	2008	Not Provided	Not Provided	ET-P	Unhealthy	Type 2 diabetes	Metformin treatment	NATURE	Disentangling type 2 diabetes and metformin treatment signatures in the human gut microbiota	10.1038/nature15766
ERR414476	ERS396516	PRJEB5224	40.4166	-3.70377	Spain	Europe	2008	Not Provided	Not Provided	ET-F	Unhealthy	Type 2 diabetes	Metformin treatment	NATURE	Disentangling type 2 diabetes and metformin treatment signatures in the human gut microbiota	10.1038/nature15766
ERR414477	ERS396517	PRJEB5224	40.4166	-3.70377	Spain	Europe	2008	Not Provided	Not Provided	ET-F	Unhealthy	Type 2 diabetes	Metformin treatment	NATURE	Disentangling type 2 diabetes and metformin treatment signatures in the human gut microbiota	10.1038/nature15766
ERR414478	ERS396518	PRJEB5224	40.4166	-3.70377	Spain	Europe	2008	Not Provided	Not Provided	ET-B	Unhealthy	Type 2 diabetes	Metformin treatment	NATURE	Disentangling type 2 diabetes and metformin treatment signatures in the human gut microbiota	10.1038/nature15766
ERR414479	ERS396519	PRJEB5224	40.4166	-3.70377	Spain	Europe	2008	Not Provided	Not Provided	ET-F	Unhealthy	Type 2 diabetes	Metformin treatment	NATURE	Disentangling type 2 diabetes and metformin treatment signatures in the human gut microbiota	10.1038/nature15766
ERR414481	ERS396521	PRJEB5224	40.4166	-3.70377	Spain	Europe	2008	Not Provided	Not Provided	ET-F	Unhealthy	Type 2 diabetes	Metformin treatment	NATURE	Disentangling type 2 diabetes and metformin treatment signatures in the human gut microbiota	10.1038/nature15766
ERR414483	ERS396523	PRJEB5224	40.4166	-3.70377	Spain	Europe	2008	Not Provided	Not Provided	ET-F	Unhealthy	Type 2 diabetes	Metformin treatment	NATURE	Disentangling type 2 diabetes and metformin treatment signatures in the human gut microbiota	10.1038/nature15766
ERR414484	ERS396524	PRJEB5224	40.4166	-3.70377	Spain	Europe	2008	Not Provided	Not Provided	ET-F	Unhealthy	Type 2 diabetes	Metformin treatment	NATURE	Disentangling type 2 diabetes and metformin treatment signatures in the human gut microbiota	10.1038/nature15766
ERR414485	ERS396525	PRJEB5224	40.4166	-3.70377	Spain	Europe	2008	Not Provided	Not Provided	ET-F	Unhealthy	Type 2 diabetes	Metformin treatment	NATURE	Disentangling type 2 diabetes and metformin treatment signatures in the human gut microbiota	10.1038/nature15766
ERR414486	ERS396526	PRJEB5224	40.4166	-3.70377	Spain	Europe	2008	Not Provided	Not Provided	ET-P	Unhealthy	Type 2 diabetes	Metformin treatment	NATURE	Disentangling type 2 diabetes and metformin treatment signatures in the human gut microbiota	10.1038/nature15766
ERR414487	ERS396527	PRJEB5224	40.4166	-3.70377	Spain	Europe	2008	Not Provided	Not Provided	ET-P	Unhealthy	Type 2 diabetes	Metformin treatment	NATURE	Disentangling type 2 diabetes and metformin treatment signatures in the human gut microbiota	10.1038/nature15766
ERR414488	ERS396528	PRJEB5224	40.4166	-3.70377	Spain	Europe	2008	Not Provided	Not Provided	ET-F	Unhealthy	Type 2 diabetes	Metformin treatment	NATURE	Disentangling type 2 diabetes and metformin treatment signatures in the human gut microbiota	10.1038/nature15766
ERR414497	ERS396534	PRJEB5224	40.4166	-3.70377	Spain	Europe	2008	Not Provided	Not Provided	ET-P	Unhealthy	Type 2 diabetes	Metformin treatment	NATURE	Disentangling type 2 diabetes and metformin treatment signatures in the human gut microbiota	10.1038/nature15766
ERR414500	ERS396536	PRJEB5224	40.4166	-3.70377	Spain	Europe	2008	Not Provided	Not Provided	ET-F	Unhealthy	Type 2 diabetes	Metformin treatment	NATURE	Disentangling type 2 diabetes and metformin treatment signatures in the human gut microbiota	10.1038/nature15766
SRS192951	SRS192951	PRJEB22529	29.6436	-82.3549	USA	North America	2013	Not Provided	Not Provided	ET-P	Healthy	None	Diabetes Prediction and Prevention	Unfound	Unfound	EBI
SRS192952	SRS192952	PRJEB22529	29.6436	-82.3549	USA	North America	2013	Not Provided	Not Provided	ET-P	Healthy	None	Diabetes Prediction and Prevention	Unfound	Unfound	EBI
SRS192953	SRS192953	PRJEB22529	29.6436	-82.3549	USA	North America	2013	Not Provided	Not Provided	ET-P	Healthy	None	Diabetes Prediction and Prevention	Unfound	Unfound	EBI
SRS192957	SRS192957	PRJEB22529	29.6436	-82.3549	USA	North America	2013	Not Provided	Not Provided	ET-F	Healthy	None	Diabetes Prediction and Prevention	Unfound	Unfound	EBI
SRS192954	SRS192954	PRJEB22529	29.6436	-82.3549	USA	North America	2013	Not Provided	Not Provided	ET-P	Healthy	None	Diabetes Prediction and Prevention	Unfound	Unfound	EBI
SRS192955	SRS192955	PRJEB22529	29.6436	-82.3549	USA	North America	2013	Not Provided	Not Provided	ET-P	Healthy	None	Diabetes Prediction and Prevention	Unfound	Unfound	EBI
SRS192956	SRS192956	PRJEB22529	29.6436	-82.3549	USA	North America	2013	Not Provided	Not Provided	ET-B	Healthy	None	Diabetes Prediction and Prevention	Unfound	Unfound	EBI
SRS192958	SRS192958	PRJEB22529	29.6436	-82.3549	USA	North America	2013	Not Provided	Not Provided	ET-F	Healthy	None	Diabetes Prediction and Prevention	Unfound	Unfound	EBI
SRS1719112	SRR4305056	PRJNA290380	60.2056	24.6559	Finland	Europe	2010	2.94521	Not Collected	ET-P	Healthy	None	Infant	CELL	Variation in Microbiome LPS Immunogenicity Contributes to Autoimmunity in Humans	10.1016/j.cell.2016.04.007
SRS1719119	SRR4305063	PRJNA290380	60.2056	24.6559	Finland	Europe	2010	1.85205	Not Collected	ET-P	Healthy	None	Infant	CELL	Variation in Microbiome LPS Immunogenicity Contributes to Autoimmunity in Humans	10.1016/j.cell.2016.04.007
SRS1719164	SRR4305108	PRJNA290380	60.2056	24.6559	Finland	Europe	2010	2.34247	Not Collected	ET-F	Healthy	None	Infant	CELL	Variation in Microbiome LPS Immunogenicity Contributes to Autoimmunity in Humans	10.1016/j.cell.2016.04.007
SRS1719173	SRR4305117	PRJNA290380	60.2056	24.6559	Finland	Europe	2010	0.586301	Not Collected	ET-F	Healthy	None	Infant	CELL	Variation in Microbiome LPS Immunogenicity Contributes to Autoimmunity in Humans	10.1016/j.cell.2016.04.007
SRS1719186	SRR4305130	PRJNA290380	60.2056	24.6559	Finland	Europe	2010	2.31507	Not Collected	ET-P	Healthy	None	Infant	CELL	Variation in Microbiome LPS Immunogenicity Contributes to Autoimmunity in Humans	10.1016/j.cell.2016.04.007
SRS1719218	SRR4305161	PRJNA290380	60.2056	24.6559	Finland	Europe	2010	1.86301	Not Collected	ET-F	Healthy	None	Infant	CELL	Variation in Microbiome LPS Immunogenicity Contributes to Autoimmunity in Humans	10.1016/j.cell.2016.04.007
SRS1719222	SRR4305166	PRJNA290380	60.2056	24.6559	Finland	Europe	2010	1.31233	Not Collected	ET-P	Healthy	None	Infant	CELL	Variation in Microbiome LPS Immunogenicity Contributes to Autoimmunity in Humans	10.1016/j.cell.2016.04.007
SRS1719257	SRR4305202	PRJNA290380	60.2056	24.6559	Finland	Europe	2010	0.263014	Not Collected	ET-F	Healthy	None	Infant	CELL	Variation in Microbiome LPS Immunogenicity Contributes to Autoimmunity in Humans	10.1016/j.cell.2016.04.007
SRS1719259	SRR4305204	PRJNA290380	60.2056	24.6559	Finland	Europe	2010	0.334247	Not Collected	ET-F	Healthy	None	Infant	CELL	Variation in Microbiome LPS Immunogenicity Contributes to Autoimmunity in Humans	10.1016/j.cell.2016.04.007
SRS1719264	SRR4305208	PRJNA290380	60.2056	24.6559	Finland	Europe	2010	0.764384	Not Collected	ET-F	Healthy	None	Infant	CELL	Variation in Microbiome LPS Immunogenicity Contributes to Autoimmunity in Humans	10.1016/j.cell.2016.04.007
SRS1719266	SRR4305211	PRJNA290380	60.2056	24.6559	Finland	Europe	2010	1.8137	Not Collected	ET-F	Healthy	None	Infant	CELL	Variation in Microbiome LPS Immunogenicity Contributes to Autoimmunity in Humans	10.1016/j.cell.2016.04.007
SRS1719269	SRR4305213	PRJNA290380	60.2056	24.6559	Finland	Europe	2010	1.80822	Not Collected	ET-P	Healthy	None	Infant	CELL	Variation in Microbiome LPS Immunogenicity Contributes to Autoimmunity in Humans	10.1016/j.cell.2016.04.007
SRS1719277	SRR4305221	PRJNA290380	60.2056	24.6559	Finland	Europe	2010	1.30137	Not Collected	ET-P	Healthy	None	Infant	CELL	Variation in Microbiome LPS Immunogenicity Contributes to Autoimmunity in Humans	10.1016/j.cell.2016.04.007
SRS1719294	SRR4305238	PRJNA290380	60.2056	24.6559	Finland	Europe	2010	1.79178	Not Collected	ET-P	Healthy	None	Infant	CELL	Variation in Microbiome LPS Immunogenicity Contributes to Autoimmunity in Humans	10.1016/j.cell.2016.04.007
SRS1719297	SRR4305241	PRJNA290380	60.2056	24.6559	Finland	Europe	2010	1.56986	Not Collected	ET-B	Healthy	None	Infant	CELL	Variation in Microbiome LPS Immunogenicity Contributes to Autoimmunity in Humans	10.1016/j.cell.2016.04.007
SRS1719335	SRR4305280	PRJNA290380	60.2056	24.6559	Finland	Europe	2010	1.07123	Not Collected	ET-F	Healthy	None	Infant	CELL	Variation in Microbiome LPS Immunogenicity Contributes to Autoimmunity in Humans	10.1016/j.cell.2016.04.007
SRS1719360	SRR4305305	PRJNA290380	60.2056	24.6559	Finland	Europe	2010	2.24932	Not Collected	ET-P	Healthy	None	Infant	CELL	Variation in Microbiome LPS Immunogenicity Contributes to Autoimmunity in Humans	10.1016/j.cell.2016.04.007
SRS1719376	SRR4305321	PRJNA290380	60.2056	24.6559	Finland	Europe	2010	2.98356	Not Collected	ET-F	Healthy	None	Infant	CELL	Variation in Microbiome LPS Immunogenicity Contributes to Autoimmunity in Humans	10.1016/j.cell.2016.04.007
SRS1719387	SRR4305334	PRJNA290380	60.2056	24.6559	Finland	Europe	2010	0.356164	Not Collected	ET-P	Healthy	None	Infant	CELL	Variation in Microbiome LPS Immunogenicity Contributes to Autoimmunity in Humans	10.1016/j.cell.2016.04.007
SRS1719395	SRR4305340	PRJNA290380	60.2056	24.6559	Finland	Europe	2010	0.235616	Not Collected	ET-F	Healthy	None	Infant	CELL	Variation in Microbiome LPS Immunogenicity Contributes to Autoimmunity in Humans	10.1016/j.cell.2016.04.007
SRS1719428	SRR4305372	PRJNA290380	60.2056	24.6559	Finland	Europe	2010	2.43836	Not Collected	ET-P	Healthy	None	Infant	CELL	Variation in Microbiome LPS Immunogenicity Contributes to Autoimmunity in Humans	10.1016/j.cell.2016.04.007
SRS1719470	SRR4305417	PRJNA290380	60.2056	24.6559	Finland	Europe	2010	1.5863	Not Collected	ET-P	Healthy	None	Infant	CELL	Variation in Microbiome LPS Immunogenicity Contributes to Autoimmunity in Humans	10.1016/j.cell.2016.04.007
SRS1719479	SRR4305425	PRJNA290380	60.2056	24.6559	Finland	Europe	2010	1.95068	Not Collected	ET-F	Healthy	None	Infant	CELL	Variation in Microbiome LPS Immunogenicity Contributes to Autoimmunity in Humans	10.1016/j.cell.2016.04.007
SRS1719481	SRR4305428	PRJNA290380	60.2056	24.6559	Finland	Europe	2010	1.08493	Not Collected	ET-P	Healthy	None	Infant	CELL	Variation in Microbiome LPS Immunogenicity Contributes to Autoimmunity in Humans	10.1016/j.cell.2016.04.007
SRS1719483	SRR4305431	PRJNA290380	60.2056	24.6559	Finland	Europe	2010	2.30137	Not Collected	ET-B	Healthy	None	Infant	CELL	Variation in Microbiome LPS Immunogenicity Contributes to Autoimmunity in Humans	10.1016/j.cell.2016.04.007
SRS1719486	SRR4305432	PRJNA290380	60.2056	24.6559	Finland	Europe	2010	2.33151	Not Collected	ET-B	Healthy	None	Infant	CELL	Variation in Microbiome LPS Immunogenicity Contributes to Autoimmunity in Humans	10.1016/j.cell.2016.04.007
SRS1719494	SRR4305442	PRJNA290380	60.2056	24.6559	Finland	Europe	2010	1.37534	Not Collected	ET-F	Healthy	None	Infant	CELL	Variation in Microbiome LPS Immunogenicity Contributes to Autoimmunity in Humans	10.1016/j.cell.2016.04.007
SRS1719496	SRR4305443	PRJNA290380	60.2056	24.6559	Finland	Europe	2010	1.04658	Not Collected	ET-B	Healthy	None	Infant	CELL	Variation in Microbiome LPS Immunogenicity Contributes to Autoimmunity in Humans	10.1016/j.cell.2016.04.007
SRS1719497	SRR4305444	PRJNA290380	60.2056	24.6559	Finland	Europe	2010	1.86849	Not Collected	ET-P	Healthy	None	Infant	CELL	Variation in Microbiome LPS Immunogenicity Contributes to Autoimmunity in Humans	10.1016/j.cell.2016.04.007
SRS1719502	SRR4305448	PRJNA290380	60.2056	24.6559	Finland	Europe	2010	2.32329	Not Collected	ET-P	Healthy	None	Infant	CELL	Variation in Microbiome LPS Immunogenicity Contributes to Autoimmunity in Humans	10.1016/j.cell.2016.04.007
SRS1719506	SRR4305453	PRJNA290380	60.2056	24.6559	Finland	Europe	2010	1.33425	Not Collected	ET-P	Healthy	None	Infant	CELL	Variation in Microbiome LPS Immunogenicity Contributes to Autoimmunity in Humans	10.1016/j.cell.2016.04.007
SRS1719508	SRR4305455	PRJNA290380	60.2056	24.6559	Finland	Europe	2010	3.01644	Not Collected	ET-P	Healthy	None	Infant	CELL	Variation in Microbiome LPS Immunogenicity Contributes to Autoimmunity in Humans	10.1016/j.cell.2016.04.007
SRS1719510	SRR4305456	PRJNA290380	60.2056	24.6559	Finland	Europe	2010	2.34521	Not Collected	ET-P	Healthy	None	Infant	CELL	Variation in Microbiome LPS Immunogenicity Contributes to Autoimmunity in Humans	10.1016/j.cell.2016.04.007
SRS1719515	SRR4305462	PRJNA290380	60.2056	24.6559	Finland	Europe	2010	1.3863	Not Collected	ET-P	Healthy	None	Infant	CELL	Variation in Microbiome LPS Immunogenicity Contributes to Autoimmunity in Humans	10.1016/j.cell.2016.04.007
SRS1719522	SRR4305470	PRJNA290380	60.2056	24.6559	Finland	Europe	2010	1.56438	Not Collected	ET-P	Healthy	None	Infant	CELL	Variation in Microbiome LPS Immunogenicity Contributes to Autoimmunity in Humans	10.1016/j.cell.2016.04.007
SRS1719527	SRR4305474	PRJNA290380	60.2056	24.6559	Finland	Europe	2010	1.33699	Not Collected	ET-P	Healthy	None	Infant	CELL	Variation in Microbiome LPS Immunogenicity Contributes to Autoimmunity in Humans	10.1016/j.cell.2016.04.007
SRS1719529	SRR4305476	PRJNA290380	60.2056	24.6559	Finland	Europe	2010	1.3589	Not Collected	ET-P	Healthy	None	Infant	CELL	Variation in Microbiome LPS Immunogenicity Contributes to Autoimmunity in Humans	10.1016/j.cell.2016.04.007
SRS1719538	SRR4305484	PRJNA290380	60.2056	24.6559	Finland	Europe	2010	1.31781	Not Collected	ET-P	Healthy	None	Infant	CELL	Variation in Microbiome LPS Immunogenicity Contributes to Autoimmunity in Humans	10.1016/j.cell.2016.04.007
SRS1719537	SRR4305485	PRJNA290380	60.2056	24.6559	Finland	Europe	2010	1.32055	Not Collected	ET-P	Healthy	None	Infant	CELL	Variation in Microbiome LPS Immunogenicity Contributes to Autoimmunity in Humans	10.1016/j.cell.2016.04.007
SRS1719559	SRR4305506	PRJNA290380	60.2056	24.6559	Finland	Europe	2010	0.860274	Not Collected	ET-P	Healthy	None	Infant	CELL	Variation in Microbiome LPS Immunogenicity Contributes to Autoimmunity in Humans	10.1016/j.cell.2016.04.007
SRS1735436	SRR4408001	PRJNA290380	60.2056	24.6559	Finland	Europe	2010	3.03014	Not Collected	ET-P	Healthy	None	Infant	CELL	Variation in Microbiome LPS Immunogenicity Contributes to Autoimmunity in Humans	10.1016/j.cell.2016.04.007
SRS1735440	SRR4408005	PRJNA290380	60.2056	24.6559	Finland	Europe	2010	1.08219	Not Collected	ET-P	Healthy	None	Infant	CELL	Variation in Microbiome LPS Immunogenicity Contributes to Autoimmunity in Humans	10.1016/j.cell.2016.04.007
SRS1735442	SRR4408007	PRJNA290380	60.2056	24.6559	Finland	Europe	2010	2.24932	Not Collected	ET-P	Healthy	None	Infant	CELL	Variation in Microbiome LPS Immunogenicity Contributes to Autoimmunity in Humans	10.1016/j.cell.2016.04.007
SRS1735445	SRR4408010	PRJNA290380	60.2056	24.6559	Finland	Europe	2010	1.83288	Not Collected	ET-P	Healthy	None	Infant	CELL	Variation in Microbiome LPS Immunogenicity Contributes to Autoimmunity in Humans	10.1016/j.cell.2016.04.007
SRS1735448	SRR4408013	PRJNA290380	60.2056	24.6559	Finland	Europe	2010	0.80274	Not Collected	ET-F	Healthy	None	Infant	CELL	Variation in Microbiome LPS Immunogenicity Contributes to Autoimmunity in Humans	10.1016/j.cell.2016.04.007
SRS1735456	SRR4408021	PRJNA290380	60.2056	24.6559	Finland	Europe	2010	1.53151	Not Collected	ET-P	Healthy	None	Infant	CELL	Variation in Microbiome LPS Immunogenicity Contributes to Autoimmunity in Humans	10.1016/j.cell.2016.04.007
SRS1735464	SRR4408029	PRJNA290380	60.2056	24.6559	Finland	Europe	2010	0.810959	Not Collected	ET-P	Healthy	None	Infant	CELL	Variation in Microbiome LPS Immunogenicity Contributes to Autoimmunity in Humans	10.1016/j.cell.2016.04.007
SRS1735465	SRR4408030	PRJNA290380	60.2056	24.6559	Finland	Europe	2010	0.879452	Not Collected	ET-P	Healthy	None	Infant	CELL	Variation in Microbiome LPS Immunogenicity Contributes to Autoimmunity in Humans	10.1016/j.cell.2016.04.007
SRS1735466	SRR4408031	PRJNA290380	60.2056	24.6559	Finland	Europe	2010	2.34247	Not Collected	ET-P	Healthy	None	Infant	CELL	Variation in Microbiome LPS Immunogenicity Contributes to Autoimmunity in Humans	10.1016/j.cell.2016.04.007
SRS1735468	SRR4408033	PRJNA290380	60.2056	24.6559	Finland	Europe	2010	1.41918	Not Collected	ET-P	Healthy	None	Infant	CELL	Variation in Microbiome LPS Immunogenicity Contributes to Autoimmunity in Humans	10.1016/j.cell.2016.04.007
SRS1735473	SRR4408038	PRJNA290380	60.2056	24.6559	Finland	Europe	2010	0.79726	Not Collected	ET-P	Healthy	None	Infant	CELL	Variation in Microbiome LPS Immunogenicity Contributes to Autoimmunity in Humans	10.1016/j.cell.2016.04.007
SRS1735479	SRR4408044	PRJNA290380	60.2056	24.6559	Finland	Europe	2010	0.605479	Not Collected	ET-F	Healthy	None	Infant	CELL	Variation in Microbiome LPS Immunogenicity Contributes to Autoimmunity in Humans	10.1016/j.cell.2016.04.007
SRS1735488	SRR4408052	PRJNA290380	60.2056	24.6559	Finland	Europe	2010	0.123288	Not Collected	ET-P	Healthy	None	Infant	CELL	Variation in Microbiome LPS Immunogenicity Contributes to Autoimmunity in Humans	10.1016/j.cell.2016.04.007
SRS1735487	SRR4408053	PRJNA290380	60.2056	24.6559	Finland	Europe	2010	1.34795	Not Collected	ET-P	Healthy	None	Infant	CELL	Variation in Microbiome LPS Immunogenicity Contributes to Autoimmunity in Humans	10.1016/j.cell.2016.04.007
SRS1735494	SRR4408059	PRJNA290380	60.2056	24.6559	Finland	Europe	2010	0.435616	Not Collected	ET-P	Healthy	None	Infant	CELL	Variation in Microbiome LPS Immunogenicity Contributes to Autoimmunity in Humans	10.1016/j.cell.2016.04.007
SRS1735496	SRR4408061	PRJNA290380	60.2056	24.6559	Finland	Europe	2010	1.01644	Not Collected	ET-P	Healthy	None	Infant	CELL	Variation in Microbiome LPS Immunogenicity Contributes to Autoimmunity in Humans	10.1016/j.cell.2016.04.007
SRS1735501	SRR4408066	PRJNA290380	60.2056	24.6559	Finland	Europe	2010	1.08493	Not Collected	ET-F	Healthy	None	Infant	CELL	Variation in Microbiome LPS Immunogenicity Contributes to Autoimmunity in Humans	10.1016/j.cell.2016.04.007
SRS1735502	SRR4408067	PRJNA290380	60.2056	24.6559	Finland	Europe	2010	0.331507	Not Collected	ET-F	Healthy	None	Infant	CELL	Variation in Microbiome LPS Immunogenicity Contributes to Autoimmunity in Humans	10.1016/j.cell.2016.04.007
SRS1735505	SRR4408070	PRJNA290380	60.2056	24.6559	Finland	Europe	2010	1.34795	Not Collected	ET-F	Healthy	None	Infant	CELL	Variation in Microbiome LPS Immunogenicity Contributes to Autoimmunity in Humans	10.1016/j.cell.2016.04.007
SRS1735513	SRR4408078	PRJNA290380	60.2056	24.6559	Finland	Europe	2010	0.619178	Not Collected	ET-F	Healthy	None	Infant	CELL	Variation in Microbiome LPS Immunogenicity Contributes to Autoimmunity in Humans	10.1016/j.cell.2016.04.007
SRS1735519	SRR4408084	PRJNA290380	60.2056	24.6559	Finland	Europe	2010	0.115068	Not Collected	ET-F	Healthy	None	Infant	CELL	Variation in Microbiome LPS Immunogenicity Contributes to Autoimmunity in Humans	10.1016/j.cell.2016.04.007
SRS1735520	SRR4408085	PRJNA290380	60.2056	24.6559	Finland	Europe	2010	0.326027	Not Collected	ET-P	Healthy	None	Infant	CELL	Variation in Microbiome LPS Immunogenicity Contributes to Autoimmunity in Humans	10.1016/j.cell.2016.04.007
SRS1735525	SRR4408090	PRJNA290380	60.2056	24.6559	Finland	Europe	2010	0.591781	Not Collected	ET-F	Healthy	None	Infant	CELL	Variation in Microbiome LPS Immunogenicity Contributes to Autoimmunity in Humans	10.1016/j.cell.2016.04.007
SRS1735533	SRR4408098	PRJNA290380	60.2056	24.6559	Finland	Europe	2010	0.539726	Not Collected	ET-P	Healthy	None	Infant	CELL	Variation in Microbiome LPS Immunogenicity Contributes to Autoimmunity in Humans	10.1016/j.cell.2016.04.007
SRS1735534	SRR4408099	PRJNA290380	60.2056	24.6559	Finland	Europe	2010	1.09315	Not Collected	ET-F	Healthy	None	Infant	CELL	Variation in Microbiome LPS Immunogenicity Contributes to Autoimmunity in Humans	10.1016/j.cell.2016.04.007
SRS1735541	SRR4408106	PRJNA290380	60.2056	24.6559	Finland	Europe	2010	0.287671	Not Collected	ET-P	Healthy	None	Infant	CELL	Variation in Microbiome LPS Immunogenicity Contributes to Autoimmunity in Humans	10.1016/j.cell.2016.04.007
SRS1735551	SRR4408122	PRJNA290380	60.2056	24.6559	Finland	Europe	2010	0.873973	Not Collected	ET-P	Healthy	None	Infant	CELL	Variation in Microbiome LPS Immunogenicity Contributes to Autoimmunity in Humans	10.1016/j.cell.2016.04.007
SRS1735554	SRR4408125	PRJNA290380	60.2056	24.6559	Finland	Europe	2010	0.142466	Not Collected	ET-P	Healthy	None	Infant	CELL	Variation in Microbiome LPS Immunogenicity Contributes to Autoimmunity in Humans	10.1016/j.cell.2016.04.007
SRS1735557	SRR4408128	PRJNA290380	60.2056	24.6559	Finland	Europe	2010	0.854795	Not Collected	ET-P	Healthy	None	Infant	CELL	Variation in Microbiome LPS Immunogenicity Contributes to Autoimmunity in Humans	10.1016/j.cell.2016.04.007
SRS1735561	SRR4408132	PRJNA290380	60.2056	24.6559	Finland	Europe	2010	1.10959	Not Collected	ET-P	Healthy	None	Infant	CELL	Variation in Microbiome LPS Immunogenicity Contributes to Autoimmunity in Humans	10.1016/j.cell.2016.04.007
SRS1735562	SRR4408133	PRJNA290380	60.2056	24.6559	Finland	Europe	2010	1.35068	Not Collected	ET-F	Healthy	None	Infant	CELL	Variation in Microbiome LPS Immunogenicity Contributes to Autoimmunity in Humans	10.1016/j.cell.2016.04.007
SRS1735563	SRR4408134	PRJNA290380	60.2056	24.6559	Finland	Europe	2010	0.334247	Not Collected	ET-F	Healthy	None	Infant	CELL	Variation in Microbiome LPS Immunogenicity Contributes to Autoimmunity in Humans	10.1016/j.cell.2016.04.007
SRS1735564	SRR4408135	PRJNA290380	60.2056	24.6559	Finland	Europe	2010	0.569863	Not Collected	ET-F	Healthy	None	Infant	CELL	Variation in Microbiome LPS Immunogenicity Contributes to Autoimmunity in Humans	10.1016/j.cell.2016.04.007
SRS1735570	SRR4408141	PRJNA290380	60.2056	24.6559	Finland	Europe	2010	0.939726	Not Collected	ET-F	Healthy	None	Infant	CELL	Variation in Microbiome LPS Immunogenicity Contributes to Autoimmunity in Humans	10.1016/j.cell.2016.04.007
SRS1735571	SRR4408142	PRJNA290380	60.2056	24.6559	Finland	Europe	2010	1.50411	Not Collected	ET-B	Healthy	None	Infant	CELL	Variation in Microbiome LPS Immunogenicity Contributes to Autoimmunity in Humans	10.1016/j.cell.2016.04.007
SRS1735573	SRR4408145	PRJNA290380	60.2056	24.6559	Finland	Europe	2010	0.572603	Not Collected	ET-F	Healthy	None	Infant	CELL	Variation in Microbiome LPS Immunogenicity Contributes to Autoimmunity in Humans	10.1016/j.cell.2016.04.007
SRS1735578	SRR4408149	PRJNA290380	60.2056	24.6559	Finland	Europe	2010	0.372603	Not Collected	ET-F	Healthy	None	Infant	CELL	Variation in Microbiome LPS Immunogenicity Contributes to Autoimmunity in Humans	10.1016/j.cell.2016.04.007
SRS1735582	SRR4408152	PRJNA290380	60.2056	24.6559	Finland	Europe	2010	0.331507	Not Collected	ET-F	Healthy	None	Infant	CELL	Variation in Microbiome LPS Immunogenicity Contributes to Autoimmunity in Humans	10.1016/j.cell.2016.04.007
SRS1735589	SRR4408159	PRJNA290380	60.2056	24.6559	Finland	Europe	2010	0.128767	Not Collected	ET-P	Healthy	None	Infant	CELL	Variation in Microbiome LPS Immunogenicity Contributes to Autoimmunity in Humans	10.1016/j.cell.2016.04.007
SRS1735616	SRR4408187	PRJNA290380	60.2056	24.6559	Finland	Europe	2010	1.58356	Not Collected	ET-F	Healthy	None	Infant	CELL	Variation in Microbiome LPS Immunogenicity Contributes to Autoimmunity in Humans	10.1016/j.cell.2016.04.007
SRS1735636	SRR4408207	PRJNA290380	60.2056	24.6559	Finland	Europe	2010	0.583562	Not Collected	ET-F	Healthy	None	Infant	CELL	Variation in Microbiome LPS Immunogenicity Contributes to Autoimmunity in Humans	10.1016/j.cell.2016.04.007
SRS1735646	SRR4408217	PRJNA290380	60.2056	24.6559	Finland	Europe	2010	2.33425	Not Collected	ET-B	Healthy	None	Infant	CELL	Variation in Microbiome LPS Immunogenicity Contributes to Autoimmunity in Humans	10.1016/j.cell.2016.04.007
SRS1735648	SRR4408219	PRJNA290380	60.2056	24.6559	Finland	Europe	2010	1.58356	Not Collected	ET-F	Healthy	None	Infant	CELL	Variation in Microbiome LPS Immunogenicity Contributes to Autoimmunity in Humans	10.1016/j.cell.2016.04.007
SRS1735652	SRR4408223	PRJNA290380	60.2056	24.6559	Finland	Europe	2010	1.36438	Not Collected	ET-P	Healthy	None	Infant	CELL	Variation in Microbiome LPS Immunogenicity Contributes to Autoimmunity in Humans	10.1016/j.cell.2016.04.007
SRS1735667	SRR4408237	PRJNA290380	60.2056	24.6559	Finland	Europe	2010	1.61918	Not Collected	ET-B	Healthy	None	Infant	CELL	Variation in Microbiome LPS Immunogenicity Contributes to Autoimmunity in Humans	10.1016/j.cell.2016.04.007
SRS1735672	SRR4408243	PRJNA290380	60.2056	24.6559	Finland	Europe	2010	1.09315	Not Collected	ET-P	Healthy	None	Infant	CELL	Variation in Microbiome LPS Immunogenicity Contributes to Autoimmunity in Humans	10.1016/j.cell.2016.04.007
SRS1735686	SRR4408257	PRJNA290380	60.2056	24.6559	Finland	Europe	2010	3.03836	Not Collected	ET-P	Healthy	None	Infant	CELL	Variation in Microbiome LPS Immunogenicity Contributes to Autoimmunity in Humans	10.1016/j.cell.2016.04.007
SRS1735699	SRR4408270	PRJNA290380	60.2056	24.6559	Finland	Europe	2010	1.58904	Not Collected	ET-P	Healthy	None	Infant	CELL	Variation in Microbiome LPS Immunogenicity Contributes to Autoimmunity in Humans	10.1016/j.cell.2016.04.007
SRS1735703	SRR4408274	PRJNA290380	60.2056	24.6559	Finland	Europe	2010	1.37534	Not Collected	ET-P	Healthy	None	Infant	CELL	Variation in Microbiome LPS Immunogenicity Contributes to Autoimmunity in Humans	10.1016/j.cell.2016.04.007
SRS1735707	SRR4408278	PRJNA290380	60.2056	24.6559	Finland	Europe	2010	0.619178	Not Collected	ET-P	Healthy	None	Infant	CELL	Variation in Microbiome LPS Immunogenicity Contributes to Autoimmunity in Humans	10.1016/j.cell.2016.04.007
SRS1735716	SRR4408287	PRJNA290380	60.2056	24.6559	Finland	Europe	2010	1.32877	Not Collected	ET-P	Healthy	None	Infant	CELL	Variation in Microbiome LPS Immunogenicity Contributes to Autoimmunity in Humans	10.1016/j.cell.2016.04.007
SRS1735722	SRR4408293	PRJNA290380	60.2056	24.6559	Finland	Europe	2010	2.99452	Not Collected	ET-P	Healthy	None	Infant	CELL	Variation in Microbiome LPS Immunogenicity Contributes to Autoimmunity in Humans	10.1016/j.cell.2016.04.007
ERS634958	ERR719036	PRJEB8094	46.8033	-71.2428	Canada	North America	2012	30	male	ET-P	Healthy	None	Antibiotic experiment	ISME JOURNAL	The initial state of the human gut microbiome determines its reshaping by antibiotics	10.1038/ismej.2015.148
ERS634977	ERR719929	PRJEB8094	46.8033	-71.2428	Canada	North America	2012	23	female	ET-P	Healthy	None	Antibiotic experiment	ISME JOURNAL	The initial state of the human gut microbiome determines its reshaping by antibiotics	10.1038/ismej.2015.148
ERR719232	ERR719232	PRJEB8094	46.8033	-71.2428	Canada	North America	2012	22	female	ET-P	Healthy	None	Antibiotic experiment	ISME JOURNAL	The initial state of the human gut microbiome determines its reshaping by antibiotics	10.1038/ismej.2015.148
ERR719245	ERR719245	PRJEB8094	46.8033	-71.2428	Canada	North America	2012	22	female	ET-P	Healthy	None	Antibiotic experiment	ISME JOURNAL	The initial state of the human gut microbiome determines its reshaping by antibiotics	10.1038/ismej.2015.148
ERR719252	ERR719252	PRJEB8094	46.8033	-71.2428	Canada	North America	2012	22	female	ET-P	Healthy	None	Antibiotic experiment	ISME JOURNAL	The initial state of the human gut microbiome determines its reshaping by antibiotics	10.1038/ismej.2015.148
ERR719271	ERR719271	PRJEB8094	46.8033	-71.2428	Canada	North America	2012	23	male	ET-P	Healthy	None	Antibiotic experiment	ISME JOURNAL	The initial state of the human gut microbiome determines its reshaping by antibiotics	10.1038/ismej.2015.148
ERR719278	ERR719278	PRJEB8094	46.8033	-71.2428	Canada	North America	2012	23	male	ET-P	Healthy	None	Antibiotic experiment	ISME JOURNAL	The initial state of the human gut microbiome determines its reshaping by antibiotics	10.1038/ismej.2015.148
ERR719289	ERR719289	PRJEB8094	46.8033	-71.2428	Canada	North America	2012	23	male	ET-P	Healthy	None	Antibiotic experiment	ISME JOURNAL	The initial state of the human gut microbiome determines its reshaping by antibiotics	10.1038/ismej.2015.148
ERR719311	ERR719311	PRJEB8094	46.8033	-71.2428	Canada	North America	2012	23	female	ET-P	Healthy	None	Antibiotic experiment	ISME JOURNAL	The initial state of the human gut microbiome determines its reshaping by antibiotics	10.1038/ismej.2015.148
ERR719321	ERR719321	PRJEB8094	46.8033	-71.2428	Canada	North America	2012	23	female	ET-P	Healthy	None	Antibiotic experiment	ISME JOURNAL	The initial state of the human gut microbiome determines its reshaping by antibiotics	10.1038/ismej.2015.148
ERR719329	ERR719329	PRJEB8094	46.8033	-71.2428	Canada	North America	2012	23	female	ET-P	Healthy	None	Antibiotic experiment	ISME JOURNAL	The initial state of the human gut microbiome determines its reshaping by antibiotics	10.1038/ismej.2015.148
ERR719350	ERR719350	PRJEB8094	46.8033	-71.2428	Canada	North America	2012	21	female	ET-P	Healthy	None	Antibiotic experiment	ISME JOURNAL	The initial state of the human gut microbiome determines its reshaping by antibiotics	10.1038/ismej.2015.148
ERR719362	ERR719362	PRJEB8094	46.8033	-71.2428	Canada	North America	2012	21	female	ET-P	Healthy	None	Antibiotic experiment	ISME JOURNAL	The initial state of the human gut microbiome determines its reshaping by antibiotics	10.1038/ismej.2015.148
ERR719374	ERR719374	PRJEB8094	46.8033	-71.2428	Canada	North America	2012	21	female	ET-P	Healthy	None	Antibiotic experiment	ISME JOURNAL	The initial state of the human gut microbiome determines its reshaping by antibiotics	10.1038/ismej.2015.148
ERR719399	ERR719399	PRJEB8094	46.8033	-71.2428	Canada	North America	2012	22	male	ET-B	Healthy	None	Antibiotic experiment	ISME JOURNAL	The initial state of the human gut microbiome determines its reshaping by antibiotics	10.1038/ismej.2015.148
ERR719417	ERR719417	PRJEB8094	46.8033	-71.2428	Canada	North America	2012	22	male	ET-P	Healthy	None	Antibiotic experiment	ISME JOURNAL	The initial state of the human gut microbiome determines its reshaping by antibiotics	10.1038/ismej.2015.148
ERR719438	ERR719438	PRJEB8094	46.8033	-71.2428	Canada	North America	2012	22	male	ET-P	Healthy	None	Antibiotic experiment	ISME JOURNAL	The initial state of the human gut microbiome determines its reshaping by antibiotics	10.1038/ismej.2015.148
ERR719458	ERR719458	PRJEB8094	46.8033	-71.2428	Canada	North America	2012	24	female	ET-P	Healthy	None	Antibiotic experiment	ISME JOURNAL	The initial state of the human gut microbiome determines its reshaping by antibiotics	10.1038/ismej.2015.148
ERR719478	ERR719478	PRJEB8094	46.8033	-71.2428	Canada	North America	2012	24	female	ET-P	Healthy	None	Antibiotic experiment	ISME JOURNAL	The initial state of the human gut microbiome determines its reshaping by antibiotics	10.1038/ismej.2015.148
ERR719492	ERR719492	PRJEB8094	46.8033	-71.2428	Canada	North America	2012	24	female	ET-P	Healthy	None	Antibiotic experiment	ISME JOURNAL	The initial state of the human gut microbiome determines its reshaping by antibiotics	10.1038/ismej.2015.148
ERR719515	ERR719515	PRJEB8094	46.8033	-71.2428	Canada	North America	2012	26	male	ET-P	Healthy	None	Antibiotic experiment	ISME JOURNAL	The initial state of the human gut microbiome determines its reshaping by antibiotics	10.1038/ismej.2015.148
ERR719526	ERR719526	PRJEB8094	46.8033	-71.2428	Canada	North America	2012	26	male	ET-P	Healthy	None	Antibiotic experiment	ISME JOURNAL	The initial state of the human gut microbiome determines its reshaping by antibiotics	10.1038/ismej.2015.148
ERR719531	ERR719531	PRJEB8094	46.8033	-71.2428	Canada	North America	2012	26	male	ET-P	Healthy	None	Antibiotic experiment	ISME JOURNAL	The initial state of the human gut microbiome determines its reshaping by antibiotics	10.1038/ismej.2015.148
ERR719554	ERR719554	PRJEB8094	46.8033	-71.2428	Canada	North America	2012	23	female	ET-F	Healthy	None	Antibiotic experiment	ISME JOURNAL	The initial state of the human gut microbiome determines its reshaping by antibiotics	10.1038/ismej.2015.148
ERR719571	ERR719571	PRJEB8094	46.8033	-71.2428	Canada	North America	2012	23	female	ET-P	Healthy	None	Antibiotic experiment	ISME JOURNAL	The initial state of the human gut microbiome determines its reshaping by antibiotics	10.1038/ismej.2015.148
ERR719602	ERR719602	PRJEB8094	46.8033	-71.2428	Canada	North America	2012	23	female	ET-P	Healthy	None	Antibiotic experiment	ISME JOURNAL	The initial state of the human gut microbiome determines its reshaping by antibiotics	10.1038/ismej.2015.148
ERR719621	ERR719621	PRJEB8094	46.8033	-71.2428	Canada	North America	2012	25	male	ET-P	Healthy	None	Antibiotic experiment	ISME JOURNAL	The initial state of the human gut microbiome determines its reshaping by antibiotics	10.1038/ismej.2015.148
ERR719639	ERR719639	PRJEB8094	46.8033	-71.2428	Canada	North America	2012	25	male	ET-F	Healthy	None	Antibiotic experiment	ISME JOURNAL	The initial state of the human gut microbiome determines its reshaping by antibiotics	10.1038/ismej.2015.148
ERR719653	ERR719653	PRJEB8094	46.8033	-71.2428	Canada	North America	2012	25	male	ET-B	Healthy	None	Antibiotic experiment	ISME JOURNAL	The initial state of the human gut microbiome determines its reshaping by antibiotics	10.1038/ismej.2015.148
ERR719671	ERR719671	PRJEB8094	46.8033	-71.2428	Canada	North America	2012	29	male	ET-F	Healthy	None	Antibiotic experiment	ISME JOURNAL	The initial state of the human gut microbiome determines its reshaping by antibiotics	10.1038/ismej.2015.148
ERR719682	ERR719682	PRJEB8094	46.8033	-71.2428	Canada	North America	2012	29	male	ET-F	Healthy	None	Antibiotic experiment	ISME JOURNAL	The initial state of the human gut microbiome determines its reshaping by antibiotics	10.1038/ismej.2015.148
ERR718989	ERR718989	PRJEB8094	46.8033	-71.2428	Canada	North America	2012	29	male	ET-P	Healthy	None	Antibiotic experiment	ISME JOURNAL	The initial state of the human gut microbiome determines its reshaping by antibiotics	10.1038/ismej.2015.148
ERR719694	ERR719694	PRJEB8094	46.8033	-71.2428	Canada	North America	2012	22	female	ET-P	Healthy	None	Antibiotic experiment	ISME JOURNAL	The initial state of the human gut microbiome determines its reshaping by antibiotics	10.1038/ismej.2015.148
ERR719708	ERR719708	PRJEB8094	46.8033	-71.2428	Canada	North America	2012	22	female	ET-P	Healthy	None	Antibiotic experiment	ISME JOURNAL	The initial state of the human gut microbiome determines its reshaping by antibiotics	10.1038/ismej.2015.148
ERR719718	ERR719718	PRJEB8094	46.8033	-71.2428	Canada	North America	2012	22	female	ET-P	Healthy	None	Antibiotic experiment	ISME JOURNAL	The initial state of the human gut microbiome determines its reshaping by antibiotics	10.1038/ismej.2015.148
ERR719741	ERR719741	PRJEB8094	46.8033	-71.2428	Canada	North America	2012	31	female	ET-P	Healthy	None	Antibiotic experiment	ISME JOURNAL	The initial state of the human gut microbiome determines its reshaping by antibiotics	10.1038/ismej.2015.148
ERR719758	ERR719758	PRJEB8094	46.8033	-71.2428	Canada	North America	2012	31	female	ET-P	Healthy	None	Antibiotic experiment	ISME JOURNAL	The initial state of the human gut microbiome determines its reshaping by antibiotics	10.1038/ismej.2015.148
ERR719776	ERR719776	PRJEB8094	46.8033	-71.2428	Canada	North America	2012	31	female	ET-F	Healthy	None	Antibiotic experiment	ISME JOURNAL	The initial state of the human gut microbiome determines its reshaping by antibiotics	10.1038/ismej.2015.148
ERR719801	ERR719801	PRJEB8094	46.8033	-71.2428	Canada	North America	2012	35	female	ET-P	Healthy	None	Antibiotic experiment	ISME JOURNAL	The initial state of the human gut microbiome determines its reshaping by antibiotics	10.1038/ismej.2015.148
ERR719814	ERR719814	PRJEB8094	46.8033	-71.2428	Canada	North America	2012	35	female	ET-P	Healthy	None	Antibiotic experiment	ISME JOURNAL	The initial state of the human gut microbiome determines its reshaping by antibiotics	10.1038/ismej.2015.148
ERR719830	ERR719830	PRJEB8094	46.8033	-71.2428	Canada	North America	2012	35	female	ET-P	Healthy	None	Antibiotic experiment	ISME JOURNAL	The initial state of the human gut microbiome determines its reshaping by antibiotics	10.1038/ismej.2015.148
ERR719848	ERR719848	PRJEB8094	46.8033	-71.2428	Canada	North America	2012	24	female	ET-F	Healthy	None	Antibiotic experiment	ISME JOURNAL	The initial state of the human gut microbiome determines its reshaping by antibiotics	10.1038/ismej.2015.148
ERR719868	ERR719868	PRJEB8094	46.8033	-71.2428	Canada	North America	2012	24	female	ET-F	Healthy	None	Antibiotic experiment	ISME JOURNAL	The initial state of the human gut microbiome determines its reshaping by antibiotics	10.1038/ismej.2015.148
ERR719882	ERR719882	PRJEB8094	46.8033	-71.2428	Canada	North America	2012	24	female	ET-P	Healthy	None	Antibiotic experiment	ISME JOURNAL	The initial state of the human gut microbiome determines its reshaping by antibiotics	10.1038/ismej.2015.148
ERR719902	ERR719902	PRJEB8094	46.8033	-71.2428	Canada	North America	2012	23	female	ET-P	Healthy	None	Antibiotic experiment	ISME JOURNAL	The initial state of the human gut microbiome determines its reshaping by antibiotics	10.1038/ismej.2015.148
ERR719913	ERR719913	PRJEB8094	46.8033	-71.2428	Canada	North America	2012	23	female	ET-P	Healthy	None	Antibiotic experiment	ISME JOURNAL	The initial state of the human gut microbiome determines its reshaping by antibiotics	10.1038/ismej.2015.148
ERR719944	ERR719944	PRJEB8094	46.8033	-71.2428	Canada	North America	2012	31	male	ET-P	Healthy	None	Antibiotic experiment	ISME JOURNAL	The initial state of the human gut microbiome determines its reshaping by antibiotics	10.1038/ismej.2015.148
ERR719970	ERR719970	PRJEB8094	46.8033	-71.2428	Canada	North America	2012	31	male	ET-P	Healthy	None	Antibiotic experiment	ISME JOURNAL	The initial state of the human gut microbiome determines its reshaping by antibiotics	10.1038/ismej.2015.148
ERR719003	ERR719003	PRJEB8094	46.8033	-71.2428	Canada	North America	2012	31	male	ET-P	Healthy	None	Antibiotic experiment	ISME JOURNAL	The initial state of the human gut microbiome determines its reshaping by antibiotics	10.1038/ismej.2015.148
ERR719982	ERR719982	PRJEB8094	46.8033	-71.2428	Canada	North America	2012	32	male	ET-P	Healthy	None	Antibiotic experiment	ISME JOURNAL	The initial state of the human gut microbiome determines its reshaping by antibiotics	10.1038/ismej.2015.148
ERR720005	ERR720005	PRJEB8094	46.8033	-71.2428	Canada	North America	2012	32	male	ET-P	Healthy	None	Antibiotic experiment	ISME JOURNAL	The initial state of the human gut microbiome determines its reshaping by antibiotics	10.1038/ismej.2015.148
ERR720024	ERR720024	PRJEB8094	46.8033	-71.2428	Canada	North America	2012	32	male	ET-P	Healthy	None	Antibiotic experiment	ISME JOURNAL	The initial state of the human gut microbiome determines its reshaping by antibiotics	10.1038/ismej.2015.148
ERR720044	ERR720044	PRJEB8094	46.8033	-71.2428	Canada	North America	2012	26	female	ET-P	Healthy	None	Antibiotic experiment	ISME JOURNAL	The initial state of the human gut microbiome determines its reshaping by antibiotics	10.1038/ismej.2015.148
ERR720057	ERR720057	PRJEB8094	46.8033	-71.2428	Canada	North America	2012	26	female	ET-P	Healthy	None	Antibiotic experiment	ISME JOURNAL	The initial state of the human gut microbiome determines its reshaping by antibiotics	10.1038/ismej.2015.148
ERR719019	ERR719019	PRJEB8094	46.8033	-71.2428	Canada	North America	2012	26	female	ET-P	Healthy	None	Antibiotic experiment	ISME JOURNAL	The initial state of the human gut microbiome determines its reshaping by antibiotics	10.1038/ismej.2015.148
ERR720077	ERR720077	PRJEB8094	46.8033	-71.2428	Canada	North America	2012	30	male	ET-B	Healthy	None	Antibiotic experiment	ISME JOURNAL	The initial state of the human gut microbiome determines its reshaping by antibiotics	10.1038/ismej.2015.148
ERR720097	ERR720097	PRJEB8094	46.8033	-71.2428	Canada	North America	2012	30	male	ET-P	Healthy	None	Antibiotic experiment	ISME JOURNAL	The initial state of the human gut microbiome determines its reshaping by antibiotics	10.1038/ismej.2015.148
ERR720120	ERR720120	PRJEB8094	46.8033	-71.2428	Canada	North America	2012	22	male	ET-P	Healthy	None	Antibiotic experiment	ISME JOURNAL	The initial state of the human gut microbiome determines its reshaping by antibiotics	10.1038/ismej.2015.148
ERR720133	ERR720133	PRJEB8094	46.8033	-71.2428	Canada	North America	2012	22	male	ET-P	Healthy	None	Antibiotic experiment	ISME JOURNAL	The initial state of the human gut microbiome determines its reshaping by antibiotics	10.1038/ismej.2015.148
ERR719071	ERR719071	PRJEB8094	46.8033	-71.2428	Canada	North America	2012	22	male	ET-P	Healthy	None	Antibiotic experiment	ISME JOURNAL	The initial state of the human gut microbiome determines its reshaping by antibiotics	10.1038/ismej.2015.148
ERR720148	ERR720148	PRJEB8094	46.8033	-71.2428	Canada	North America	2012	21	female	ET-P	Healthy	None	Antibiotic experiment	ISME JOURNAL	The initial state of the human gut microbiome determines its reshaping by antibiotics	10.1038/ismej.2015.148
ERR720163	ERR720163	PRJEB8094	46.8033	-71.2428	Canada	North America	2012	21	female	ET-F	Healthy	None	Antibiotic experiment	ISME JOURNAL	The initial state of the human gut microbiome determines its reshaping by antibiotics	10.1038/ismej.2015.148
ERR719096	ERR719096	PRJEB8094	46.8033	-71.2428	Canada	North America	2012	21	female	ET-P	Healthy	None	Antibiotic experiment	ISME JOURNAL	The initial state of the human gut microbiome determines its reshaping by antibiotics	10.1038/ismej.2015.148
ERR720180	ERR720180	PRJEB8094	46.8033	-71.2428	Canada	North America	2012	23	female	ET-F	Healthy	None	Antibiotic experiment	ISME JOURNAL	The initial state of the human gut microbiome determines its reshaping by antibiotics	10.1038/ismej.2015.148
ERR720191	ERR720191	PRJEB8094	46.8033	-71.2428	Canada	North America	2012	23	female	ET-F	Healthy	None	Antibiotic experiment	ISME JOURNAL	The initial state of the human gut microbiome determines its reshaping by antibiotics	10.1038/ismej.2015.148
ERR719124	ERR719124	PRJEB8094	46.8033	-71.2428	Canada	North America	2012	23	female	ET-P	Healthy	None	Antibiotic experiment	ISME JOURNAL	The initial state of the human gut microbiome determines its reshaping by antibiotics	10.1038/ismej.2015.148
ERR719146	ERR719146	PRJEB8094	46.8033	-71.2428	Canada	North America	2012	26	male	ET-P	Healthy	None	Antibiotic experiment	ISME JOURNAL	The initial state of the human gut microbiome determines its reshaping by antibiotics	10.1038/ismej.2015.148
ERR719172	ERR719172	PRJEB8094	46.8033	-71.2428	Canada	North America	2012	26	male	ET-P	Healthy	None	Antibiotic experiment	ISME JOURNAL	The initial state of the human gut microbiome determines its reshaping by antibiotics	10.1038/ismej.2015.148
ERR719203	ERR719203	PRJEB8094	46.8033	-71.2428	Canada	North America	2012	26	male	ET-P	Healthy	None	Antibiotic experiment	ISME JOURNAL	The initial state of the human gut microbiome determines its reshaping by antibiotics	10.1038/ismej.2015.148
ERR720202	ERR720202	PRJEB8094	46.8033	-71.2428	Canada	North America	2012	25	male	ET-P	Healthy	None	Antibiotic experiment	ISME JOURNAL	The initial state of the human gut microbiome determines its reshaping by antibiotics	10.1038/ismej.2015.148
ERR720213	ERR720213	PRJEB8094	46.8033	-71.2428	Canada	North America	2012	25	male	ET-P	Healthy	None	Antibiotic experiment	ISME JOURNAL	The initial state of the human gut microbiome determines its reshaping by antibiotics	10.1038/ismej.2015.148
ERR720220	ERR720220	PRJEB8094	46.8033	-71.2428	Canada	North America	2012	25	male	ET-P	Healthy	None	Antibiotic experiment	ISME JOURNAL	The initial state of the human gut microbiome determines its reshaping by antibiotics	10.1038/ismej.2015.148
SRS2267634	SRR5665042	PRJNA389927	43.65	-79.38	Canada	North America	2017	＞18	Not Collected	ET-F	Unhealthy	Cancer	None	MBIO	Diagnostic Potential and Interactive Dynamics of the Colorectal Cancer Virome	10.1128/mBio.02248-18
SRS2267632	SRR5665043	PRJNA389927	43.65	-79.38	Canada	North America	2017	＞18	Not Collected	ET-F	Healthy	None	None	MBIO	Diagnostic Potential and Interactive Dynamics of the Colorectal Cancer Virome	10.1128/mBio.02248-18
SRS2267631	SRR5665044	PRJNA389927	43.65	-79.38	Canada	North America	2017	＞18	Not Collected	ET-F	Unhealthy	Cancer	None	MBIO	Diagnostic Potential and Interactive Dynamics of the Colorectal Cancer Virome	10.1128/mBio.02248-18
SRS2267629	SRR5665046	PRJNA389927	43.65	-79.38	Canada	North America	2017	＞18	Not Collected	ET-B	Healthy	None	None	MBIO	Diagnostic Potential and Interactive Dynamics of the Colorectal Cancer Virome	10.1128/mBio.02248-18
SRS2267603	SRR5665072	PRJNA389927	43.65	-79.38	Canada	North America	2017	＞18	Not Collected	ET-F	Unhealthy	Adenoma	None	MBIO	Diagnostic Potential and Interactive Dynamics of the Colorectal Cancer Virome	10.1128/mBio.02248-18
SRS2267602	SRR5665073	PRJNA389927	43.65	-79.38	Canada	North America	2017	＞18	Not Collected	ET-B	Unhealthy	Adenoma	None	MBIO	Diagnostic Potential and Interactive Dynamics of the Colorectal Cancer Virome	10.1128/mBio.02248-18
SRS2267601	SRR5665074	PRJNA389927	43.65	-79.38	Canada	North America	2017	＞18	Not Collected	ET-B	Unhealthy	Adenoma	None	MBIO	Diagnostic Potential and Interactive Dynamics of the Colorectal Cancer Virome	10.1128/mBio.02248-18
SRS2267599	SRR5665075	PRJNA389927	43.65	-79.38	Canada	North America	2017	＞18	Not Collected	ET-F	Unhealthy	Adenoma	None	MBIO	Diagnostic Potential and Interactive Dynamics of the Colorectal Cancer Virome	10.1128/mBio.02248-18
SRS2267600	SRR5665076	PRJNA389927	43.65	-79.38	Canada	North America	2017	＞18	Not Collected	ET-F	Unhealthy	Adenoma	None	MBIO	Diagnostic Potential and Interactive Dynamics of the Colorectal Cancer Virome	10.1128/mBio.02248-18
SRS2267598	SRR5665077	PRJNA389927	43.65	-79.38	Canada	North America	2017	＞18	Not Collected	ET-F	Unhealthy	Adenoma	None	MBIO	Diagnostic Potential and Interactive Dynamics of the Colorectal Cancer Virome	10.1128/mBio.02248-18
SRS2267597	SRR5665078	PRJNA389927	43.65	-79.38	Canada	North America	2017	＞18	Not Collected	ET-F	Unhealthy	Adenoma	None	MBIO	Diagnostic Potential and Interactive Dynamics of the Colorectal Cancer Virome	10.1128/mBio.02248-18
SRS2267596	SRR5665079	PRJNA389927	43.65	-79.38	Canada	North America	2017	＞18	Not Collected	ET-F	Unhealthy	Adenoma	None	MBIO	Diagnostic Potential and Interactive Dynamics of the Colorectal Cancer Virome	10.1128/mBio.02248-18
SRS2267595	SRR5665080	PRJNA389927	43.65	-79.38	Canada	North America	2017	＞18	Not Collected	ET-F	Unhealthy	Adenoma	None	MBIO	Diagnostic Potential and Interactive Dynamics of the Colorectal Cancer Virome	10.1128/mBio.02248-18
SRS2267561	SRR5665114	PRJNA389927	43.65	-79.38	Canada	North America	2017	＞18	Not Collected	ET-F	Unhealthy	Adenoma	None	MBIO	Diagnostic Potential and Interactive Dynamics of the Colorectal Cancer Virome	10.1128/mBio.02248-18
SRS2267560	SRR5665115	PRJNA389927	43.65	-79.38	Canada	North America	2017	＞18	Not Collected	ET-F	Unhealthy	Adenoma	None	MBIO	Diagnostic Potential and Interactive Dynamics of the Colorectal Cancer Virome	10.1128/mBio.02248-18
SRS2267551	SRR5665123	PRJNA389927	43.65	-79.38	Canada	North America	2017	＞18	Not Collected	ET-F	Unhealthy	Adenoma	None	MBIO	Diagnostic Potential and Interactive Dynamics of the Colorectal Cancer Virome	10.1128/mBio.02248-18
SRS2267540	SRR5665135	PRJNA389927	43.65	-79.38	Canada	North America	2017	＞18	Not Collected	ET-F	Unhealthy	Adenoma	None	MBIO	Diagnostic Potential and Interactive Dynamics of the Colorectal Cancer Virome	10.1128/mBio.02248-18
SRS2267539	SRR5665136	PRJNA389927	43.65	-79.38	Canada	North America	2017	＞18	Not Collected	ET-F	Unhealthy	Adenoma	None	MBIO	Diagnostic Potential and Interactive Dynamics of the Colorectal Cancer Virome	10.1128/mBio.02248-18
SRS2267538	SRR5665137	PRJNA389927	43.65	-79.38	Canada	North America	2017	＞18	Not Collected	ET-F	Unhealthy	Adenoma	None	MBIO	Diagnostic Potential and Interactive Dynamics of the Colorectal Cancer Virome	10.1128/mBio.02248-18
SRS2267536	SRR5665139	PRJNA389927	43.65	-79.38	Canada	North America	2017	＞18	Not Collected	ET-F	Unhealthy	Adenoma	None	MBIO	Diagnostic Potential and Interactive Dynamics of the Colorectal Cancer Virome	10.1128/mBio.02248-18
SRS2267535	SRR5665140	PRJNA389927	43.65	-79.38	Canada	North America	2017	＞18	Not Collected	ET-F	Unhealthy	Adenoma	None	MBIO	Diagnostic Potential and Interactive Dynamics of the Colorectal Cancer Virome	10.1128/mBio.02248-18
SRS2267534	SRR5665141	PRJNA389927	43.65	-79.38	Canada	North America	2017	＞18	Not Collected	ET-F	Unhealthy	Adenoma	None	MBIO	Diagnostic Potential and Interactive Dynamics of the Colorectal Cancer Virome	10.1128/mBio.02248-18
SRS2267533	SRR5665142	PRJNA389927	43.65	-79.38	Canada	North America	2017	＞18	Not Collected	ET-F	Unhealthy	Adenoma	None	MBIO	Diagnostic Potential and Interactive Dynamics of the Colorectal Cancer Virome	10.1128/mBio.02248-18
SRS2267532	SRR5665143	PRJNA389927	43.65	-79.38	Canada	North America	2017	＞18	Not Collected	ET-F	Unhealthy	Adenoma	None	MBIO	Diagnostic Potential and Interactive Dynamics of the Colorectal Cancer Virome	10.1128/mBio.02248-18
SRS2267518	SRR5665157	PRJNA389927	43.65	-79.38	Canada	North America	2017	＞18	Not Collected	ET-F	Healthy	None	None	MBIO	Diagnostic Potential and Interactive Dynamics of the Colorectal Cancer Virome	10.1128/mBio.02248-18
SRS1719089	SRR4305033	PRJNA290380	61.7782	34.364	Russia	Europe	2010	1.35068	Not Collected	ET-F	Healthy	None	Infant	CELL	Variation in Microbiome LPS Immunogenicity Contributes to Autoimmunity in Humans	10.1016/j.cell.2016.04.007
SRS1719128	SRR4305072	PRJNA290380	61.7782	34.364	Russia	Europe	2010	1.09589	Not Collected	ET-F	Healthy	None	Infant	CELL	Variation in Microbiome LPS Immunogenicity Contributes to Autoimmunity in Humans	10.1016/j.cell.2016.04.007
SRS1719129	SRR4305073	PRJNA290380	61.7782	34.364	Russia	Europe	2010	1.36438	Not Collected	ET-F	Healthy	None	Infant	CELL	Variation in Microbiome LPS Immunogenicity Contributes to Autoimmunity in Humans	10.1016/j.cell.2016.04.007
SRS1719133	SRR4305077	PRJNA290380	61.7782	34.364	Russia	Europe	2010	0.583562	Not Collected	ET-F	Healthy	None	Infant	CELL	Variation in Microbiome LPS Immunogenicity Contributes to Autoimmunity in Humans	10.1016/j.cell.2016.04.007
SRS1719136	SRR4305080	PRJNA290380	61.7782	34.364	Russia	Europe	2010	1.60548	Not Collected	ET-F	Healthy	None	Infant	CELL	Variation in Microbiome LPS Immunogenicity Contributes to Autoimmunity in Humans	10.1016/j.cell.2016.04.007
SRS1719146	SRR4305091	PRJNA290380	61.7782	34.364	Russia	Europe	2010	0.939726	Not Collected	ET-F	Healthy	None	Infant	CELL	Variation in Microbiome LPS Immunogenicity Contributes to Autoimmunity in Humans	10.1016/j.cell.2016.04.007
SRS1719151	SRR4305095	PRJNA290380	61.7782	34.364	Russia	Europe	2010	1.13973	Not Collected	ET-P	Healthy	None	Infant	CELL	Variation in Microbiome LPS Immunogenicity Contributes to Autoimmunity in Humans	10.1016/j.cell.2016.04.007
SRS1719153	SRR4305097	PRJNA290380	61.7782	34.364	Russia	Europe	2010	1.10959	Not Collected	ET-B	Healthy	None	Infant	CELL	Variation in Microbiome LPS Immunogenicity Contributes to Autoimmunity in Humans	10.1016/j.cell.2016.04.007
SRS1719233	SRR4305176	PRJNA290380	61.7782	34.364	Russia	Europe	2010	0.561644	Not Collected	ET-F	Healthy	None	Infant	CELL	Variation in Microbiome LPS Immunogenicity Contributes to Autoimmunity in Humans	10.1016/j.cell.2016.04.007
SRS1719244	SRR4305187	PRJNA290380	61.7782	34.364	Russia	Europe	2010	0.545205	Not Collected	ET-F	Healthy	None	Infant	CELL	Variation in Microbiome LPS Immunogenicity Contributes to Autoimmunity in Humans	10.1016/j.cell.2016.04.007
SRS1719245	SRR4305189	PRJNA290380	61.7782	34.364	Russia	Europe	2010	0.586301	Not Collected	ET-F	Healthy	None	Infant	CELL	Variation in Microbiome LPS Immunogenicity Contributes to Autoimmunity in Humans	10.1016/j.cell.2016.04.007
SRS1719246	SRR4305190	PRJNA290380	61.7782	34.364	Russia	Europe	2010	1.09589	Not Collected	ET-P	Healthy	None	Infant	CELL	Variation in Microbiome LPS Immunogenicity Contributes to Autoimmunity in Humans	10.1016/j.cell.2016.04.007
SRS1719278	SRR4305222	PRJNA290380	61.7782	34.364	Russia	Europe	2010	0.843836	Not Collected	ET-F	Healthy	None	Infant	CELL	Variation in Microbiome LPS Immunogenicity Contributes to Autoimmunity in Humans	10.1016/j.cell.2016.04.007
SRS1719284	SRR4305227	PRJNA290380	61.7782	34.364	Russia	Europe	2010	0.830137	Not Collected	ET-F	Healthy	None	Infant	CELL	Variation in Microbiome LPS Immunogenicity Contributes to Autoimmunity in Humans	10.1016/j.cell.2016.04.007
SRS1719309	SRR4305254	PRJNA290380	61.7782	34.364	Russia	Europe	2010	1.30137	Not Collected	ET-F	Healthy	None	Infant	CELL	Variation in Microbiome LPS Immunogenicity Contributes to Autoimmunity in Humans	10.1016/j.cell.2016.04.007
SRS1719312	SRR4305257	PRJNA290380	61.7782	34.364	Russia	Europe	2010	1.41644	Not Collected	ET-P	Healthy	None	Infant	CELL	Variation in Microbiome LPS Immunogenicity Contributes to Autoimmunity in Humans	10.1016/j.cell.2016.04.007
SRS1719313	SRR4305258	PRJNA290380	61.7782	34.364	Russia	Europe	2010	1.50411	Not Collected	ET-F	Healthy	None	Infant	CELL	Variation in Microbiome LPS Immunogenicity Contributes to Autoimmunity in Humans	10.1016/j.cell.2016.04.007
SRS1719317	SRR4305262	PRJNA290380	61.7782	34.364	Russia	Europe	2010	1.90685	Not Collected	ET-P	Healthy	None	Infant	CELL	Variation in Microbiome LPS Immunogenicity Contributes to Autoimmunity in Humans	10.1016/j.cell.2016.04.007
SRS1719318	SRR4305263	PRJNA290380	61.7782	34.364	Russia	Europe	2010	1.74521	Not Collected	ET-P	Healthy	None	Infant	CELL	Variation in Microbiome LPS Immunogenicity Contributes to Autoimmunity in Humans	10.1016/j.cell.2016.04.007
SRS1719321	SRR4305266	PRJNA290380	61.7782	34.364	Russia	Europe	2010	1.01644	Not Collected	ET-P	Healthy	None	Infant	CELL	Variation in Microbiome LPS Immunogenicity Contributes to Autoimmunity in Humans	10.1016/j.cell.2016.04.007
SRS1719322	SRR4305267	PRJNA290380	61.7782	34.364	Russia	Europe	2010	0.479452	Not Collected	ET-F	Healthy	None	Infant	CELL	Variation in Microbiome LPS Immunogenicity Contributes to Autoimmunity in Humans	10.1016/j.cell.2016.04.007
SRS1719327	SRR4305272	PRJNA290380	61.7782	34.364	Russia	Europe	2010	0.249315	Not Collected	ET-F	Healthy	None	Infant	CELL	Variation in Microbiome LPS Immunogenicity Contributes to Autoimmunity in Humans	10.1016/j.cell.2016.04.007
SRS1719340	SRR4305285	PRJNA290380	61.7782	34.364	Russia	Europe	2010	0.50411	Not Collected	ET-F	Healthy	None	Infant	CELL	Variation in Microbiome LPS Immunogenicity Contributes to Autoimmunity in Humans	10.1016/j.cell.2016.04.007
SRS1719341	SRR4305286	PRJNA290380	61.7782	34.364	Russia	Europe	2010	0.421918	Not Collected	ET-F	Healthy	None	Infant	CELL	Variation in Microbiome LPS Immunogenicity Contributes to Autoimmunity in Humans	10.1016/j.cell.2016.04.007
SRS1719358	SRR4305303	PRJNA290380	61.7782	34.364	Russia	Europe	2010	1.10959	Not Collected	ET-F	Healthy	None	Infant	CELL	Variation in Microbiome LPS Immunogenicity Contributes to Autoimmunity in Humans	10.1016/j.cell.2016.04.007
SRS1719367	SRR4305312	PRJNA290380	61.7782	34.364	Russia	Europe	2010	1.29589	Not Collected	ET-P	Healthy	None	Infant	CELL	Variation in Microbiome LPS Immunogenicity Contributes to Autoimmunity in Humans	10.1016/j.cell.2016.04.007
SRS1719400	SRR4305346	PRJNA290380	61.7782	34.364	Russia	Europe	2010	0.643836	Not Collected	ET-F	Healthy	None	Infant	CELL	Variation in Microbiome LPS Immunogenicity Contributes to Autoimmunity in Humans	10.1016/j.cell.2016.04.007
SRS1719401	SRR4305348	PRJNA290380	61.7782	34.364	Russia	Europe	2010	0.564384	Not Collected	ET-F	Healthy	None	Infant	CELL	Variation in Microbiome LPS Immunogenicity Contributes to Autoimmunity in Humans	10.1016/j.cell.2016.04.007
SRS1719409	SRR4305351	PRJNA290380	61.7782	34.364	Russia	Europe	2010	0.660274	Not Collected	ET-F	Healthy	None	Infant	CELL	Variation in Microbiome LPS Immunogenicity Contributes to Autoimmunity in Humans	10.1016/j.cell.2016.04.007
SRS1719414	SRR4305360	PRJNA290380	61.7782	34.364	Russia	Europe	2010	1.50137	Not Collected	ET-B	Healthy	None	Infant	CELL	Variation in Microbiome LPS Immunogenicity Contributes to Autoimmunity in Humans	10.1016/j.cell.2016.04.007
SRS1719439	SRR4305386	PRJNA290380	61.7782	34.364	Russia	Europe	2010	0.953425	Not Collected	ET-F	Healthy	None	Infant	CELL	Variation in Microbiome LPS Immunogenicity Contributes to Autoimmunity in Humans	10.1016/j.cell.2016.04.007
SRS1719446	SRR4305393	PRJNA290380	61.7782	34.364	Russia	Europe	2010	1.37534	Not Collected	ET-F	Healthy	None	Infant	CELL	Variation in Microbiome LPS Immunogenicity Contributes to Autoimmunity in Humans	10.1016/j.cell.2016.04.007
SRS1719457	SRR4305405	PRJNA290380	61.7782	34.364	Russia	Europe	2010	0.432877	Not Collected	ET-F	Healthy	None	Infant	CELL	Variation in Microbiome LPS Immunogenicity Contributes to Autoimmunity in Humans	10.1016/j.cell.2016.04.007
SRS1719467	SRR4305414	PRJNA290380	61.7782	34.364	Russia	Europe	2010	0.443836	Not Collected	ET-F	Healthy	None	Infant	CELL	Variation in Microbiome LPS Immunogenicity Contributes to Autoimmunity in Humans	10.1016/j.cell.2016.04.007
SRS1719472	SRR4305421	PRJNA290380	61.7782	34.364	Russia	Europe	2010	1.05205	Not Collected	ET-F	Healthy	None	Infant	CELL	Variation in Microbiome LPS Immunogenicity Contributes to Autoimmunity in Humans	10.1016/j.cell.2016.04.007
SRS1719484	SRR4305430	PRJNA290380	61.7782	34.364	Russia	Europe	2010	2.35068	Not Collected	ET-P	Healthy	None	Infant	CELL	Variation in Microbiome LPS Immunogenicity Contributes to Autoimmunity in Humans	10.1016/j.cell.2016.04.007
SRS1719488	SRR4305435	PRJNA290380	61.7782	34.364	Russia	Europe	2010	1.74795	Not Collected	ET-P	Healthy	None	Infant	CELL	Variation in Microbiome LPS Immunogenicity Contributes to Autoimmunity in Humans	10.1016/j.cell.2016.04.007
SRS1719491	SRR4305438	PRJNA290380	61.7782	34.364	Russia	Europe	2010	1.63836	Not Collected	ET-F	Healthy	None	Infant	CELL	Variation in Microbiome LPS Immunogenicity Contributes to Autoimmunity in Humans	10.1016/j.cell.2016.04.007
SRS1719500	SRR4305446	PRJNA290380	61.7782	34.364	Russia	Europe	2010	1.39726	Not Collected	ET-F	Healthy	None	Infant	CELL	Variation in Microbiome LPS Immunogenicity Contributes to Autoimmunity in Humans	10.1016/j.cell.2016.04.007
SRS1719505	SRR4305451	PRJNA290380	61.7782	34.364	Russia	Europe	2010	0.915068	Not Collected	ET-F	Healthy	None	Infant	CELL	Variation in Microbiome LPS Immunogenicity Contributes to Autoimmunity in Humans	10.1016/j.cell.2016.04.007
SRS1719504	SRR4305452	PRJNA290380	61.7782	34.364	Russia	Europe	2010	2.0137	Not Collected	ET-P	Healthy	None	Infant	CELL	Variation in Microbiome LPS Immunogenicity Contributes to Autoimmunity in Humans	10.1016/j.cell.2016.04.007
SRS1719507	SRR4305454	PRJNA290380	61.7782	34.364	Russia	Europe	2010	1.98082	Not Collected	ET-P	Healthy	None	Infant	CELL	Variation in Microbiome LPS Immunogenicity Contributes to Autoimmunity in Humans	10.1016/j.cell.2016.04.007
SRS1719514	SRR4305459	PRJNA290380	61.7782	34.364	Russia	Europe	2010	1.14247	Not Collected	ET-P	Healthy	None	Infant	CELL	Variation in Microbiome LPS Immunogenicity Contributes to Autoimmunity in Humans	10.1016/j.cell.2016.04.007
SRS1719512	SRR4305460	PRJNA290380	61.7782	34.364	Russia	Europe	2010	0.980822	Not Collected	ET-F	Healthy	None	Infant	CELL	Variation in Microbiome LPS Immunogenicity Contributes to Autoimmunity in Humans	10.1016/j.cell.2016.04.007
SRS1719516	SRR4305463	PRJNA290380	61.7782	34.364	Russia	Europe	2010	2	Not Collected	ET-F	Healthy	None	Infant	CELL	Variation in Microbiome LPS Immunogenicity Contributes to Autoimmunity in Humans	10.1016/j.cell.2016.04.007
SRS1719517	SRR4305464	PRJNA290380	61.7782	34.364	Russia	Europe	2010	1.44658	Not Collected	ET-P	Healthy	None	Infant	CELL	Variation in Microbiome LPS Immunogenicity Contributes to Autoimmunity in Humans	10.1016/j.cell.2016.04.007
SRS1719519	SRR4305465	PRJNA290380	61.7782	34.364	Russia	Europe	2010	1.58904	Not Collected	ET-F	Healthy	None	Infant	CELL	Variation in Microbiome LPS Immunogenicity Contributes to Autoimmunity in Humans	10.1016/j.cell.2016.04.007
SRS1719520	SRR4305466	PRJNA290380	61.7782	34.364	Russia	Europe	2010	2.40822	Not Collected	ET-P	Healthy	None	Infant	CELL	Variation in Microbiome LPS Immunogenicity Contributes to Autoimmunity in Humans	10.1016/j.cell.2016.04.007
SRS1719518	SRR4305467	PRJNA290380	61.7782	34.364	Russia	Europe	2010	1.00274	Not Collected	ET-P	Healthy	None	Infant	CELL	Variation in Microbiome LPS Immunogenicity Contributes to Autoimmunity in Humans	10.1016/j.cell.2016.04.007
SRS1719524	SRR4305471	PRJNA290380	61.7782	34.364	Russia	Europe	2010	1.04384	Not Collected	ET-F	Healthy	None	Infant	CELL	Variation in Microbiome LPS Immunogenicity Contributes to Autoimmunity in Humans	10.1016/j.cell.2016.04.007
SRS1719526	SRR4305473	PRJNA290380	61.7782	34.364	Russia	Europe	2010	1.43288	Not Collected	ET-P	Healthy	None	Infant	CELL	Variation in Microbiome LPS Immunogenicity Contributes to Autoimmunity in Humans	10.1016/j.cell.2016.04.007
SRS1719530	SRR4305477	PRJNA290380	61.7782	34.364	Russia	Europe	2010	0.917808	Not Collected	ET-P	Healthy	None	Infant	CELL	Variation in Microbiome LPS Immunogenicity Contributes to Autoimmunity in Humans	10.1016/j.cell.2016.04.007
SRS1719533	SRR4305481	PRJNA290380	61.7782	34.364	Russia	Europe	2010	0.756164	Not Collected	ET-F	Healthy	None	Infant	CELL	Variation in Microbiome LPS Immunogenicity Contributes to Autoimmunity in Humans	10.1016/j.cell.2016.04.007
SRS1719535	SRR4305482	PRJNA290380	61.7782	34.364	Russia	Europe	2010	1.85205	Not Collected	ET-P	Healthy	None	Infant	CELL	Variation in Microbiome LPS Immunogenicity Contributes to Autoimmunity in Humans	10.1016/j.cell.2016.04.007
SRS1719540	SRR4305487	PRJNA290380	61.7782	34.364	Russia	Europe	2010	0.843836	Not Collected	ET-F	Healthy	None	Infant	CELL	Variation in Microbiome LPS Immunogenicity Contributes to Autoimmunity in Humans	10.1016/j.cell.2016.04.007
SRS1719554	SRR4305501	PRJNA290380	61.7782	34.364	Russia	Europe	2010	0.819178	Not Collected	ET-F	Healthy	None	Infant	CELL	Variation in Microbiome LPS Immunogenicity Contributes to Autoimmunity in Humans	10.1016/j.cell.2016.04.007
SRS1719567	SRR4305514	PRJNA290380	61.7782	34.364	Russia	Europe	2010	1.35342	Not Collected	ET-F	Healthy	None	Infant	CELL	Variation in Microbiome LPS Immunogenicity Contributes to Autoimmunity in Humans	10.1016/j.cell.2016.04.007
SRS1719578	SRR4305524	PRJNA290380	61.7782	34.364	Russia	Europe	2010	0.827397	Not Collected	ET-F	Healthy	None	Infant	CELL	Variation in Microbiome LPS Immunogenicity Contributes to Autoimmunity in Humans	10.1016/j.cell.2016.04.007
SRS1719583	SRR4305530	PRJNA290380	61.7782	34.364	Russia	Europe	2010	3.01644	Not Collected	ET-F	Healthy	None	Infant	CELL	Variation in Microbiome LPS Immunogenicity Contributes to Autoimmunity in Humans	10.1016/j.cell.2016.04.007
SRS1735439	SRR4408004	PRJNA290380	61.7782	34.364	Russia	Europe	2010	1.31781	Not Collected	ET-F	Healthy	None	Infant	CELL	Variation in Microbiome LPS Immunogenicity Contributes to Autoimmunity in Humans	10.1016/j.cell.2016.04.007
SRS1735444	SRR4408009	PRJNA290380	61.7782	34.364	Russia	Europe	2010	1.09863	Not Collected	ET-F	Healthy	None	Infant	CELL	Variation in Microbiome LPS Immunogenicity Contributes to Autoimmunity in Humans	10.1016/j.cell.2016.04.007
SRS1735446	SRR4408011	PRJNA290380	61.7782	34.364	Russia	Europe	2010	1	Not Collected	ET-F	Healthy	None	Infant	CELL	Variation in Microbiome LPS Immunogenicity Contributes to Autoimmunity in Humans	10.1016/j.cell.2016.04.007
SRS1735453	SRR4408018	PRJNA290380	61.7782	34.364	Russia	Europe	2010	1.00822	Not Collected	ET-F	Healthy	None	Infant	CELL	Variation in Microbiome LPS Immunogenicity Contributes to Autoimmunity in Humans	10.1016/j.cell.2016.04.007
SRS1735458	SRR4408023	PRJNA290380	61.7782	34.364	Russia	Europe	2010	1.3863	Not Collected	ET-P	Healthy	None	Infant	CELL	Variation in Microbiome LPS Immunogenicity Contributes to Autoimmunity in Humans	10.1016/j.cell.2016.04.007
SRS1735461	SRR4408026	PRJNA290380	61.7782	34.364	Russia	Europe	2010	1.68219	Not Collected	ET-P	Healthy	None	Infant	CELL	Variation in Microbiome LPS Immunogenicity Contributes to Autoimmunity in Humans	10.1016/j.cell.2016.04.007
SRS1735467	SRR4408032	PRJNA290380	61.7782	34.364	Russia	Europe	2010	1.9863	Not Collected	ET-P	Healthy	None	Infant	CELL	Variation in Microbiome LPS Immunogenicity Contributes to Autoimmunity in Humans	10.1016/j.cell.2016.04.007
SRS1735469	SRR4408034	PRJNA290380	61.7782	34.364	Russia	Europe	2010	0.780822	Not Collected	ET-F	Healthy	None	Infant	CELL	Variation in Microbiome LPS Immunogenicity Contributes to Autoimmunity in Humans	10.1016/j.cell.2016.04.007
SRS1735471	SRR4408036	PRJNA290380	61.7782	34.364	Russia	Europe	2010	1.63562	Not Collected	ET-F	Healthy	None	Infant	CELL	Variation in Microbiome LPS Immunogenicity Contributes to Autoimmunity in Humans	10.1016/j.cell.2016.04.007
SRS1735490	SRR4408054	PRJNA290380	61.7782	34.364	Russia	Europe	2010	0.534247	Not Collected	ET-F	Healthy	None	Infant	CELL	Variation in Microbiome LPS Immunogenicity Contributes to Autoimmunity in Humans	10.1016/j.cell.2016.04.007
SRS1735506	SRR4408071	PRJNA290380	61.7782	34.364	Russia	Europe	2010	2.70685	Not Collected	ET-P	Healthy	None	Infant	CELL	Variation in Microbiome LPS Immunogenicity Contributes to Autoimmunity in Humans	10.1016/j.cell.2016.04.007
SRS1735515	SRR4408080	PRJNA290380	61.7782	34.364	Russia	Europe	2010	1.26027	Not Collected	ET-F	Healthy	None	Infant	CELL	Variation in Microbiome LPS Immunogenicity Contributes to Autoimmunity in Humans	10.1016/j.cell.2016.04.007
SRS1735548	SRR4408119	PRJNA290380	61.7782	34.364	Russia	Europe	2010	2.47123	Not Collected	ET-F	Healthy	None	Infant	CELL	Variation in Microbiome LPS Immunogenicity Contributes to Autoimmunity in Humans	10.1016/j.cell.2016.04.007
SRS1735549	SRR4408120	PRJNA290380	61.7782	34.364	Russia	Europe	2010	1.50685	Not Collected	ET-P	Healthy	None	Infant	CELL	Variation in Microbiome LPS Immunogenicity Contributes to Autoimmunity in Humans	10.1016/j.cell.2016.04.007
SRS1735579	SRR4408150	PRJNA290380	61.7782	34.364	Russia	Europe	2010	1.00548	Not Collected	ET-F	Healthy	None	Infant	CELL	Variation in Microbiome LPS Immunogenicity Contributes to Autoimmunity in Humans	10.1016/j.cell.2016.04.007
SRS1735580	SRR4408151	PRJNA290380	61.7782	34.364	Russia	Europe	2010	1.00274	Not Collected	ET-F	Healthy	None	Infant	CELL	Variation in Microbiome LPS Immunogenicity Contributes to Autoimmunity in Humans	10.1016/j.cell.2016.04.007
SRS1735586	SRR4408157	PRJNA290380	61.7782	34.364	Russia	Europe	2010	0.90137	Not Collected	ET-F	Healthy	None	Infant	CELL	Variation in Microbiome LPS Immunogenicity Contributes to Autoimmunity in Humans	10.1016/j.cell.2016.04.007
SRS1735587	SRR4408158	PRJNA290380	61.7782	34.364	Russia	Europe	2010	0.693151	Not Collected	ET-F	Healthy	None	Infant	CELL	Variation in Microbiome LPS Immunogenicity Contributes to Autoimmunity in Humans	10.1016/j.cell.2016.04.007
SRS1735591	SRR4408164	PRJNA290380	61.7782	34.364	Russia	Europe	2010	0.709589	Not Collected	ET-F	Healthy	None	Infant	CELL	Variation in Microbiome LPS Immunogenicity Contributes to Autoimmunity in Humans	10.1016/j.cell.2016.04.007
SRS1735594	SRR4408165	PRJNA290380	61.7782	34.364	Russia	Europe	2010	1.67123	Not Collected	ET-F	Healthy	None	Infant	CELL	Variation in Microbiome LPS Immunogenicity Contributes to Autoimmunity in Humans	10.1016/j.cell.2016.04.007
SRS1735629	SRR4408200	PRJNA290380	61.7782	34.364	Russia	Europe	2010	0.786301	Not Collected	ET-F	Healthy	None	Infant	CELL	Variation in Microbiome LPS Immunogenicity Contributes to Autoimmunity in Humans	10.1016/j.cell.2016.04.007
SRS1735644	SRR4408215	PRJNA290380	61.7782	34.364	Russia	Europe	2010	1.01918	Not Collected	ET-F	Healthy	None	Infant	CELL	Variation in Microbiome LPS Immunogenicity Contributes to Autoimmunity in Humans	10.1016/j.cell.2016.04.007
SRS1735645	SRR4408216	PRJNA290380	61.7782	34.364	Russia	Europe	2010	1.30685	Not Collected	ET-P	Healthy	None	Infant	CELL	Variation in Microbiome LPS Immunogenicity Contributes to Autoimmunity in Humans	10.1016/j.cell.2016.04.007
SRS1735647	SRR4408218	PRJNA290380	61.7782	34.364	Russia	Europe	2010	1.91507	Not Collected	ET-P	Healthy	None	Infant	CELL	Variation in Microbiome LPS Immunogenicity Contributes to Autoimmunity in Humans	10.1016/j.cell.2016.04.007
SRS1735653	SRR4408224	PRJNA290380	61.7782	34.364	Russia	Europe	2010	1.92329	Not Collected	ET-F	Healthy	None	Infant	CELL	Variation in Microbiome LPS Immunogenicity Contributes to Autoimmunity in Humans	10.1016/j.cell.2016.04.007
SRS1735657	SRR4408228	PRJNA290380	61.7782	34.364	Russia	Europe	2010	0.923288	Not Collected	ET-P	Healthy	None	Infant	CELL	Variation in Microbiome LPS Immunogenicity Contributes to Autoimmunity in Humans	10.1016/j.cell.2016.04.007
SRS1735660	SRR4408232	PRJNA290380	61.7782	34.364	Russia	Europe	2010	0.873973	Not Collected	ET-F	Healthy	None	Infant	CELL	Variation in Microbiome LPS Immunogenicity Contributes to Autoimmunity in Humans	10.1016/j.cell.2016.04.007
SRS1735663	SRR4408233	PRJNA290380	61.7782	34.364	Russia	Europe	2010	1.37808	Not Collected	ET-P	Healthy	None	Infant	CELL	Variation in Microbiome LPS Immunogenicity Contributes to Autoimmunity in Humans	10.1016/j.cell.2016.04.007
SRS1735679	SRR4408250	PRJNA290380	61.7782	34.364	Russia	Europe	2010	1.66575	Not Collected	ET-F	Healthy	None	Infant	CELL	Variation in Microbiome LPS Immunogenicity Contributes to Autoimmunity in Humans	10.1016/j.cell.2016.04.007
SRS1735683	SRR4408253	PRJNA290380	61.7782	34.364	Russia	Europe	2010	1.50685	Not Collected	ET-F	Healthy	None	Infant	CELL	Variation in Microbiome LPS Immunogenicity Contributes to Autoimmunity in Humans	10.1016/j.cell.2016.04.007
SRS1735684	SRR4408255	PRJNA290380	61.7782	34.364	Russia	Europe	2010	2.16712	Not Collected	ET-B	Healthy	None	Infant	CELL	Variation in Microbiome LPS Immunogenicity Contributes to Autoimmunity in Humans	10.1016/j.cell.2016.04.007
SRS1735687	SRR4408258	PRJNA290380	61.7782	34.364	Russia	Europe	2010	1.85479	Not Collected	ET-P	Healthy	None	Infant	CELL	Variation in Microbiome LPS Immunogenicity Contributes to Autoimmunity in Humans	10.1016/j.cell.2016.04.007
SRS1735696	SRR4408268	PRJNA290380	61.7782	34.364	Russia	Europe	2010	2.04658	Not Collected	ET-P	Healthy	None	Infant	CELL	Variation in Microbiome LPS Immunogenicity Contributes to Autoimmunity in Humans	10.1016/j.cell.2016.04.007
SRS1735701	SRR4408272	PRJNA290380	61.7782	34.364	Russia	Europe	2010	2.28219	Not Collected	ET-F	Healthy	None	Infant	CELL	Variation in Microbiome LPS Immunogenicity Contributes to Autoimmunity in Humans	10.1016/j.cell.2016.04.007
SRS1735705	SRR4408276	PRJNA290380	61.7782	34.364	Russia	Europe	2010	1.68493	Not Collected	ET-F	Healthy	None	Infant	CELL	Variation in Microbiome LPS Immunogenicity Contributes to Autoimmunity in Humans	10.1016/j.cell.2016.04.007
SRS1735706	SRR4408277	PRJNA290380	61.7782	34.364	Russia	Europe	2010	1.74795	Not Collected	ET-P	Healthy	None	Infant	CELL	Variation in Microbiome LPS Immunogenicity Contributes to Autoimmunity in Humans	10.1016/j.cell.2016.04.007
SRS1735708	SRR4408279	PRJNA290380	61.7782	34.364	Russia	Europe	2010	1.31781	Not Collected	ET-F	Healthy	None	Infant	CELL	Variation in Microbiome LPS Immunogenicity Contributes to Autoimmunity in Humans	10.1016/j.cell.2016.04.007
SRS1735711	SRR4408282	PRJNA290380	61.7782	34.364	Russia	Europe	2010	1.85205	Not Collected	ET-P	Healthy	None	Infant	CELL	Variation in Microbiome LPS Immunogenicity Contributes to Autoimmunity in Humans	10.1016/j.cell.2016.04.007
SRS1735715	SRR4408286	PRJNA290380	61.7782	34.364	Russia	Europe	2010	1.41918	Not Collected	ET-F	Healthy	None	Infant	CELL	Variation in Microbiome LPS Immunogenicity Contributes to Autoimmunity in Humans	10.1016/j.cell.2016.04.007
SRS1735717	SRR4408288	PRJNA290380	61.7782	34.364	Russia	Europe	2010	1.53699	Not Collected	ET-P	Healthy	None	Infant	CELL	Variation in Microbiome LPS Immunogenicity Contributes to Autoimmunity in Humans	10.1016/j.cell.2016.04.007
SRS1735720	SRR4408291	PRJNA290380	61.7782	34.364	Russia	Europe	2010	1.81644	Not Collected	ET-F	Healthy	None	Infant	CELL	Variation in Microbiome LPS Immunogenicity Contributes to Autoimmunity in Humans	10.1016/j.cell.2016.04.007
SRS1719092	SRR4305036	PRJNA290380	61.7782	34.364	Russia	Europe	2010	1.06849	Not Collected	ET-P	Healthy	None	Infant	CELL	Variation in Microbiome LPS Immunogenicity Contributes to Autoimmunity in Humans	10.1016/j.cell.2016.04.007
SRS1719094	SRR4305038	PRJNA290380	61.7782	34.364	Russia	Europe	2010	1.60822	Not Collected	ET-P	Healthy	None	Infant	CELL	Variation in Microbiome LPS Immunogenicity Contributes to Autoimmunity in Humans	10.1016/j.cell.2016.04.007
SRS1719102	SRR4305046	PRJNA290380	61.7782	34.364	Russia	Europe	2010	1.36986	Not Collected	ET-F	Healthy	None	Infant	CELL	Variation in Microbiome LPS Immunogenicity Contributes to Autoimmunity in Humans	10.1016/j.cell.2016.04.007
SRS1719114	SRR4305058	PRJNA290380	61.7782	34.364	Russia	Europe	2010	0.594521	Not Collected	ET-F	Healthy	None	Infant	CELL	Variation in Microbiome LPS Immunogenicity Contributes to Autoimmunity in Humans	10.1016/j.cell.2016.04.007
SRS1719161	SRR4305105	PRJNA290380	61.7782	34.364	Russia	Europe	2010	1.61096	Not Collected	ET-F	Healthy	None	Infant	CELL	Variation in Microbiome LPS Immunogenicity Contributes to Autoimmunity in Humans	10.1016/j.cell.2016.04.007
SRS1719162	SRR4305106	PRJNA290380	61.7782	34.364	Russia	Europe	2010	1.50685	Not Collected	ET-P	Healthy	None	Infant	CELL	Variation in Microbiome LPS Immunogenicity Contributes to Autoimmunity in Humans	10.1016/j.cell.2016.04.007
SRS1719177	SRR4305121	PRJNA290380	61.7782	34.364	Russia	Europe	2010	2.36164	Not Collected	ET-P	Healthy	None	Infant	CELL	Variation in Microbiome LPS Immunogenicity Contributes to Autoimmunity in Humans	10.1016/j.cell.2016.04.007
SRS1719179	SRR4305123	PRJNA290380	61.7782	34.364	Russia	Europe	2010	1.10137	Not Collected	ET-B	Healthy	None	Infant	CELL	Variation in Microbiome LPS Immunogenicity Contributes to Autoimmunity in Humans	10.1016/j.cell.2016.04.007
SRS1719200	SRR4305144	PRJNA290380	61.7782	34.364	Russia	Europe	2010	1.32877	Not Collected	ET-P	Healthy	None	Infant	CELL	Variation in Microbiome LPS Immunogenicity Contributes to Autoimmunity in Humans	10.1016/j.cell.2016.04.007
SRS1719211	SRR4305155	PRJNA290380	61.7782	34.364	Russia	Europe	2010	1.86849	Not Collected	ET-B	Healthy	None	Infant	CELL	Variation in Microbiome LPS Immunogenicity Contributes to Autoimmunity in Humans	10.1016/j.cell.2016.04.007
SRS1719214	SRR4305158	PRJNA290380	61.7782	34.364	Russia	Europe	2010	1.07671	Not Collected	ET-F	Healthy	None	Infant	CELL	Variation in Microbiome LPS Immunogenicity Contributes to Autoimmunity in Humans	10.1016/j.cell.2016.04.007
SRS1719248	SRR4305192	PRJNA290380	61.7782	34.364	Russia	Europe	2010	1.11507	Not Collected	ET-F	Healthy	None	Infant	CELL	Variation in Microbiome LPS Immunogenicity Contributes to Autoimmunity in Humans	10.1016/j.cell.2016.04.007
SRS1719249	SRR4305195	PRJNA290380	61.7782	34.364	Russia	Europe	2010	1.36986	Not Collected	ET-F	Healthy	None	Infant	CELL	Variation in Microbiome LPS Immunogenicity Contributes to Autoimmunity in Humans	10.1016/j.cell.2016.04.007
SRS1719253	SRR4305197	PRJNA290380	61.7782	34.364	Russia	Europe	2010	1.3726	Not Collected	ET-F	Healthy	None	Infant	CELL	Variation in Microbiome LPS Immunogenicity Contributes to Autoimmunity in Humans	10.1016/j.cell.2016.04.007
SRS1719254	SRR4305198	PRJNA290380	61.7782	34.364	Russia	Europe	2010	1.61918	Not Collected	ET-P	Healthy	None	Infant	CELL	Variation in Microbiome LPS Immunogenicity Contributes to Autoimmunity in Humans	10.1016/j.cell.2016.04.007
SRS1719273	SRR4305217	PRJNA290380	61.7782	34.364	Russia	Europe	2010	0.665753	Not Collected	ET-B	Healthy	None	Infant	CELL	Variation in Microbiome LPS Immunogenicity Contributes to Autoimmunity in Humans	10.1016/j.cell.2016.04.007
SRS1719285	SRR4305229	PRJNA290380	61.7782	34.364	Russia	Europe	2010	2.36986	Not Collected	ET-P	Healthy	None	Infant	CELL	Variation in Microbiome LPS Immunogenicity Contributes to Autoimmunity in Humans	10.1016/j.cell.2016.04.007
SRS1719290	SRR4305234	PRJNA290380	61.7782	34.364	Russia	Europe	2010	1.36712	Not Collected	ET-P	Healthy	None	Infant	CELL	Variation in Microbiome LPS Immunogenicity Contributes to Autoimmunity in Humans	10.1016/j.cell.2016.04.007
SRS1719298	SRR4305242	PRJNA290380	61.7782	34.364	Russia	Europe	2010	0.852055	Not Collected	ET-F	Healthy	None	Infant	CELL	Variation in Microbiome LPS Immunogenicity Contributes to Autoimmunity in Humans	10.1016/j.cell.2016.04.007
SRS1719355	SRR4305300	PRJNA290380	61.7782	34.364	Russia	Europe	2010	1.33973	Not Collected	ET-B	Healthy	None	Infant	CELL	Variation in Microbiome LPS Immunogenicity Contributes to Autoimmunity in Humans	10.1016/j.cell.2016.04.007
SRS1719366	SRR4305311	PRJNA290380	61.7782	34.364	Russia	Europe	2010	1.87123	Not Collected	ET-P	Healthy	None	Infant	CELL	Variation in Microbiome LPS Immunogenicity Contributes to Autoimmunity in Humans	10.1016/j.cell.2016.04.007
SRS1719378	SRR4305324	PRJNA290380	61.7782	34.364	Russia	Europe	2010	1.5589	Not Collected	ET-P	Healthy	None	Infant	CELL	Variation in Microbiome LPS Immunogenicity Contributes to Autoimmunity in Humans	10.1016/j.cell.2016.04.007
SRS1719444	SRR4305392	PRJNA290380	61.7782	34.364	Russia	Europe	2010	1.35342	Not Collected	ET-B	Healthy	None	Infant	CELL	Variation in Microbiome LPS Immunogenicity Contributes to Autoimmunity in Humans	10.1016/j.cell.2016.04.007
SRS1719465	SRR4305413	PRJNA290380	61.7782	34.364	Russia	Europe	2010	1.30137	Not Collected	ET-F	Healthy	None	Infant	CELL	Variation in Microbiome LPS Immunogenicity Contributes to Autoimmunity in Humans	10.1016/j.cell.2016.04.007
SRS1719477	SRR4305426	PRJNA290380	61.7782	34.364	Russia	Europe	2010	1.10959	Not Collected	ET-P	Healthy	None	Infant	CELL	Variation in Microbiome LPS Immunogenicity Contributes to Autoimmunity in Humans	10.1016/j.cell.2016.04.007
SRS1719485	SRR4305433	PRJNA290380	61.7782	34.364	Russia	Europe	2010	1.33973	Not Collected	ET-F	Healthy	None	Infant	CELL	Variation in Microbiome LPS Immunogenicity Contributes to Autoimmunity in Humans	10.1016/j.cell.2016.04.007
SRS1719489	SRR4305437	PRJNA290380	61.7782	34.364	Russia	Europe	2010	1.3726	Not Collected	ET-P	Healthy	None	Infant	CELL	Variation in Microbiome LPS Immunogenicity Contributes to Autoimmunity in Humans	10.1016/j.cell.2016.04.007
SRS1719495	SRR4305440	PRJNA290380	61.7782	34.364	Russia	Europe	2010	3.01644	Not Collected	ET-F	Healthy	None	Infant	CELL	Variation in Microbiome LPS Immunogenicity Contributes to Autoimmunity in Humans	10.1016/j.cell.2016.04.007
SRS1719498	SRR4305445	PRJNA290380	61.7782	34.364	Russia	Europe	2010	2.19452	Not Collected	ET-B	Healthy	None	Infant	CELL	Variation in Microbiome LPS Immunogenicity Contributes to Autoimmunity in Humans	10.1016/j.cell.2016.04.007
SRS1719503	SRR4305450	PRJNA290380	61.7782	34.364	Russia	Europe	2010	3.0411	Not Collected	ET-F	Healthy	None	Infant	CELL	Variation in Microbiome LPS Immunogenicity Contributes to Autoimmunity in Humans	10.1016/j.cell.2016.04.007
SRS1719513	SRR4305461	PRJNA290380	61.7782	34.364	Russia	Europe	2010	3.01918	Not Collected	ET-P	Healthy	None	Infant	CELL	Variation in Microbiome LPS Immunogenicity Contributes to Autoimmunity in Humans	10.1016/j.cell.2016.04.007
SRS1719542	SRR4305489	PRJNA290380	61.7782	34.364	Russia	Europe	2010	1.85205	Not Collected	ET-F	Healthy	None	Infant	CELL	Variation in Microbiome LPS Immunogenicity Contributes to Autoimmunity in Humans	10.1016/j.cell.2016.04.007
SRS1719550	SRR4305497	PRJNA290380	61.7782	34.364	Russia	Europe	2010	1.32055	Not Collected	ET-F	Healthy	None	Infant	CELL	Variation in Microbiome LPS Immunogenicity Contributes to Autoimmunity in Humans	10.1016/j.cell.2016.04.007
SRS1735443	SRR4408008	PRJNA290380	61.7782	34.364	Russia	Europe	2010	1.85753	Not Collected	ET-P	Healthy	None	Infant	CELL	Variation in Microbiome LPS Immunogenicity Contributes to Autoimmunity in Humans	10.1016/j.cell.2016.04.007
SRS1735447	SRR4408012	PRJNA290380	61.7782	34.364	Russia	Europe	2010	1.58356	Not Collected	ET-F	Healthy	None	Infant	CELL	Variation in Microbiome LPS Immunogenicity Contributes to Autoimmunity in Humans	10.1016/j.cell.2016.04.007
SRS1735449	SRR4408014	PRJNA290380	61.7782	34.364	Russia	Europe	2010	1.3589	Not Collected	ET-P	Healthy	None	Infant	CELL	Variation in Microbiome LPS Immunogenicity Contributes to Autoimmunity in Humans	10.1016/j.cell.2016.04.007
SRS1735450	SRR4408015	PRJNA290380	61.7782	34.364	Russia	Europe	2010	3	Not Collected	ET-P	Healthy	None	Infant	CELL	Variation in Microbiome LPS Immunogenicity Contributes to Autoimmunity in Humans	10.1016/j.cell.2016.04.007
SRS1735451	SRR4408016	PRJNA290380	61.7782	34.364	Russia	Europe	2010	1.87945	Not Collected	ET-P	Healthy	None	Infant	CELL	Variation in Microbiome LPS Immunogenicity Contributes to Autoimmunity in Humans	10.1016/j.cell.2016.04.007
SRS1735452	SRR4408017	PRJNA290380	61.7782	34.364	Russia	Europe	2010	3.01096	Not Collected	ET-P	Healthy	None	Infant	CELL	Variation in Microbiome LPS Immunogenicity Contributes to Autoimmunity in Humans	10.1016/j.cell.2016.04.007
SRS1735454	SRR4408019	PRJNA290380	61.7782	34.364	Russia	Europe	2010	2.44384	Not Collected	ET-P	Healthy	None	Infant	CELL	Variation in Microbiome LPS Immunogenicity Contributes to Autoimmunity in Humans	10.1016/j.cell.2016.04.007
SRS1735459	SRR4408024	PRJNA290380	61.7782	34.364	Russia	Europe	2010	1.6137	Not Collected	ET-P	Healthy	None	Infant	CELL	Variation in Microbiome LPS Immunogenicity Contributes to Autoimmunity in Humans	10.1016/j.cell.2016.04.007
SRS1735463	SRR4408028	PRJNA290380	61.7782	34.364	Russia	Europe	2010	1.86849	Not Collected	ET-P	Healthy	None	Infant	CELL	Variation in Microbiome LPS Immunogenicity Contributes to Autoimmunity in Humans	10.1016/j.cell.2016.04.007
SRS1735470	SRR4408035	PRJNA290380	61.7782	34.364	Russia	Europe	2010	1.87671	Not Collected	ET-F	Healthy	None	Infant	CELL	Variation in Microbiome LPS Immunogenicity Contributes to Autoimmunity in Humans	10.1016/j.cell.2016.04.007
SRS1735472	SRR4408037	PRJNA290380	61.7782	34.364	Russia	Europe	2010	0.30411	Not Collected	ET-F	Healthy	None	Infant	CELL	Variation in Microbiome LPS Immunogenicity Contributes to Autoimmunity in Humans	10.1016/j.cell.2016.04.007
SRS1735475	SRR4408040	PRJNA290380	61.7782	34.364	Russia	Europe	2010	0.120548	Not Collected	ET-F	Healthy	None	Infant	CELL	Variation in Microbiome LPS Immunogenicity Contributes to Autoimmunity in Humans	10.1016/j.cell.2016.04.007
SRS1735477	SRR4408042	PRJNA290380	61.7782	34.364	Russia	Europe	2010	1.11507	Not Collected	ET-P	Healthy	None	Infant	CELL	Variation in Microbiome LPS Immunogenicity Contributes to Autoimmunity in Humans	10.1016/j.cell.2016.04.007
SRS1735485	SRR4408050	PRJNA290380	61.7782	34.364	Russia	Europe	2010	1.32877	Not Collected	ET-F	Healthy	None	Infant	CELL	Variation in Microbiome LPS Immunogenicity Contributes to Autoimmunity in Humans	10.1016/j.cell.2016.04.007
SRS1735486	SRR4408051	PRJNA290380	61.7782	34.364	Russia	Europe	2010	0.372603	Not Collected	ET-P	Healthy	None	Infant	CELL	Variation in Microbiome LPS Immunogenicity Contributes to Autoimmunity in Humans	10.1016/j.cell.2016.04.007
SRS1735489	SRR4408055	PRJNA290380	61.7782	34.364	Russia	Europe	2010	0.860274	Not Collected	ET-F	Healthy	None	Infant	CELL	Variation in Microbiome LPS Immunogenicity Contributes to Autoimmunity in Humans	10.1016/j.cell.2016.04.007
SRS1735495	SRR4408060	PRJNA290380	61.7782	34.364	Russia	Europe	2010	1.09315	Not Collected	ET-P	Healthy	None	Infant	CELL	Variation in Microbiome LPS Immunogenicity Contributes to Autoimmunity in Humans	10.1016/j.cell.2016.04.007
SRS1735498	SRR4408063	PRJNA290380	61.7782	34.364	Russia	Europe	2010	0.863014	Not Collected	ET-P	Healthy	None	Infant	CELL	Variation in Microbiome LPS Immunogenicity Contributes to Autoimmunity in Humans	10.1016/j.cell.2016.04.007
SRS1735500	SRR4408065	PRJNA290380	61.7782	34.364	Russia	Europe	2010	0.109589	Not Collected	ET-F	Healthy	None	Infant	CELL	Variation in Microbiome LPS Immunogenicity Contributes to Autoimmunity in Humans	10.1016/j.cell.2016.04.007
SRS1735503	SRR4408068	PRJNA290380	61.7782	34.364	Russia	Europe	2010	0.838356	Not Collected	ET-F	Healthy	None	Infant	CELL	Variation in Microbiome LPS Immunogenicity Contributes to Autoimmunity in Humans	10.1016/j.cell.2016.04.007
SRS1735507	SRR4408072	PRJNA290380	61.7782	34.364	Russia	Europe	2010	0.29589	Not Collected	ET-F	Healthy	None	Infant	CELL	Variation in Microbiome LPS Immunogenicity Contributes to Autoimmunity in Humans	10.1016/j.cell.2016.04.007
SRS1735508	SRR4408073	PRJNA290380	61.7782	34.364	Russia	Europe	2010	0.123288	Not Collected	ET-F	Healthy	None	Infant	CELL	Variation in Microbiome LPS Immunogenicity Contributes to Autoimmunity in Humans	10.1016/j.cell.2016.04.007
SRS1735509	SRR4408074	PRJNA290380	61.7782	34.364	Russia	Europe	2010	0.120548	Not Collected	ET-P	Healthy	None	Infant	CELL	Variation in Microbiome LPS Immunogenicity Contributes to Autoimmunity in Humans	10.1016/j.cell.2016.04.007
SRS1735512	SRR4408077	PRJNA290380	61.7782	34.364	Russia	Europe	2010	0.112329	Not Collected	ET-P	Healthy	None	Infant	CELL	Variation in Microbiome LPS Immunogenicity Contributes to Autoimmunity in Humans	10.1016/j.cell.2016.04.007
SRS1735516	SRR4408081	PRJNA290380	61.7782	34.364	Russia	Europe	2010	0.484932	Not Collected	ET-P	Healthy	None	Infant	CELL	Variation in Microbiome LPS Immunogenicity Contributes to Autoimmunity in Humans	10.1016/j.cell.2016.04.007
SRS1735524	SRR4408089	PRJNA290380	61.7782	34.364	Russia	Europe	2010	0.558904	Not Collected	ET-F	Healthy	None	Infant	CELL	Variation in Microbiome LPS Immunogenicity Contributes to Autoimmunity in Humans	10.1016/j.cell.2016.04.007
SRS1735526	SRR4408091	PRJNA290380	61.7782	34.364	Russia	Europe	2010	1.82466	Not Collected	ET-P	Healthy	None	Infant	CELL	Variation in Microbiome LPS Immunogenicity Contributes to Autoimmunity in Humans	10.1016/j.cell.2016.04.007
SRS1735528	SRR4408093	PRJNA290380	61.7782	34.364	Russia	Europe	2010	0.624658	Not Collected	ET-P	Healthy	None	Infant	CELL	Variation in Microbiome LPS Immunogenicity Contributes to Autoimmunity in Humans	10.1016/j.cell.2016.04.007
SRS1735529	SRR4408094	PRJNA290380	61.7782	34.364	Russia	Europe	2010	0.572603	Not Collected	ET-F	Healthy	None	Infant	CELL	Variation in Microbiome LPS Immunogenicity Contributes to Autoimmunity in Humans	10.1016/j.cell.2016.04.007
SRS1735530	SRR4408095	PRJNA290380	61.7782	34.364	Russia	Europe	2010	0.328767	Not Collected	ET-P	Healthy	None	Infant	CELL	Variation in Microbiome LPS Immunogenicity Contributes to Autoimmunity in Humans	10.1016/j.cell.2016.04.007
SRS1735531	SRR4408096	PRJNA290380	61.7782	34.364	Russia	Europe	2010	1.85753	Not Collected	ET-B	Healthy	None	Infant	CELL	Variation in Microbiome LPS Immunogenicity Contributes to Autoimmunity in Humans	10.1016/j.cell.2016.04.007
SRS1735532	SRR4408097	PRJNA290380	61.7782	34.364	Russia	Europe	2010	0.591781	Not Collected	ET-F	Healthy	None	Infant	CELL	Variation in Microbiome LPS Immunogenicity Contributes to Autoimmunity in Humans	10.1016/j.cell.2016.04.007
SRS1735537	SRR4408102	PRJNA290380	61.7782	34.364	Russia	Europe	2010	2.99726	Not Collected	ET-P	Healthy	None	Infant	CELL	Variation in Microbiome LPS Immunogenicity Contributes to Autoimmunity in Humans	10.1016/j.cell.2016.04.007
SRS1735538	SRR4408103	PRJNA290380	61.7782	34.364	Russia	Europe	2010	0.120548	Not Collected	ET-F	Healthy	None	Infant	CELL	Variation in Microbiome LPS Immunogenicity Contributes to Autoimmunity in Humans	10.1016/j.cell.2016.04.007
SRS1735539	SRR4408104	PRJNA290380	61.7782	34.364	Russia	Europe	2010	0.367123	Not Collected	ET-F	Healthy	None	Infant	CELL	Variation in Microbiome LPS Immunogenicity Contributes to Autoimmunity in Humans	10.1016/j.cell.2016.04.007
SRS1735542	SRR4408107	PRJNA290380	61.7782	34.364	Russia	Europe	2010	0.873973	Not Collected	ET-P	Healthy	None	Infant	CELL	Variation in Microbiome LPS Immunogenicity Contributes to Autoimmunity in Humans	10.1016/j.cell.2016.04.007
SRS1735546	SRR4408117	PRJNA290380	61.7782	34.364	Russia	Europe	2010	0.169863	Not Collected	ET-F	Healthy	None	Infant	CELL	Variation in Microbiome LPS Immunogenicity Contributes to Autoimmunity in Humans	10.1016/j.cell.2016.04.007
SRS1735547	SRR4408118	PRJNA290380	61.7782	34.364	Russia	Europe	2010	0.805479	Not Collected	ET-F	Healthy	None	Infant	CELL	Variation in Microbiome LPS Immunogenicity Contributes to Autoimmunity in Humans	10.1016/j.cell.2016.04.007
SRS1735550	SRR4408121	PRJNA290380	61.7782	34.364	Russia	Europe	2010	1.6137	Not Collected	ET-B	Healthy	None	Infant	CELL	Variation in Microbiome LPS Immunogenicity Contributes to Autoimmunity in Humans	10.1016/j.cell.2016.04.007
SRS1735553	SRR4408124	PRJNA290380	61.7782	34.364	Russia	Europe	2010	0.846575	Not Collected	ET-P	Healthy	None	Infant	CELL	Variation in Microbiome LPS Immunogenicity Contributes to Autoimmunity in Humans	10.1016/j.cell.2016.04.007
SRS1735555	SRR4408126	PRJNA290380	61.7782	34.364	Russia	Europe	2010	0.824658	Not Collected	ET-P	Healthy	None	Infant	CELL	Variation in Microbiome LPS Immunogenicity Contributes to Autoimmunity in Humans	10.1016/j.cell.2016.04.007
SRS1735556	SRR4408127	PRJNA290380	61.7782	34.364	Russia	Europe	2010	0.331507	Not Collected	ET-P	Healthy	None	Infant	CELL	Variation in Microbiome LPS Immunogenicity Contributes to Autoimmunity in Humans	10.1016/j.cell.2016.04.007
SRS1735565	SRR4408136	PRJNA290380	61.7782	34.364	Russia	Europe	2010	0.550685	Not Collected	ET-F	Healthy	None	Infant	CELL	Variation in Microbiome LPS Immunogenicity Contributes to Autoimmunity in Humans	10.1016/j.cell.2016.04.007
SRS1735567	SRR4408138	PRJNA290380	61.7782	34.364	Russia	Europe	2010	1.36986	Not Collected	ET-P	Healthy	None	Infant	CELL	Variation in Microbiome LPS Immunogenicity Contributes to Autoimmunity in Humans	10.1016/j.cell.2016.04.007
SRS1735583	SRR4408154	PRJNA290380	61.7782	34.364	Russia	Europe	2010	2.3589	Not Collected	ET-F	Healthy	None	Infant	CELL	Variation in Microbiome LPS Immunogenicity Contributes to Autoimmunity in Humans	10.1016/j.cell.2016.04.007
SRS1735637	SRR4408208	PRJNA290380	61.7782	34.364	Russia	Europe	2010	0.893151	Not Collected	ET-P	Healthy	None	Infant	CELL	Variation in Microbiome LPS Immunogenicity Contributes to Autoimmunity in Humans	10.1016/j.cell.2016.04.007
SRS1735649	SRR4408220	PRJNA290380	61.7782	34.364	Russia	Europe	2010	2.36438	Not Collected	ET-F	Healthy	None	Infant	CELL	Variation in Microbiome LPS Immunogenicity Contributes to Autoimmunity in Humans	10.1016/j.cell.2016.04.007
SRS1735658	SRR4408229	PRJNA290380	61.7782	34.364	Russia	Europe	2010	1.95342	Not Collected	ET-B	Healthy	None	Infant	CELL	Variation in Microbiome LPS Immunogenicity Contributes to Autoimmunity in Humans	10.1016/j.cell.2016.04.007
SRS1735662	SRR4408234	PRJNA290380	61.7782	34.364	Russia	Europe	2010	0.835616	Not Collected	ET-P	Healthy	None	Infant	CELL	Variation in Microbiome LPS Immunogenicity Contributes to Autoimmunity in Humans	10.1016/j.cell.2016.04.007
SRS1735669	SRR4408240	PRJNA290380	61.7782	34.364	Russia	Europe	2010	1.24932	Not Collected	ET-P	Healthy	None	Infant	CELL	Variation in Microbiome LPS Immunogenicity Contributes to Autoimmunity in Humans	10.1016/j.cell.2016.04.007
SRS1735671	SRR4408242	PRJNA290380	61.7782	34.364	Russia	Europe	2010	1.07671	Not Collected	ET-P	Healthy	None	Infant	CELL	Variation in Microbiome LPS Immunogenicity Contributes to Autoimmunity in Humans	10.1016/j.cell.2016.04.007
SRS1735673	SRR4408244	PRJNA290380	61.7782	34.364	Russia	Europe	2010	1.84658	Not Collected	ET-P	Healthy	None	Infant	CELL	Variation in Microbiome LPS Immunogenicity Contributes to Autoimmunity in Humans	10.1016/j.cell.2016.04.007
SRS1735674	SRR4408245	PRJNA290380	61.7782	34.364	Russia	Europe	2010	1.33699	Not Collected	ET-P	Healthy	None	Infant	CELL	Variation in Microbiome LPS Immunogenicity Contributes to Autoimmunity in Humans	10.1016/j.cell.2016.04.007
SRS1735676	SRR4408246	PRJNA290380	61.7782	34.364	Russia	Europe	2010	2.40548	Not Collected	ET-P	Healthy	None	Infant	CELL	Variation in Microbiome LPS Immunogenicity Contributes to Autoimmunity in Humans	10.1016/j.cell.2016.04.007
SRS1735677	SRR4408248	PRJNA290380	61.7782	34.364	Russia	Europe	2010	1.19452	Not Collected	ET-P	Healthy	None	Infant	CELL	Variation in Microbiome LPS Immunogenicity Contributes to Autoimmunity in Humans	10.1016/j.cell.2016.04.007
SRS1735678	SRR4408249	PRJNA290380	61.7782	34.364	Russia	Europe	2010	3.03014	Not Collected	ET-P	Healthy	None	Infant	CELL	Variation in Microbiome LPS Immunogenicity Contributes to Autoimmunity in Humans	10.1016/j.cell.2016.04.007
SRS1735680	SRR4408251	PRJNA290380	61.7782	34.364	Russia	Europe	2010	3.01918	Not Collected	ET-F	Healthy	None	Infant	CELL	Variation in Microbiome LPS Immunogenicity Contributes to Autoimmunity in Humans	10.1016/j.cell.2016.04.007
SRS1735681	SRR4408252	PRJNA290380	61.7782	34.364	Russia	Europe	2010	0.580822	Not Collected	ET-F	Healthy	None	Infant	CELL	Variation in Microbiome LPS Immunogenicity Contributes to Autoimmunity in Humans	10.1016/j.cell.2016.04.007
SRS1735682	SRR4408254	PRJNA290380	61.7782	34.364	Russia	Europe	2010	1.61644	Not Collected	ET-P	Healthy	None	Infant	CELL	Variation in Microbiome LPS Immunogenicity Contributes to Autoimmunity in Humans	10.1016/j.cell.2016.04.007
SRS1735685	SRR4408256	PRJNA290380	61.7782	34.364	Russia	Europe	2010	1.6	Not Collected	ET-P	Healthy	None	Infant	CELL	Variation in Microbiome LPS Immunogenicity Contributes to Autoimmunity in Humans	10.1016/j.cell.2016.04.007
SRS1735689	SRR4408260	PRJNA290380	61.7782	34.364	Russia	Europe	2010	0.857534	Not Collected	ET-P	Healthy	None	Infant	CELL	Variation in Microbiome LPS Immunogenicity Contributes to Autoimmunity in Humans	10.1016/j.cell.2016.04.007
SRS1735695	SRR4408266	PRJNA290380	61.7782	34.364	Russia	Europe	2010	0.865753	Not Collected	ET-F	Healthy	None	Infant	CELL	Variation in Microbiome LPS Immunogenicity Contributes to Autoimmunity in Humans	10.1016/j.cell.2016.04.007
SRS1735700	SRR4408271	PRJNA290380	61.7782	34.364	Russia	Europe	2010	1.61918	Not Collected	ET-P	Healthy	None	Infant	CELL	Variation in Microbiome LPS Immunogenicity Contributes to Autoimmunity in Humans	10.1016/j.cell.2016.04.007
SRS1735702	SRR4408273	PRJNA290380	61.7782	34.364	Russia	Europe	2010	1.35068	Not Collected	ET-P	Healthy	None	Infant	CELL	Variation in Microbiome LPS Immunogenicity Contributes to Autoimmunity in Humans	10.1016/j.cell.2016.04.007
SRS1735704	SRR4408275	PRJNA290380	61.7782	34.364	Russia	Europe	2010	1.62466	Not Collected	ET-P	Healthy	None	Infant	CELL	Variation in Microbiome LPS Immunogenicity Contributes to Autoimmunity in Humans	10.1016/j.cell.2016.04.007
SRS1735709	SRR4408280	PRJNA290380	61.7782	34.364	Russia	Europe	2010	1.85753	Not Collected	ET-P	Healthy	None	Infant	CELL	Variation in Microbiome LPS Immunogenicity Contributes to Autoimmunity in Humans	10.1016/j.cell.2016.04.007
SRS1735710	SRR4408281	PRJNA290380	61.7782	34.364	Russia	Europe	2010	3.01644	Not Collected	ET-P	Healthy	None	Infant	CELL	Variation in Microbiome LPS Immunogenicity Contributes to Autoimmunity in Humans	10.1016/j.cell.2016.04.007
SRS1735714	SRR4408285	PRJNA290380	61.7782	34.364	Russia	Europe	2010	2.32603	Not Collected	ET-B	Healthy	None	Infant	CELL	Variation in Microbiome LPS Immunogenicity Contributes to Autoimmunity in Humans	10.1016/j.cell.2016.04.007
SRS1735718	SRR4408289	PRJNA290380	61.7782	34.364	Russia	Europe	2010	2.29041	Not Collected	ET-P	Healthy	None	Infant	CELL	Variation in Microbiome LPS Immunogenicity Contributes to Autoimmunity in Humans	10.1016/j.cell.2016.04.007
SRS1735721	SRR4408292	PRJNA290380	61.7782	34.364	Russia	Europe	2010	1.84384	Not Collected	ET-P	Healthy	None	Infant	CELL	Variation in Microbiome LPS Immunogenicity Contributes to Autoimmunity in Humans	10.1016/j.cell.2016.04.007
SRS475941	SRR2187142	PRJNA217052	-17.8058	177.982	Fiji	Oceania	2012	Not Collected	Not Collected	ET-B	Healthy	None	None	NATURE	Mobile genes in the human microbiome are structured from global to individual scales	10.1038/nature18927
SRS475574	SRR2187348	PRJNA217052	-17.8058	177.982	Fiji	Oceania	2012	Not Collected	Not Collected	ET-P	Healthy	None	None	NATURE	Mobile genes in the human microbiome are structured from global to individual scales	10.1038/nature18927
SRS476838	SRR2187350	PRJNA217052	-17.8058	177.982	Fiji	Oceania	2012	Not Collected	Not Collected	ET-B	Healthy	None	None	NATURE	Mobile genes in the human microbiome are structured from global to individual scales	10.1038/nature18927
SRS476520	SRR2187351	PRJNA217052	-17.8058	177.982	Fiji	Oceania	2012	Not Collected	Not Collected	ET-F	Healthy	None	None	NATURE	Mobile genes in the human microbiome are structured from global to individual scales	10.1038/nature18927
SRS476259	SRR2187353	PRJNA217052	-17.8058	177.982	Fiji	Oceania	2012	Not Collected	Not Collected	ET-F	Healthy	None	None	NATURE	Mobile genes in the human microbiome are structured from global to individual scales	10.1038/nature18927
SRS476339	SRR2187354	PRJNA217052	-17.8058	177.982	Fiji	Oceania	2012	Not Collected	Not Collected	ET-B	Healthy	None	None	NATURE	Mobile genes in the human microbiome are structured from global to individual scales	10.1038/nature18927
SRS476023	SRR2187355	PRJNA217052	-17.8058	177.982	Fiji	Oceania	2012	Not Collected	Not Collected	ET-P	Healthy	None	None	NATURE	Mobile genes in the human microbiome are structured from global to individual scales	10.1038/nature18927
SRS476872	SRR2187356	PRJNA217052	-17.8058	177.982	Fiji	Oceania	2012	Not Collected	Not Collected	ET-P	Healthy	None	None	NATURE	Mobile genes in the human microbiome are structured from global to individual scales	10.1038/nature18927
SRS476193	SRR2187398	PRJNA217052	-17.8058	177.982	Fiji	Oceania	2012	Not Collected	Not Collected	ET-F	Healthy	None	None	NATURE	Mobile genes in the human microbiome are structured from global to individual scales	10.1038/nature18927
SRS475698	SRR2187632	PRJNA217052	-17.8058	177.982	Fiji	Oceania	2012	Not Collected	Not Collected	ET-B	Healthy	None	None	NATURE	Mobile genes in the human microbiome are structured from global to individual scales	10.1038/nature18927
SRS476142	SRR2187634	PRJNA217052	-17.8058	177.982	Fiji	Oceania	2012	Not Collected	Not Collected	ET-B	Healthy	None	None	NATURE	Mobile genes in the human microbiome are structured from global to individual scales	10.1038/nature18927
SRS475586	SRR2187642	PRJNA217052	-17.8058	177.982	Fiji	Oceania	2012	Not Collected	Not Collected	ET-B	Healthy	None	None	NATURE	Mobile genes in the human microbiome are structured from global to individual scales	10.1038/nature18927
SRS476128	SRR2187656	PRJNA217052	-17.8058	177.982	Fiji	Oceania	2012	Not Collected	Not Collected	ET-B	Healthy	None	None	NATURE	Mobile genes in the human microbiome are structured from global to individual scales	10.1038/nature18927
SRS476098	SRR2188209	PRJNA217052	-17.8058	177.982	Fiji	Oceania	2012	Not Collected	Not Collected	ET-B	Healthy	None	None	NATURE	Mobile genes in the human microbiome are structured from global to individual scales	10.1038/nature18927
SRS476274	SRR2188720	PRJNA217052	-17.8058	177.982	Fiji	Oceania	2012	Not Collected	Not Collected	ET-B	Healthy	None	None	NATURE	Mobile genes in the human microbiome are structured from global to individual scales	10.1038/nature18927
SRS475933	SRR2188723	PRJNA217052	-17.8058	177.982	Fiji	Oceania	2012	Not Collected	Not Collected	ET-B	Healthy	None	None	NATURE	Mobile genes in the human microbiome are structured from global to individual scales	10.1038/nature18927
SRS476307	SRR2189225	PRJNA217052	-17.8058	177.982	Fiji	Oceania	2012	Not Collected	Not Collected	ET-P	Healthy	None	None	NATURE	Mobile genes in the human microbiome are structured from global to individual scales	10.1038/nature18927
SRS475693	SRR2189226	PRJNA217052	-17.8058	177.982	Fiji	Oceania	2012	Not Collected	Not Collected	ET-P	Healthy	None	None	NATURE	Mobile genes in the human microbiome are structured from global to individual scales	10.1038/nature18927
SRS475998	SRR2189665	PRJNA217052	-17.8058	177.982	Fiji	Oceania	2012	Not Collected	Not Collected	ET-B	Healthy	None	None	NATURE	Mobile genes in the human microbiome are structured from global to individual scales	10.1038/nature18927
SRS475703	SRR2189673	PRJNA217052	-17.8058	177.982	Fiji	Oceania	2012	Not Collected	Not Collected	ET-B	Healthy	None	None	NATURE	Mobile genes in the human microbiome are structured from global to individual scales	10.1038/nature18927
SRS476833	SRR2189680	PRJNA217052	-17.8058	177.982	Fiji	Oceania	2012	Not Collected	Not Collected	ET-F	Healthy	None	None	NATURE	Mobile genes in the human microbiome are structured from global to individual scales	10.1038/nature18927
SRS476874	SRR2189687	PRJNA217052	-17.8058	177.982	Fiji	Oceania	2012	Not Collected	Not Collected	ET-F	Healthy	None	None	NATURE	Mobile genes in the human microbiome are structured from global to individual scales	10.1038/nature18927
SRS476094	SRR2191083	PRJNA217052	-17.8058	177.982	Fiji	Oceania	2012	Not Collected	Not Collected	ET-B	Healthy	None	None	NATURE	Mobile genes in the human microbiome are structured from global to individual scales	10.1038/nature18927
SRS475993	SRR2191088	PRJNA217052	-17.8058	177.982	Fiji	Oceania	2012	Not Collected	Not Collected	ET-B	Healthy	None	None	NATURE	Mobile genes in the human microbiome are structured from global to individual scales	10.1038/nature18927
SRS475647	SRR2191093	PRJNA217052	-17.8058	177.982	Fiji	Oceania	2012	Not Collected	Not Collected	ET-B	Healthy	None	None	NATURE	Mobile genes in the human microbiome are structured from global to individual scales	10.1038/nature18927
SRS476108	SRR2191099	PRJNA217052	-17.8058	177.982	Fiji	Oceania	2012	Not Collected	Not Collected	ET-P	Healthy	None	None	NATURE	Mobile genes in the human microbiome are structured from global to individual scales	10.1038/nature18927
SRS476870	SRR2191104	PRJNA217052	-17.8058	177.982	Fiji	Oceania	2012	Not Collected	Not Collected	ET-P	Healthy	None	None	NATURE	Mobile genes in the human microbiome are structured from global to individual scales	10.1038/nature18927
SRS476832	SRR2191118	PRJNA217052	-17.8058	177.982	Fiji	Oceania	2012	Not Collected	Not Collected	ET-P	Healthy	None	None	NATURE	Mobile genes in the human microbiome are structured from global to individual scales	10.1038/nature18927
SRS476126	SRR2191120	PRJNA217052	-17.8058	177.982	Fiji	Oceania	2012	Not Collected	Not Collected	ET-F	Healthy	None	None	NATURE	Mobile genes in the human microbiome are structured from global to individual scales	10.1038/nature18927
SRS476795	SRR2191162	PRJNA217052	-17.8058	177.982	Fiji	Oceania	2012	Not Collected	Not Collected	ET-P	Healthy	None	None	NATURE	Mobile genes in the human microbiome are structured from global to individual scales	10.1038/nature18927
SRS476829	SRR2191167	PRJNA217052	-17.8058	177.982	Fiji	Oceania	2012	Not Collected	Not Collected	ET-F	Healthy	None	None	NATURE	Mobile genes in the human microbiome are structured from global to individual scales	10.1038/nature18927
SRS476809	SRR2191481	PRJNA217052	-17.8058	177.982	Fiji	Oceania	2012	Not Collected	Not Collected	ET-P	Healthy	None	None	NATURE	Mobile genes in the human microbiome are structured from global to individual scales	10.1038/nature18927
SRS476288	SRR2192731	PRJNA217052	-17.8058	177.982	Fiji	Oceania	2012	Not Collected	Not Collected	ET-F	Healthy	None	None	NATURE	Mobile genes in the human microbiome are structured from global to individual scales	10.1038/nature18927
SRS476863	SRR2192737	PRJNA217052	-17.8058	177.982	Fiji	Oceania	2012	Not Collected	Not Collected	ET-F	Healthy	None	None	NATURE	Mobile genes in the human microbiome are structured from global to individual scales	10.1038/nature18927
SRS475967	SRR2192741	PRJNA217052	-17.8058	177.982	Fiji	Oceania	2012	Not Collected	Not Collected	ET-B	Healthy	None	None	NATURE	Mobile genes in the human microbiome are structured from global to individual scales	10.1038/nature18927
SRS476047	SRR2192747	PRJNA217052	-17.8058	177.982	Fiji	Oceania	2012	Not Collected	Not Collected	ET-F	Healthy	None	None	NATURE	Mobile genes in the human microbiome are structured from global to individual scales	10.1038/nature18927
SRS476292	SRR2192751	PRJNA217052	-17.8058	177.982	Fiji	Oceania	2012	Not Collected	Not Collected	ET-B	Healthy	None	None	NATURE	Mobile genes in the human microbiome are structured from global to individual scales	10.1038/nature18927
SRS476289	SRR2192781	PRJNA217052	-17.8058	177.982	Fiji	Oceania	2012	Not Collected	Not Collected	ET-B	Healthy	None	None	NATURE	Mobile genes in the human microbiome are structured from global to individual scales	10.1038/nature18927
SRS475681	SRR2192790	PRJNA217052	-17.8058	177.982	Fiji	Oceania	2012	Not Collected	Not Collected	ET-F	Healthy	None	None	NATURE	Mobile genes in the human microbiome are structured from global to individual scales	10.1038/nature18927
SRS476346	SRR2192820	PRJNA217052	-17.8058	177.982	Fiji	Oceania	2012	Not Collected	Not Collected	ET-F	Healthy	None	None	NATURE	Mobile genes in the human microbiome are structured from global to individual scales	10.1038/nature18927
SRS476609	SRR2193357	PRJNA217052	-17.8058	177.982	Fiji	Oceania	2012	Not Collected	Not Collected	ET-P	Healthy	None	None	NATURE	Mobile genes in the human microbiome are structured from global to individual scales	10.1038/nature18927
SRS476839	SRR2193359	PRJNA217052	-17.8058	177.982	Fiji	Oceania	2012	Not Collected	Not Collected	ET-F	Healthy	None	None	NATURE	Mobile genes in the human microbiome are structured from global to individual scales	10.1038/nature18927
SRS475582	SRR2193361	PRJNA217052	-17.8058	177.982	Fiji	Oceania	2012	Not Collected	Not Collected	ET-F	Healthy	None	None	NATURE	Mobile genes in the human microbiome are structured from global to individual scales	10.1038/nature18927
SRS476430	SRR2193414	PRJNA217052	-17.8058	177.982	Fiji	Oceania	2012	Not Collected	Not Collected	ET-B	Healthy	None	None	NATURE	Mobile genes in the human microbiome are structured from global to individual scales	10.1038/nature18927
SRS476090	SRR2193432	PRJNA217052	-17.8058	177.982	Fiji	Oceania	2012	Not Collected	Not Collected	ET-P	Healthy	None	None	NATURE	Mobile genes in the human microbiome are structured from global to individual scales	10.1038/nature18927
SRS476024	SRR2193525	PRJNA217052	-17.8058	177.982	Fiji	Oceania	2012	Not Collected	Not Collected	ET-P	Healthy	None	None	NATURE	Mobile genes in the human microbiome are structured from global to individual scales	10.1038/nature18927
SRS476196	SRR2193539	PRJNA217052	-17.8058	177.982	Fiji	Oceania	2012	Not Collected	Not Collected	ET-P	Healthy	None	None	NATURE	Mobile genes in the human microbiome are structured from global to individual scales	10.1038/nature18927
SRS476497	SRR2193568	PRJNA217052	-17.8058	177.982	Fiji	Oceania	2012	Not Collected	Not Collected	ET-P	Healthy	None	None	NATURE	Mobile genes in the human microbiome are structured from global to individual scales	10.1038/nature18927
SRS476348	SRR2193595	PRJNA217052	-17.8058	177.982	Fiji	Oceania	2012	Not Collected	Not Collected	ET-F	Healthy	None	None	NATURE	Mobile genes in the human microbiome are structured from global to individual scales	10.1038/nature18927
SRS475949	SRR2193766	PRJNA217052	-17.8058	177.982	Fiji	Oceania	2012	Not Collected	Not Collected	ET-P	Healthy	None	None	NATURE	Mobile genes in the human microbiome are structured from global to individual scales	10.1038/nature18927
SRS476212	SRR2193792	PRJNA217052	-17.8058	177.982	Fiji	Oceania	2012	Not Collected	Not Collected	ET-F	Healthy	None	None	NATURE	Mobile genes in the human microbiome are structured from global to individual scales	10.1038/nature18927
SRS476179	SRR2193823	PRJNA217052	-17.8058	177.982	Fiji	Oceania	2012	Not Collected	Not Collected	ET-P	Healthy	None	None	NATURE	Mobile genes in the human microbiome are structured from global to individual scales	10.1038/nature18927
SRS476347	SRR2193858	PRJNA217052	-17.8058	177.982	Fiji	Oceania	2012	Not Collected	Not Collected	ET-P	Healthy	None	None	NATURE	Mobile genes in the human microbiome are structured from global to individual scales	10.1038/nature18927
SRS475988	SRR2193919	PRJNA217052	-17.8058	177.982	Fiji	Oceania	2012	Not Collected	Not Collected	ET-P	Healthy	None	None	NATURE	Mobile genes in the human microbiome are structured from global to individual scales	10.1038/nature18927
SRS476298	SRR2193932	PRJNA217052	-17.8058	177.982	Fiji	Oceania	2012	Not Collected	Not Collected	ET-P	Healthy	None	None	NATURE	Mobile genes in the human microbiome are structured from global to individual scales	10.1038/nature18927
SRS475978	SRR2194056	PRJNA217052	-17.8058	177.982	Fiji	Oceania	2012	Not Collected	Not Collected	ET-P	Healthy	None	None	NATURE	Mobile genes in the human microbiome are structured from global to individual scales	10.1038/nature18927
SRS476156	SRR2194076	PRJNA217052	-17.8058	177.982	Fiji	Oceania	2012	Not Collected	Not Collected	ET-P	Healthy	None	None	NATURE	Mobile genes in the human microbiome are structured from global to individual scales	10.1038/nature18927
SRS476093	SRR2194602	PRJNA217052	-17.8058	177.982	Fiji	Oceania	2012	Not Collected	Not Collected	ET-P	Healthy	None	None	NATURE	Mobile genes in the human microbiome are structured from global to individual scales	10.1038/nature18927
SRS475974	SRR2194622	PRJNA217052	-17.8058	177.982	Fiji	Oceania	2012	Not Collected	Not Collected	ET-P	Healthy	None	None	NATURE	Mobile genes in the human microbiome are structured from global to individual scales	10.1038/nature18927
SRS476074	SRR2194874	PRJNA217052	-17.8058	177.982	Fiji	Oceania	2012	Not Collected	Not Collected	ET-P	Healthy	None	None	NATURE	Mobile genes in the human microbiome are structured from global to individual scales	10.1038/nature18927
SRS476760	SRR2194935	PRJNA217052	-17.8058	177.982	Fiji	Oceania	2012	Not Collected	Not Collected	ET-F	Healthy	None	None	NATURE	Mobile genes in the human microbiome are structured from global to individual scales	10.1038/nature18927
SRS476308	SRR2194943	PRJNA217052	-17.8058	177.982	Fiji	Oceania	2012	Not Collected	Not Collected	ET-P	Healthy	None	None	NATURE	Mobile genes in the human microbiome are structured from global to individual scales	10.1038/nature18927
SRS476834	SRR2194980	PRJNA217052	-17.8058	177.982	Fiji	Oceania	2012	Not Collected	Not Collected	ET-P	Healthy	None	None	NATURE	Mobile genes in the human microbiome are structured from global to individual scales	10.1038/nature18927
SRS476152	SRR2195610	PRJNA217052	-17.8058	177.982	Fiji	Oceania	2012	Not Collected	Not Collected	ET-B	Healthy	None	None	NATURE	Mobile genes in the human microbiome are structured from global to individual scales	10.1038/nature18927
SRS476880	SRR2198950	PRJNA217052	-17.8058	177.982	Fiji	Oceania	2012	Not Collected	Not Collected	ET-F	Healthy	None	None	NATURE	Mobile genes in the human microbiome are structured from global to individual scales	10.1038/nature18927
SRS476354	SRR2198979	PRJNA217052	-17.8058	177.982	Fiji	Oceania	2012	Not Collected	Not Collected	ET-P	Healthy	None	None	NATURE	Mobile genes in the human microbiome are structured from global to individual scales	10.1038/nature18927
SRS476327	SRR2198982	PRJNA217052	-17.8058	177.982	Fiji	Oceania	2012	Not Collected	Not Collected	ET-P	Healthy	None	None	NATURE	Mobile genes in the human microbiome are structured from global to individual scales	10.1038/nature18927
SRS476338	SRR2199220	PRJNA217052	-17.8058	177.982	Fiji	Oceania	2012	Not Collected	Not Collected	ET-P	Healthy	None	None	NATURE	Mobile genes in the human microbiome are structured from global to individual scales	10.1038/nature18927
SRS476084	SRR2199346	PRJNA217052	-17.8058	177.982	Fiji	Oceania	2012	Not Collected	Not Collected	ET-P	Healthy	None	None	NATURE	Mobile genes in the human microbiome are structured from global to individual scales	10.1038/nature18927
SRS476209	SRR2199567	PRJNA217052	-17.8058	177.982	Fiji	Oceania	2012	Not Collected	Not Collected	ET-P	Healthy	None	None	NATURE	Mobile genes in the human microbiome are structured from global to individual scales	10.1038/nature18927
SRS476099	SRR2199612	PRJNA217052	-17.8058	177.982	Fiji	Oceania	2012	Not Collected	Not Collected	ET-F	Healthy	None	None	NATURE	Mobile genes in the human microbiome are structured from global to individual scales	10.1038/nature18927
SRS476490	SRR2199667	PRJNA217052	-17.8058	177.982	Fiji	Oceania	2012	Not Collected	Not Collected	ET-P	Healthy	None	None	NATURE	Mobile genes in the human microbiome are structured from global to individual scales	10.1038/nature18927
SRS476516	SRR2199670	PRJNA217052	-17.8058	177.982	Fiji	Oceania	2012	Not Collected	Not Collected	ET-P	Healthy	None	None	NATURE	Mobile genes in the human microbiome are structured from global to individual scales	10.1038/nature18927
SRS476169	SRR2220821	PRJNA217052	-17.8058	177.982	Fiji	Oceania	2012	Not Collected	Not Collected	ET-B	Healthy	None	None	NATURE	Mobile genes in the human microbiome are structured from global to individual scales	10.1038/nature18927
SRS476034	SRR2220822	PRJNA217052	-17.8058	177.982	Fiji	Oceania	2012	Not Collected	Not Collected	ET-B	Healthy	None	None	NATURE	Mobile genes in the human microbiome are structured from global to individual scales	10.1038/nature18927
SRS475565	SRR2220879	PRJNA217052	-17.8058	177.982	Fiji	Oceania	2012	Not Collected	Not Collected	ET-B	Healthy	None	None	NATURE	Mobile genes in the human microbiome are structured from global to individual scales	10.1038/nature18927
SRS476213	SRR2221914	PRJNA217052	-17.8058	177.982	Fiji	Oceania	2012	Not Collected	Not Collected	ET-B	Healthy	None	None	NATURE	Mobile genes in the human microbiome are structured from global to individual scales	10.1038/nature18927
SRS476159	SRR2221958	PRJNA217052	-17.8058	177.982	Fiji	Oceania	2012	Not Collected	Not Collected	ET-B	Healthy	None	None	NATURE	Mobile genes in the human microbiome are structured from global to individual scales	10.1038/nature18927
SRS476291	SRR2221963	PRJNA217052	-17.8058	177.982	Fiji	Oceania	2012	Not Collected	Not Collected	ET-B	Healthy	None	None	NATURE	Mobile genes in the human microbiome are structured from global to individual scales	10.1038/nature18927
SRS476270	SRR2222400	PRJNA217052	-17.8058	177.982	Fiji	Oceania	2012	Not Collected	Not Collected	ET-B	Healthy	None	None	NATURE	Mobile genes in the human microbiome are structured from global to individual scales	10.1038/nature18927
SRS475695	SRR2222401	PRJNA217052	-17.8058	177.982	Fiji	Oceania	2012	Not Collected	Not Collected	ET-B	Healthy	None	None	NATURE	Mobile genes in the human microbiome are structured from global to individual scales	10.1038/nature18927
SRS475631	SRR2222402	PRJNA217052	-17.8058	177.982	Fiji	Oceania	2012	Not Collected	Not Collected	ET-B	Healthy	None	None	NATURE	Mobile genes in the human microbiome are structured from global to individual scales	10.1038/nature18927
SRS475589	SRR2222784	PRJNA217052	-17.8058	177.982	Fiji	Oceania	2012	Not Collected	Not Collected	ET-F	Healthy	None	None	NATURE	Mobile genes in the human microbiome are structured from global to individual scales	10.1038/nature18927
SRS476489	SRR2222786	PRJNA217052	-17.8058	177.982	Fiji	Oceania	2012	Not Collected	Not Collected	ET-B	Healthy	None	None	NATURE	Mobile genes in the human microbiome are structured from global to individual scales	10.1038/nature18927
SRS475997	SRR2222807	PRJNA217052	-17.8058	177.982	Fiji	Oceania	2012	Not Collected	Not Collected	ET-B	Healthy	None	None	NATURE	Mobile genes in the human microbiome are structured from global to individual scales	10.1038/nature18927
SRS477428	SRR2223198	PRJNA217052	-17.8058	177.982	Fiji	Oceania	2012	Not Collected	Not Collected	ET-B	Healthy	None	None	NATURE	Mobile genes in the human microbiome are structured from global to individual scales	10.1038/nature18927
SRS476326	SRR2223229	PRJNA217052	-17.8058	177.982	Fiji	Oceania	2012	Not Collected	Not Collected	ET-B	Healthy	None	None	NATURE	Mobile genes in the human microbiome are structured from global to individual scales	10.1038/nature18927
SRS475709	SRR2225704	PRJNA217052	-17.8058	177.982	Fiji	Oceania	2012	Not Collected	Not Collected	ET-B	Healthy	None	None	NATURE	Mobile genes in the human microbiome are structured from global to individual scales	10.1038/nature18927
SRS476287	SRR2225706	PRJNA217052	-17.8058	177.982	Fiji	Oceania	2012	Not Collected	Not Collected	ET-B	Healthy	None	None	NATURE	Mobile genes in the human microbiome are structured from global to individual scales	10.1038/nature18927
SRS475925	SRR2226375	PRJNA217052	-17.8058	177.982	Fiji	Oceania	2012	Not Collected	Not Collected	ET-B	Healthy	None	None	NATURE	Mobile genes in the human microbiome are structured from global to individual scales	10.1038/nature18927
SRS475612	SRR2226871	PRJNA217052	-17.8058	177.982	Fiji	Oceania	2012	Not Collected	Not Collected	ET-B	Healthy	None	None	NATURE	Mobile genes in the human microbiome are structured from global to individual scales	10.1038/nature18927
SRS476076	SRR2227362	PRJNA217052	-17.8058	177.982	Fiji	Oceania	2012	Not Collected	Not Collected	ET-F	Healthy	None	None	NATURE	Mobile genes in the human microbiome are structured from global to individual scales	10.1038/nature18927
SRS475568	SRR2227557	PRJNA217052	-17.8058	177.982	Fiji	Oceania	2012	Not Collected	Not Collected	ET-B	Healthy	None	None	NATURE	Mobile genes in the human microbiome are structured from global to individual scales	10.1038/nature18927
SRS476267	SRR2227869	PRJNA217052	-17.8058	177.982	Fiji	Oceania	2012	Not Collected	Not Collected	ET-B	Healthy	None	None	NATURE	Mobile genes in the human microbiome are structured from global to individual scales	10.1038/nature18927
SRS476328	SRR2236785	PRJNA217052	-17.8058	177.982	Fiji	Oceania	2012	Not Collected	Not Collected	ET-B	Healthy	None	None	NATURE	Mobile genes in the human microbiome are structured from global to individual scales	10.1038/nature18927
SRS476173	SRR2237439	PRJNA217052	-17.8058	177.982	Fiji	Oceania	2012	Not Collected	Not Collected	ET-B	Healthy	None	None	NATURE	Mobile genes in the human microbiome are structured from global to individual scales	10.1038/nature18927
SRS476166	SRR2244513	PRJNA217052	-17.8058	177.982	Fiji	Oceania	2012	Not Collected	Not Collected	ET-B	Healthy	None	None	NATURE	Mobile genes in the human microbiome are structured from global to individual scales	10.1038/nature18927
SRS475953	SRR2244528	PRJNA217052	-17.8058	177.982	Fiji	Oceania	2012	Not Collected	Not Collected	ET-B	Healthy	None	None	NATURE	Mobile genes in the human microbiome are structured from global to individual scales	10.1038/nature18927
SRS476342	SRR2244733	PRJNA217052	-17.8058	177.982	Fiji	Oceania	2012	Not Collected	Not Collected	ET-B	Healthy	None	None	NATURE	Mobile genes in the human microbiome are structured from global to individual scales	10.1038/nature18927
SRS475979	SRR2244770	PRJNA217052	-17.8058	177.982	Fiji	Oceania	2012	Not Collected	Not Collected	ET-B	Healthy	None	None	NATURE	Mobile genes in the human microbiome are structured from global to individual scales	10.1038/nature18927
SRS3638681	SRR7658579	PRJNA485056	-18.8465	47.4853	Madagascar	Africa	2018	34	Not Collected	ET-P	Healthy	None	None	CELL	Extensive Unexplored Human Microbiome Diversity Revealed by Over 150,000 Genomes from Metagenomes Spanning Age, Geography, and Lifestyle	10.1016/j.cell.2019.01.001
SRS3638680	SRR7658580	PRJNA485056	-18.8465	47.4853	Madagascar	Africa	2018	46	Not Collected	ET-B	Healthy	None	None	CELL	Extensive Unexplored Human Microbiome Diversity Revealed by Over 150,000 Genomes from Metagenomes Spanning Age, Geography, and Lifestyle	10.1016/j.cell.2019.01.001
SRS3638679	SRR7658581	PRJNA485056	-18.8465	47.4853	Madagascar	Africa	2018	51	Not Collected	ET-B	Healthy	None	None	CELL	Extensive Unexplored Human Microbiome Diversity Revealed by Over 150,000 Genomes from Metagenomes Spanning Age, Geography, and Lifestyle	10.1016/j.cell.2019.01.001
SRS3638678	SRR7658582	PRJNA485056	-18.8465	47.4853	Madagascar	Africa	2018	32	Not Collected	ET-B	Healthy	None	None	CELL	Extensive Unexplored Human Microbiome Diversity Revealed by Over 150,000 Genomes from Metagenomes Spanning Age, Geography, and Lifestyle	10.1016/j.cell.2019.01.001
SRS3638676	SRR7658583	PRJNA485056	-18.8465	47.4853	Madagascar	Africa	2018	21	Not Collected	ET-F	Healthy	None	None	CELL	Extensive Unexplored Human Microbiome Diversity Revealed by Over 150,000 Genomes from Metagenomes Spanning Age, Geography, and Lifestyle	10.1016/j.cell.2019.01.001
SRS3638677	SRR7658584	PRJNA485056	-18.8465	47.4853	Madagascar	Africa	2018	34	Not Collected	ET-B	Healthy	None	None	CELL	Extensive Unexplored Human Microbiome Diversity Revealed by Over 150,000 Genomes from Metagenomes Spanning Age, Geography, and Lifestyle	10.1016/j.cell.2019.01.001
SRS3638675	SRR7658585	PRJNA485056	-18.8465	47.4853	Madagascar	Africa	2018	21	Not Collected	ET-B	Healthy	None	None	CELL	Extensive Unexplored Human Microbiome Diversity Revealed by Over 150,000 Genomes from Metagenomes Spanning Age, Geography, and Lifestyle	10.1016/j.cell.2019.01.001
SRS3638673	SRR7658586	PRJNA485056	-18.8465	47.4853	Madagascar	Africa	2018	29	Not Collected	ET-B	Healthy	None	None	CELL	Extensive Unexplored Human Microbiome Diversity Revealed by Over 150,000 Genomes from Metagenomes Spanning Age, Geography, and Lifestyle	10.1016/j.cell.2019.01.001
SRS3638672	SRR7658587	PRJNA485056	-18.8465	47.4853	Madagascar	Africa	2018	21	Not Collected	ET-B	Healthy	None	None	CELL	Extensive Unexplored Human Microbiome Diversity Revealed by Over 150,000 Genomes from Metagenomes Spanning Age, Geography, and Lifestyle	10.1016/j.cell.2019.01.001
SRS3638671	SRR7658588	PRJNA485056	-18.8465	47.4853	Madagascar	Africa	2018	48	Not Collected	ET-B	Healthy	None	None	CELL	Extensive Unexplored Human Microbiome Diversity Revealed by Over 150,000 Genomes from Metagenomes Spanning Age, Geography, and Lifestyle	10.1016/j.cell.2019.01.001
SRS3638674	SRR7658589	PRJNA485056	-18.8465	47.4853	Madagascar	Africa	2018	23	Not Collected	ET-B	Healthy	None	None	CELL	Extensive Unexplored Human Microbiome Diversity Revealed by Over 150,000 Genomes from Metagenomes Spanning Age, Geography, and Lifestyle	10.1016/j.cell.2019.01.001
SRS3638668	SRR7658590	PRJNA485056	-18.8465	47.4853	Madagascar	Africa	2018	31	Not Collected	ET-F	Healthy	None	None	CELL	Extensive Unexplored Human Microbiome Diversity Revealed by Over 150,000 Genomes from Metagenomes Spanning Age, Geography, and Lifestyle	10.1016/j.cell.2019.01.001
SRS3638670	SRR7658591	PRJNA485056	-18.8465	47.4853	Madagascar	Africa	2018	26	Not Collected	ET-B	Healthy	None	None	CELL	Extensive Unexplored Human Microbiome Diversity Revealed by Over 150,000 Genomes from Metagenomes Spanning Age, Geography, and Lifestyle	10.1016/j.cell.2019.01.001
SRS3638669	SRR7658592	PRJNA485056	-18.8465	47.4853	Madagascar	Africa	2018	33	Not Collected	ET-B	Healthy	None	None	CELL	Extensive Unexplored Human Microbiome Diversity Revealed by Over 150,000 Genomes from Metagenomes Spanning Age, Geography, and Lifestyle	10.1016/j.cell.2019.01.001
SRS3638666	SRR7658593	PRJNA485056	-18.8465	47.4853	Madagascar	Africa	2018	55	Not Collected	ET-B	Healthy	None	None	CELL	Extensive Unexplored Human Microbiome Diversity Revealed by Over 150,000 Genomes from Metagenomes Spanning Age, Geography, and Lifestyle	10.1016/j.cell.2019.01.001
SRS3638667	SRR7658594	PRJNA485056	-18.8465	47.4853	Madagascar	Africa	2018	35	Not Collected	ET-F	Healthy	None	None	CELL	Extensive Unexplored Human Microbiome Diversity Revealed by Over 150,000 Genomes from Metagenomes Spanning Age, Geography, and Lifestyle	10.1016/j.cell.2019.01.001
SRS3638665	SRR7658595	PRJNA485056	-18.8465	47.4853	Madagascar	Africa	2018	50	Not Collected	ET-B	Healthy	None	None	CELL	Extensive Unexplored Human Microbiome Diversity Revealed by Over 150,000 Genomes from Metagenomes Spanning Age, Geography, and Lifestyle	10.1016/j.cell.2019.01.001
SRS3638663	SRR7658596	PRJNA485056	-18.8465	47.4853	Madagascar	Africa	2018	42	Not Collected	ET-B	Healthy	None	None	CELL	Extensive Unexplored Human Microbiome Diversity Revealed by Over 150,000 Genomes from Metagenomes Spanning Age, Geography, and Lifestyle	10.1016/j.cell.2019.01.001
SRS3638662	SRR7658597	PRJNA485056	-18.8465	47.4853	Madagascar	Africa	2018	32	Not Collected	ET-B	Healthy	None	None	CELL	Extensive Unexplored Human Microbiome Diversity Revealed by Over 150,000 Genomes from Metagenomes Spanning Age, Geography, and Lifestyle	10.1016/j.cell.2019.01.001
SRS3638660	SRR7658598	PRJNA485056	-18.8465	47.4853	Madagascar	Africa	2018	35	Not Collected	ET-B	Healthy	None	None	CELL	Extensive Unexplored Human Microbiome Diversity Revealed by Over 150,000 Genomes from Metagenomes Spanning Age, Geography, and Lifestyle	10.1016/j.cell.2019.01.001
SRS3638661	SRR7658599	PRJNA485056	-18.8465	47.4853	Madagascar	Africa	2018	32	Not Collected	ET-B	Healthy	None	None	CELL	Extensive Unexplored Human Microbiome Diversity Revealed by Over 150,000 Genomes from Metagenomes Spanning Age, Geography, and Lifestyle	10.1016/j.cell.2019.01.001
SRS3638658	SRR7658600	PRJNA485056	-18.8465	47.4853	Madagascar	Africa	2018	39	Not Collected	ET-B	Healthy	None	None	CELL	Extensive Unexplored Human Microbiome Diversity Revealed by Over 150,000 Genomes from Metagenomes Spanning Age, Geography, and Lifestyle	10.1016/j.cell.2019.01.001
SRS3638657	SRR7658601	PRJNA485056	-18.8465	47.4853	Madagascar	Africa	2018	24	Not Collected	ET-B	Healthy	None	None	CELL	Extensive Unexplored Human Microbiome Diversity Revealed by Over 150,000 Genomes from Metagenomes Spanning Age, Geography, and Lifestyle	10.1016/j.cell.2019.01.001
SRS3638659	SRR7658602	PRJNA485056	-18.8465	47.4853	Madagascar	Africa	2018	36	Not Collected	ET-B	Healthy	None	None	CELL	Extensive Unexplored Human Microbiome Diversity Revealed by Over 150,000 Genomes from Metagenomes Spanning Age, Geography, and Lifestyle	10.1016/j.cell.2019.01.001
SRS3638656	SRR7658603	PRJNA485056	-18.8465	47.4853	Madagascar	Africa	2018	50	Not Collected	ET-B	Healthy	None	None	CELL	Extensive Unexplored Human Microbiome Diversity Revealed by Over 150,000 Genomes from Metagenomes Spanning Age, Geography, and Lifestyle	10.1016/j.cell.2019.01.001
SRS3638655	SRR7658604	PRJNA485056	-18.8465	47.4853	Madagascar	Africa	2018	40	Not Collected	ET-B	Healthy	None	None	CELL	Extensive Unexplored Human Microbiome Diversity Revealed by Over 150,000 Genomes from Metagenomes Spanning Age, Geography, and Lifestyle	10.1016/j.cell.2019.01.001
SRS3638654	SRR7658605	PRJNA485056	-18.8465	47.4853	Madagascar	Africa	2018	21	Not Collected	ET-B	Healthy	None	None	CELL	Extensive Unexplored Human Microbiome Diversity Revealed by Over 150,000 Genomes from Metagenomes Spanning Age, Geography, and Lifestyle	10.1016/j.cell.2019.01.001
SRS3638652	SRR7658606	PRJNA485056	-18.8465	47.4853	Madagascar	Africa	2018	34	Not Collected	ET-B	Healthy	None	None	CELL	Extensive Unexplored Human Microbiome Diversity Revealed by Over 150,000 Genomes from Metagenomes Spanning Age, Geography, and Lifestyle	10.1016/j.cell.2019.01.001
SRS3638650	SRR7658607	PRJNA485056	-18.8465	47.4853	Madagascar	Africa	2018	30	Not Collected	ET-B	Healthy	None	None	CELL	Extensive Unexplored Human Microbiome Diversity Revealed by Over 150,000 Genomes from Metagenomes Spanning Age, Geography, and Lifestyle	10.1016/j.cell.2019.01.001
SRS3638651	SRR7658608	PRJNA485056	-18.8465	47.4853	Madagascar	Africa	2018	55	Not Collected	ET-B	Healthy	None	None	CELL	Extensive Unexplored Human Microbiome Diversity Revealed by Over 150,000 Genomes from Metagenomes Spanning Age, Geography, and Lifestyle	10.1016/j.cell.2019.01.001
SRS3638636	SRR7658619	PRJNA485056	-18.8465	47.4853	Madagascar	Africa	2018	25	Not Collected	ET-B	Healthy	None	None	CELL	Extensive Unexplored Human Microbiome Diversity Revealed by Over 150,000 Genomes from Metagenomes Spanning Age, Geography, and Lifestyle	10.1016/j.cell.2019.01.001
SRS3638637	SRR7658620	PRJNA485056	-18.8465	47.4853	Madagascar	Africa	2018	23	Not Collected	ET-B	Healthy	None	None	CELL	Extensive Unexplored Human Microbiome Diversity Revealed by Over 150,000 Genomes from Metagenomes Spanning Age, Geography, and Lifestyle	10.1016/j.cell.2019.01.001
SRS3638635	SRR7658621	PRJNA485056	-18.8465	47.4853	Madagascar	Africa	2018	26	Not Collected	ET-B	Healthy	None	None	CELL	Extensive Unexplored Human Microbiome Diversity Revealed by Over 150,000 Genomes from Metagenomes Spanning Age, Geography, and Lifestyle	10.1016/j.cell.2019.01.001
SRS3638634	SRR7658622	PRJNA485056	-18.8465	47.4853	Madagascar	Africa	2018	35	Not Collected	ET-B	Healthy	None	None	CELL	Extensive Unexplored Human Microbiome Diversity Revealed by Over 150,000 Genomes from Metagenomes Spanning Age, Geography, and Lifestyle	10.1016/j.cell.2019.01.001
SRS3638633	SRR7658623	PRJNA485056	-18.8465	47.4853	Madagascar	Africa	2018	43	Not Collected	ET-B	Healthy	None	None	CELL	Extensive Unexplored Human Microbiome Diversity Revealed by Over 150,000 Genomes from Metagenomes Spanning Age, Geography, and Lifestyle	10.1016/j.cell.2019.01.001
SRS3638631	SRR7658624	PRJNA485056	-18.8465	47.4853	Madagascar	Africa	2018	23	Not Collected	ET-B	Healthy	None	None	CELL	Extensive Unexplored Human Microbiome Diversity Revealed by Over 150,000 Genomes from Metagenomes Spanning Age, Geography, and Lifestyle	10.1016/j.cell.2019.01.001
SRS3638630	SRR7658625	PRJNA485056	-18.8465	47.4853	Madagascar	Africa	2018	25	Not Collected	ET-B	Healthy	None	None	CELL	Extensive Unexplored Human Microbiome Diversity Revealed by Over 150,000 Genomes from Metagenomes Spanning Age, Geography, and Lifestyle	10.1016/j.cell.2019.01.001
SRS3638629	SRR7658626	PRJNA485056	-18.8465	47.4853	Madagascar	Africa	2018	30	Not Collected	ET-B	Healthy	None	None	CELL	Extensive Unexplored Human Microbiome Diversity Revealed by Over 150,000 Genomes from Metagenomes Spanning Age, Geography, and Lifestyle	10.1016/j.cell.2019.01.001
SRS3638628	SRR7658627	PRJNA485056	-18.8465	47.4853	Madagascar	Africa	2018	36	Not Collected	ET-F	Healthy	None	None	CELL	Extensive Unexplored Human Microbiome Diversity Revealed by Over 150,000 Genomes from Metagenomes Spanning Age, Geography, and Lifestyle	10.1016/j.cell.2019.01.001
SRS3638627	SRR7658628	PRJNA485056	-18.8465	47.4853	Madagascar	Africa	2018	48	Not Collected	ET-B	Healthy	None	None	CELL	Extensive Unexplored Human Microbiome Diversity Revealed by Over 150,000 Genomes from Metagenomes Spanning Age, Geography, and Lifestyle	10.1016/j.cell.2019.01.001
SRS3638626	SRR7658629	PRJNA485056	-18.8465	47.4853	Madagascar	Africa	2018	22	Not Collected	ET-B	Healthy	None	None	CELL	Extensive Unexplored Human Microbiome Diversity Revealed by Over 150,000 Genomes from Metagenomes Spanning Age, Geography, and Lifestyle	10.1016/j.cell.2019.01.001
SRS3638625	SRR7658630	PRJNA485056	-18.8465	47.4853	Madagascar	Africa	2018	37	Not Collected	ET-B	Healthy	None	None	CELL	Extensive Unexplored Human Microbiome Diversity Revealed by Over 150,000 Genomes from Metagenomes Spanning Age, Geography, and Lifestyle	10.1016/j.cell.2019.01.001
SRS3638623	SRR7658631	PRJNA485056	-18.8465	47.4853	Madagascar	Africa	2018	39	Not Collected	ET-B	Healthy	None	None	CELL	Extensive Unexplored Human Microbiome Diversity Revealed by Over 150,000 Genomes from Metagenomes Spanning Age, Geography, and Lifestyle	10.1016/j.cell.2019.01.001
SRS3638624	SRR7658632	PRJNA485056	-18.8465	47.4853	Madagascar	Africa	2018	21	Not Collected	ET-B	Healthy	None	None	CELL	Extensive Unexplored Human Microbiome Diversity Revealed by Over 150,000 Genomes from Metagenomes Spanning Age, Geography, and Lifestyle	10.1016/j.cell.2019.01.001
SRS3638622	SRR7658633	PRJNA485056	-18.8465	47.4853	Madagascar	Africa	2018	63	Not Collected	ET-F	Healthy	None	None	CELL	Extensive Unexplored Human Microbiome Diversity Revealed by Over 150,000 Genomes from Metagenomes Spanning Age, Geography, and Lifestyle	10.1016/j.cell.2019.01.001
SRS3638620	SRR7658634	PRJNA485056	-18.8465	47.4853	Madagascar	Africa	2018	44	Not Collected	ET-B	Healthy	None	None	CELL	Extensive Unexplored Human Microbiome Diversity Revealed by Over 150,000 Genomes from Metagenomes Spanning Age, Geography, and Lifestyle	10.1016/j.cell.2019.01.001
SRS3638619	SRR7658635	PRJNA485056	-18.8465	47.4853	Madagascar	Africa	2018	26	Not Collected	ET-B	Healthy	None	None	CELL	Extensive Unexplored Human Microbiome Diversity Revealed by Over 150,000 Genomes from Metagenomes Spanning Age, Geography, and Lifestyle	10.1016/j.cell.2019.01.001
SRS3638621	SRR7658636	PRJNA485056	-18.8465	47.4853	Madagascar	Africa	2018	26	Not Collected	ET-B	Healthy	None	None	CELL	Extensive Unexplored Human Microbiome Diversity Revealed by Over 150,000 Genomes from Metagenomes Spanning Age, Geography, and Lifestyle	10.1016/j.cell.2019.01.001
SRS3638618	SRR7658637	PRJNA485056	-18.8465	47.4853	Madagascar	Africa	2018	51	Not Collected	ET-P	Healthy	None	None	CELL	Extensive Unexplored Human Microbiome Diversity Revealed by Over 150,000 Genomes from Metagenomes Spanning Age, Geography, and Lifestyle	10.1016/j.cell.2019.01.001
SRS3638616	SRR7658638	PRJNA485056	-18.8465	47.4853	Madagascar	Africa	2018	58	Not Collected	ET-B	Healthy	None	None	CELL	Extensive Unexplored Human Microbiome Diversity Revealed by Over 150,000 Genomes from Metagenomes Spanning Age, Geography, and Lifestyle	10.1016/j.cell.2019.01.001
SRS3638617	SRR7658639	PRJNA485056	-18.8465	47.4853	Madagascar	Africa	2018	25	Not Collected	ET-B	Healthy	None	None	CELL	Extensive Unexplored Human Microbiome Diversity Revealed by Over 150,000 Genomes from Metagenomes Spanning Age, Geography, and Lifestyle	10.1016/j.cell.2019.01.001
SRS3638614	SRR7658640	PRJNA485056	-18.8465	47.4853	Madagascar	Africa	2018	30	Not Collected	ET-B	Healthy	None	None	CELL	Extensive Unexplored Human Microbiome Diversity Revealed by Over 150,000 Genomes from Metagenomes Spanning Age, Geography, and Lifestyle	10.1016/j.cell.2019.01.001
SRS3638615	SRR7658641	PRJNA485056	-18.8465	47.4853	Madagascar	Africa	2018	23	Not Collected	ET-B	Healthy	None	None	CELL	Extensive Unexplored Human Microbiome Diversity Revealed by Over 150,000 Genomes from Metagenomes Spanning Age, Geography, and Lifestyle	10.1016/j.cell.2019.01.001
SRS3638613	SRR7658642	PRJNA485056	-18.8465	47.4853	Madagascar	Africa	2018	72	Not Collected	ET-B	Healthy	None	None	CELL	Extensive Unexplored Human Microbiome Diversity Revealed by Over 150,000 Genomes from Metagenomes Spanning Age, Geography, and Lifestyle	10.1016/j.cell.2019.01.001
SRS3638612	SRR7658643	PRJNA485056	-18.8465	47.4853	Madagascar	Africa	2018	38	Not Collected	ET-B	Healthy	None	None	CELL	Extensive Unexplored Human Microbiome Diversity Revealed by Over 150,000 Genomes from Metagenomes Spanning Age, Geography, and Lifestyle	10.1016/j.cell.2019.01.001
SRS3638611	SRR7658644	PRJNA485056	-18.8465	47.4853	Madagascar	Africa	2018	28	Not Collected	ET-B	Healthy	None	None	CELL	Extensive Unexplored Human Microbiome Diversity Revealed by Over 150,000 Genomes from Metagenomes Spanning Age, Geography, and Lifestyle	10.1016/j.cell.2019.01.001
SRS3638610	SRR7658645	PRJNA485056	-18.8465	47.4853	Madagascar	Africa	2018	27	Not Collected	ET-B	Healthy	None	None	CELL	Extensive Unexplored Human Microbiome Diversity Revealed by Over 150,000 Genomes from Metagenomes Spanning Age, Geography, and Lifestyle	10.1016/j.cell.2019.01.001
SRS3638609	SRR7658646	PRJNA485056	-18.8465	47.4853	Madagascar	Africa	2018	24	Not Collected	ET-F	Healthy	None	None	CELL	Extensive Unexplored Human Microbiome Diversity Revealed by Over 150,000 Genomes from Metagenomes Spanning Age, Geography, and Lifestyle	10.1016/j.cell.2019.01.001
SRS3638608	SRR7658647	PRJNA485056	-18.8465	47.4853	Madagascar	Africa	2018	47	Not Collected	ET-B	Healthy	None	None	CELL	Extensive Unexplored Human Microbiome Diversity Revealed by Over 150,000 Genomes from Metagenomes Spanning Age, Geography, and Lifestyle	10.1016/j.cell.2019.01.001
SRS3638607	SRR7658648	PRJNA485056	-18.8465	47.4853	Madagascar	Africa	2018	34	Not Collected	ET-B	Healthy	None	None	CELL	Extensive Unexplored Human Microbiome Diversity Revealed by Over 150,000 Genomes from Metagenomes Spanning Age, Geography, and Lifestyle	10.1016/j.cell.2019.01.001
SRS3638606	SRR7658649	PRJNA485056	-18.8465	47.4853	Madagascar	Africa	2018	58	Not Collected	ET-B	Healthy	None	None	CELL	Extensive Unexplored Human Microbiome Diversity Revealed by Over 150,000 Genomes from Metagenomes Spanning Age, Geography, and Lifestyle	10.1016/j.cell.2019.01.001
SRS3638605	SRR7658650	PRJNA485056	-18.8465	47.4853	Madagascar	Africa	2018	33	Not Collected	ET-F	Healthy	None	None	CELL	Extensive Unexplored Human Microbiome Diversity Revealed by Over 150,000 Genomes from Metagenomes Spanning Age, Geography, and Lifestyle	10.1016/j.cell.2019.01.001
SRS3638604	SRR7658651	PRJNA485056	-18.8465	47.4853	Madagascar	Africa	2018	52	Not Collected	ET-B	Healthy	None	None	CELL	Extensive Unexplored Human Microbiome Diversity Revealed by Over 150,000 Genomes from Metagenomes Spanning Age, Geography, and Lifestyle	10.1016/j.cell.2019.01.001
SRS3638682	SRR7658652	PRJNA485056	-18.8465	47.4853	Madagascar	Africa	2018	35	Not Collected	ET-B	Healthy	None	None	CELL	Extensive Unexplored Human Microbiome Diversity Revealed by Over 150,000 Genomes from Metagenomes Spanning Age, Geography, and Lifestyle	10.1016/j.cell.2019.01.001
SRS3638603	SRR7658653	PRJNA485056	-18.8465	47.4853	Madagascar	Africa	2018	46	Not Collected	ET-B	Healthy	None	None	CELL	Extensive Unexplored Human Microbiome Diversity Revealed by Over 150,000 Genomes from Metagenomes Spanning Age, Geography, and Lifestyle	10.1016/j.cell.2019.01.001
SRS3638601	SRR7658654	PRJNA485056	-18.8465	47.4853	Madagascar	Africa	2018	26	Not Collected	ET-B	Healthy	None	None	CELL	Extensive Unexplored Human Microbiome Diversity Revealed by Over 150,000 Genomes from Metagenomes Spanning Age, Geography, and Lifestyle	10.1016/j.cell.2019.01.001
SRS3638602	SRR7658655	PRJNA485056	-18.8465	47.4853	Madagascar	Africa	2018	24	Not Collected	ET-B	Healthy	None	None	CELL	Extensive Unexplored Human Microbiome Diversity Revealed by Over 150,000 Genomes from Metagenomes Spanning Age, Geography, and Lifestyle	10.1016/j.cell.2019.01.001
SRS3638598	SRR7658656	PRJNA485056	-18.8465	47.4853	Madagascar	Africa	2018	44	Not Collected	ET-B	Healthy	None	None	CELL	Extensive Unexplored Human Microbiome Diversity Revealed by Over 150,000 Genomes from Metagenomes Spanning Age, Geography, and Lifestyle	10.1016/j.cell.2019.01.001
SRS3638600	SRR7658657	PRJNA485056	-18.8465	47.4853	Madagascar	Africa	2018	21	Not Collected	ET-P	Healthy	None	None	CELL	Extensive Unexplored Human Microbiome Diversity Revealed by Over 150,000 Genomes from Metagenomes Spanning Age, Geography, and Lifestyle	10.1016/j.cell.2019.01.001
SRS3638599	SRR7658658	PRJNA485056	-18.8465	47.4853	Madagascar	Africa	2018	26	Not Collected	ET-B	Healthy	None	None	CELL	Extensive Unexplored Human Microbiome Diversity Revealed by Over 150,000 Genomes from Metagenomes Spanning Age, Geography, and Lifestyle	10.1016/j.cell.2019.01.001
SRS3638597	SRR7658659	PRJNA485056	-18.8465	47.4853	Madagascar	Africa	2018	26	Not Collected	ET-B	Healthy	None	None	CELL	Extensive Unexplored Human Microbiome Diversity Revealed by Over 150,000 Genomes from Metagenomes Spanning Age, Geography, and Lifestyle	10.1016/j.cell.2019.01.001
SRS3638595	SRR7658660	PRJNA485056	-18.8465	47.4853	Madagascar	Africa	2018	26	Not Collected	ET-B	Healthy	None	None	CELL	Extensive Unexplored Human Microbiome Diversity Revealed by Over 150,000 Genomes from Metagenomes Spanning Age, Geography, and Lifestyle	10.1016/j.cell.2019.01.001
SRS3638596	SRR7658661	PRJNA485056	-18.8465	47.4853	Madagascar	Africa	2018	52	Not Collected	ET-B	Healthy	None	None	CELL	Extensive Unexplored Human Microbiome Diversity Revealed by Over 150,000 Genomes from Metagenomes Spanning Age, Geography, and Lifestyle	10.1016/j.cell.2019.01.001
SRS3638664	SRR7658662	PRJNA485056	-18.8465	47.4853	Madagascar	Africa	2018	46	Not Collected	ET-F	Healthy	None	None	CELL	Extensive Unexplored Human Microbiome Diversity Revealed by Over 150,000 Genomes from Metagenomes Spanning Age, Geography, and Lifestyle	10.1016/j.cell.2019.01.001
SRS3638594	SRR7658663	PRJNA485056	-18.8465	47.4853	Madagascar	Africa	2018	29	Not Collected	ET-B	Healthy	None	None	CELL	Extensive Unexplored Human Microbiome Diversity Revealed by Over 150,000 Genomes from Metagenomes Spanning Age, Geography, and Lifestyle	10.1016/j.cell.2019.01.001
SRS3638592	SRR7658664	PRJNA485056	-18.8465	47.4853	Madagascar	Africa	2018	36	Not Collected	ET-F	Healthy	None	None	CELL	Extensive Unexplored Human Microbiome Diversity Revealed by Over 150,000 Genomes from Metagenomes Spanning Age, Geography, and Lifestyle	10.1016/j.cell.2019.01.001
SRS3638593	SRR7658665	PRJNA485056	-18.8465	47.4853	Madagascar	Africa	2018	29	Not Collected	ET-B	Healthy	None	None	CELL	Extensive Unexplored Human Microbiome Diversity Revealed by Over 150,000 Genomes from Metagenomes Spanning Age, Geography, and Lifestyle	10.1016/j.cell.2019.01.001
SRS3638591	SRR7658666	PRJNA485056	-18.8465	47.4853	Madagascar	Africa	2018	24	Not Collected	ET-B	Healthy	None	None	CELL	Extensive Unexplored Human Microbiome Diversity Revealed by Over 150,000 Genomes from Metagenomes Spanning Age, Geography, and Lifestyle	10.1016/j.cell.2019.01.001
SRS3638590	SRR7658667	PRJNA485056	-18.8465	47.4853	Madagascar	Africa	2018	50	Not Collected	ET-F	Healthy	None	None	CELL	Extensive Unexplored Human Microbiome Diversity Revealed by Over 150,000 Genomes from Metagenomes Spanning Age, Geography, and Lifestyle	10.1016/j.cell.2019.01.001
SRS3638653	SRR7658668	PRJNA485056	-18.8465	47.4853	Madagascar	Africa	2018	21	Not Collected	ET-B	Healthy	None	None	CELL	Extensive Unexplored Human Microbiome Diversity Revealed by Over 150,000 Genomes from Metagenomes Spanning Age, Geography, and Lifestyle	10.1016/j.cell.2019.01.001
SRS3638589	SRR7658669	PRJNA485056	-18.8465	47.4853	Madagascar	Africa	2018	28	Not Collected	ET-B	Healthy	None	None	CELL	Extensive Unexplored Human Microbiome Diversity Revealed by Over 150,000 Genomes from Metagenomes Spanning Age, Geography, and Lifestyle	10.1016/j.cell.2019.01.001
SRS3638588	SRR7658670	PRJNA485056	-18.8465	47.4853	Madagascar	Africa	2018	42	Not Collected	ET-F	Healthy	None	None	CELL	Extensive Unexplored Human Microbiome Diversity Revealed by Over 150,000 Genomes from Metagenomes Spanning Age, Geography, and Lifestyle	10.1016/j.cell.2019.01.001
SRS3638642	SRR7658671	PRJNA485056	-18.8465	47.4853	Madagascar	Africa	2018	27	Not Collected	ET-B	Healthy	None	None	CELL	Extensive Unexplored Human Microbiome Diversity Revealed by Over 150,000 Genomes from Metagenomes Spanning Age, Geography, and Lifestyle	10.1016/j.cell.2019.01.001
SRS3638587	SRR7658672	PRJNA485056	-18.8465	47.4853	Madagascar	Africa	2018	52	Not Collected	ET-B	Healthy	None	None	CELL	Extensive Unexplored Human Microbiome Diversity Revealed by Over 150,000 Genomes from Metagenomes Spanning Age, Geography, and Lifestyle	10.1016/j.cell.2019.01.001
SRS3638586	SRR7658673	PRJNA485056	-18.8465	47.4853	Madagascar	Africa	2018	37	Not Collected	ET-B	Healthy	None	None	CELL	Extensive Unexplored Human Microbiome Diversity Revealed by Over 150,000 Genomes from Metagenomes Spanning Age, Geography, and Lifestyle	10.1016/j.cell.2019.01.001
SRS3638638	SRR7658674	PRJNA485056	-18.8465	47.4853	Madagascar	Africa	2018	37	Not Collected	ET-B	Healthy	None	None	CELL	Extensive Unexplored Human Microbiome Diversity Revealed by Over 150,000 Genomes from Metagenomes Spanning Age, Geography, and Lifestyle	10.1016/j.cell.2019.01.001
SRS3638585	SRR7658675	PRJNA485056	-18.8465	47.4853	Madagascar	Africa	2018	22	Not Collected	ET-B	Healthy	None	None	CELL	Extensive Unexplored Human Microbiome Diversity Revealed by Over 150,000 Genomes from Metagenomes Spanning Age, Geography, and Lifestyle	10.1016/j.cell.2019.01.001
SRS3638583	SRR7658676	PRJNA485056	-18.8465	47.4853	Madagascar	Africa	2018	52	Not Collected	ET-B	Healthy	None	None	CELL	Extensive Unexplored Human Microbiome Diversity Revealed by Over 150,000 Genomes from Metagenomes Spanning Age, Geography, and Lifestyle	10.1016/j.cell.2019.01.001
SRS3638584	SRR7658677	PRJNA485056	-18.8465	47.4853	Madagascar	Africa	2018	33	Not Collected	ET-B	Healthy	None	None	CELL	Extensive Unexplored Human Microbiome Diversity Revealed by Over 150,000 Genomes from Metagenomes Spanning Age, Geography, and Lifestyle	10.1016/j.cell.2019.01.001
SRS3638582	SRR7658678	PRJNA485056	-18.8465	47.4853	Madagascar	Africa	2018	52	Not Collected	ET-B	Healthy	None	None	CELL	Extensive Unexplored Human Microbiome Diversity Revealed by Over 150,000 Genomes from Metagenomes Spanning Age, Geography, and Lifestyle	10.1016/j.cell.2019.01.001
SRS3638581	SRR7658679	PRJNA485056	-18.8465	47.4853	Madagascar	Africa	2018	44	Not Collected	ET-B	Healthy	None	None	CELL	Extensive Unexplored Human Microbiome Diversity Revealed by Over 150,000 Genomes from Metagenomes Spanning Age, Geography, and Lifestyle	10.1016/j.cell.2019.01.001
SRS3638632	SRR7658680	PRJNA485056	-18.8465	47.4853	Madagascar	Africa	2018	40	Not Collected	ET-B	Healthy	None	None	CELL	Extensive Unexplored Human Microbiome Diversity Revealed by Over 150,000 Genomes from Metagenomes Spanning Age, Geography, and Lifestyle	10.1016/j.cell.2019.01.001
SRS3638580	SRR7658681	PRJNA485056	-18.8465	47.4853	Madagascar	Africa	2018	44	Not Collected	ET-P	Healthy	None	None	CELL	Extensive Unexplored Human Microbiome Diversity Revealed by Over 150,000 Genomes from Metagenomes Spanning Age, Geography, and Lifestyle	10.1016/j.cell.2019.01.001
SRS3638577	SRR7658682	PRJNA485056	-18.8465	47.4853	Madagascar	Africa	2018	45	Not Collected	ET-B	Healthy	None	None	CELL	Extensive Unexplored Human Microbiome Diversity Revealed by Over 150,000 Genomes from Metagenomes Spanning Age, Geography, and Lifestyle	10.1016/j.cell.2019.01.001
SRS3638578	SRR7658683	PRJNA485056	-18.8465	47.4853	Madagascar	Africa	2018	43	Not Collected	ET-B	Healthy	None	None	CELL	Extensive Unexplored Human Microbiome Diversity Revealed by Over 150,000 Genomes from Metagenomes Spanning Age, Geography, and Lifestyle	10.1016/j.cell.2019.01.001
SRS3638576	SRR7658684	PRJNA485056	-18.8465	47.4853	Madagascar	Africa	2018	33	Not Collected	ET-B	Healthy	None	None	CELL	Extensive Unexplored Human Microbiome Diversity Revealed by Over 150,000 Genomes from Metagenomes Spanning Age, Geography, and Lifestyle	10.1016/j.cell.2019.01.001
SRS3638572	SRR7658687	PRJNA485056	-18.8465	47.4853	Madagascar	Africa	2018	24	Not Collected	ET-B	Healthy	None	None	CELL	Extensive Unexplored Human Microbiome Diversity Revealed by Over 150,000 Genomes from Metagenomes Spanning Age, Geography, and Lifestyle	10.1016/j.cell.2019.01.001
SRS3638571	SRR7658688	PRJNA485056	-18.8465	47.4853	Madagascar	Africa	2018	22	Not Collected	ET-B	Healthy	None	None	CELL	Extensive Unexplored Human Microbiome Diversity Revealed by Over 150,000 Genomes from Metagenomes Spanning Age, Geography, and Lifestyle	10.1016/j.cell.2019.01.001
SRS3638574	SRR7658689	PRJNA485056	-18.8465	47.4853	Madagascar	Africa	2018	29	Not Collected	ET-B	Healthy	None	None	CELL	Extensive Unexplored Human Microbiome Diversity Revealed by Over 150,000 Genomes from Metagenomes Spanning Age, Geography, and Lifestyle	10.1016/j.cell.2019.01.001
SRS3638573	SRR7658690	PRJNA485056	-18.8465	47.4853	Madagascar	Africa	2018	29	Not Collected	ET-B	Healthy	None	None	CELL	Extensive Unexplored Human Microbiome Diversity Revealed by Over 150,000 Genomes from Metagenomes Spanning Age, Geography, and Lifestyle	10.1016/j.cell.2019.01.001
SRS1596768	SRR3992955	PRJNA328899	43.95	116.34	Mongolia	Asia	2013	Not Collected	Not Collected	ET-B	Healthy	None	None	SCIENTIFIC REPORTS	Unique Features of Ethnic Mongolian Gut Microbiome revealed by metagenomic analysis	10.1038/srep34826
SRS1596769	SRR3992956	PRJNA328899	43.95	116.34	Mongolia	Asia	2013	Not Collected	Not Collected	ET-B	Healthy	None	None	SCIENTIFIC REPORTS	Unique Features of Ethnic Mongolian Gut Microbiome revealed by metagenomic analysis	10.1038/srep34826
SRS1596771	SRR3992958	PRJNA328899	43.95	116.34	China	Asia	2013	Not Collected	Not Collected	ET-B	Healthy	None	None	SCIENTIFIC REPORTS	Unique Features of Ethnic Mongolian Gut Microbiome revealed by metagenomic analysis	10.1038/srep34826
SRS1596772	SRR3992959	PRJNA328899	43.95	116.34	China	Asia	2010	Not Collected	Not Collected	ET-B	Healthy	None	None	SCIENTIFIC REPORTS	Unique Features of Ethnic Mongolian Gut Microbiome revealed by metagenomic analysis	10.1038/srep34826
SRS1596773	SRR3992960	PRJNA328899	43.95	116.34	China	Asia	2010	Not Collected	Not Collected	ET-B	Healthy	None	None	SCIENTIFIC REPORTS	Unique Features of Ethnic Mongolian Gut Microbiome revealed by metagenomic analysis	10.1038/srep34826
SRS1596774	SRR3992961	PRJNA328899	43.95	116.34	China	Asia	2010	Not Collected	Not Collected	ET-B	Healthy	None	None	SCIENTIFIC REPORTS	Unique Features of Ethnic Mongolian Gut Microbiome revealed by metagenomic analysis	10.1038/srep34826
SRS1596775	SRR3992962	PRJNA328899	43.95	116.34	China	Asia	2010	Not Collected	Not Collected	ET-B	Healthy	None	None	SCIENTIFIC REPORTS	Unique Features of Ethnic Mongolian Gut Microbiome revealed by metagenomic analysis	10.1038/srep34826
SRS1596776	SRR3992963	PRJNA328899	43.95	116.34	China	Asia	2010	Not Collected	Not Collected	ET-B	Healthy	None	None	SCIENTIFIC REPORTS	Unique Features of Ethnic Mongolian Gut Microbiome revealed by metagenomic analysis	10.1038/srep34826
SRS1596778	SRR3992965	PRJNA328899	43.95	116.34	China	Asia	2010	Not Collected	Not Collected	ET-B	Healthy	None	None	SCIENTIFIC REPORTS	Unique Features of Ethnic Mongolian Gut Microbiome revealed by metagenomic analysis	10.1038/srep34826
SRS1596779	SRR3992966	PRJNA328899	43.95	116.34	China	Asia	2010	Not Collected	Not Collected	ET-B	Healthy	None	None	SCIENTIFIC REPORTS	Unique Features of Ethnic Mongolian Gut Microbiome revealed by metagenomic analysis	10.1038/srep34826
SRS1596780	SRR3992967	PRJNA328899	43.95	116.34	China	Asia	2010	Not Collected	Not Collected	ET-B	Healthy	None	None	SCIENTIFIC REPORTS	Unique Features of Ethnic Mongolian Gut Microbiome revealed by metagenomic analysis	10.1038/srep34826
SRS1596781	SRR3992968	PRJNA328899	43.95	116.34	Mongolia	Asia	2010	Not Collected	Not Collected	ET-B	Healthy	None	None	SCIENTIFIC REPORTS	Unique Features of Ethnic Mongolian Gut Microbiome revealed by metagenomic analysis	10.1038/srep34826
SRS1596782	SRR3992969	PRJNA328899	43.95	116.34	Mongolia	Asia	2010	Not Collected	Not Collected	ET-B	Healthy	None	None	SCIENTIFIC REPORTS	Unique Features of Ethnic Mongolian Gut Microbiome revealed by metagenomic analysis	10.1038/srep34826
SRS1596783	SRR3992970	PRJNA328899	43.95	116.34	Mongolia	Asia	2013	Not Collected	Not Collected	ET-B	Healthy	None	None	SCIENTIFIC REPORTS	Unique Features of Ethnic Mongolian Gut Microbiome revealed by metagenomic analysis	10.1038/srep34826
SRS1596784	SRR3992971	PRJNA328899	43.95	116.34	Mongolia	Asia	2013	Not Collected	Not Collected	ET-B	Healthy	None	None	SCIENTIFIC REPORTS	Unique Features of Ethnic Mongolian Gut Microbiome revealed by metagenomic analysis	10.1038/srep34826
SRS1596788	SRR3992972	PRJNA328899	43.95	116.34	Mongolia	Asia	2013	Not Collected	Not Collected	ET-B	Healthy	None	None	SCIENTIFIC REPORTS	Unique Features of Ethnic Mongolian Gut Microbiome revealed by metagenomic analysis	10.1038/srep34826
SRS1596785	SRR3992973	PRJNA328899	43.95	116.34	Mongolia	Asia	2013	Not Collected	Not Collected	ET-F	Healthy	None	None	SCIENTIFIC REPORTS	Unique Features of Ethnic Mongolian Gut Microbiome revealed by metagenomic analysis	10.1038/srep34826
SRS1596786	SRR3992974	PRJNA328899	43.95	116.34	Mongolia	Asia	2013	Not Collected	Not Collected	ET-B	Healthy	None	None	SCIENTIFIC REPORTS	Unique Features of Ethnic Mongolian Gut Microbiome revealed by metagenomic analysis	10.1038/srep34826
SRS1596787	SRR3992975	PRJNA328899	43.95	116.34	Mongolia	Asia	2013	Not Collected	Not Collected	ET-B	Healthy	None	None	SCIENTIFIC REPORTS	Unique Features of Ethnic Mongolian Gut Microbiome revealed by metagenomic analysis	10.1038/srep34826
SRS1596789	SRR3992976	PRJNA328899	43.95	116.34	Mongolia	Asia	2013	Not Collected	Not Collected	ET-B	Healthy	None	None	SCIENTIFIC REPORTS	Unique Features of Ethnic Mongolian Gut Microbiome revealed by metagenomic analysis	10.1038/srep34826
SRS1596790	SRR3992977	PRJNA328899	43.95	116.34	Mongolia	Asia	2013	Not Collected	Not Collected	ET-B	Healthy	None	None	SCIENTIFIC REPORTS	Unique Features of Ethnic Mongolian Gut Microbiome revealed by metagenomic analysis	10.1038/srep34826
SRS1596791	SRR3992978	PRJNA328899	43.95	116.34	Mongolia	Asia	2013	Not Collected	Not Collected	ET-B	Healthy	None	None	SCIENTIFIC REPORTS	Unique Features of Ethnic Mongolian Gut Microbiome revealed by metagenomic analysis	10.1038/srep34826
SRS1596792	SRR3992979	PRJNA328899	43.95	116.34	Mongolia	Asia	2013	Not Collected	Not Collected	ET-B	Healthy	None	None	SCIENTIFIC REPORTS	Unique Features of Ethnic Mongolian Gut Microbiome revealed by metagenomic analysis	10.1038/srep34826
SRS1596793	SRR3992980	PRJNA328899	43.95	116.34	Mongolia	Asia	2013	Not Collected	Not Collected	ET-B	Healthy	None	None	SCIENTIFIC REPORTS	Unique Features of Ethnic Mongolian Gut Microbiome revealed by metagenomic analysis	10.1038/srep34826
SRS1596794	SRR3992981	PRJNA328899	43.95	116.34	Mongolia	Asia	2013	Not Collected	Not Collected	ET-F	Healthy	None	None	SCIENTIFIC REPORTS	Unique Features of Ethnic Mongolian Gut Microbiome revealed by metagenomic analysis	10.1038/srep34826
SRS1596795	SRR3992982	PRJNA328899	43.95	116.34	Mongolia	Asia	2013	Not Collected	Not Collected	ET-B	Healthy	None	None	SCIENTIFIC REPORTS	Unique Features of Ethnic Mongolian Gut Microbiome revealed by metagenomic analysis	10.1038/srep34826
SRS1596797	SRR3992983	PRJNA328899	43.95	116.34	Mongolia	Asia	2013	Not Collected	Not Collected	ET-B	Healthy	None	None	SCIENTIFIC REPORTS	Unique Features of Ethnic Mongolian Gut Microbiome revealed by metagenomic analysis	10.1038/srep34826
SRS1596796	SRR3992984	PRJNA328899	43.95	116.34	Mongolia	Asia	2013	Not Collected	Not Collected	ET-F	Healthy	None	None	SCIENTIFIC REPORTS	Unique Features of Ethnic Mongolian Gut Microbiome revealed by metagenomic analysis	10.1038/srep34826
SRS1596798	SRR3992985	PRJNA328899	43.95	116.34	Mongolia	Asia	2013	Not Collected	Not Collected	ET-F	Healthy	None	None	SCIENTIFIC REPORTS	Unique Features of Ethnic Mongolian Gut Microbiome revealed by metagenomic analysis	10.1038/srep34826
SRS1596799	SRR3992986	PRJNA328899	43.95	116.34	Mongolia	Asia	2013	Not Collected	Not Collected	ET-B	Healthy	None	None	SCIENTIFIC REPORTS	Unique Features of Ethnic Mongolian Gut Microbiome revealed by metagenomic analysis	10.1038/srep34826
SRS1596800	SRR3992987	PRJNA328899	43.95	116.34	Mongolia	Asia	2013	Not Collected	Not Collected	ET-F	Healthy	None	None	SCIENTIFIC REPORTS	Unique Features of Ethnic Mongolian Gut Microbiome revealed by metagenomic analysis	10.1038/srep34826
SRS1596801	SRR3992988	PRJNA328899	43.95	116.34	Mongolia	Asia	2013	Not Collected	Not Collected	ET-B	Healthy	None	None	SCIENTIFIC REPORTS	Unique Features of Ethnic Mongolian Gut Microbiome revealed by metagenomic analysis	10.1038/srep34826
SRS1596802	SRR3992989	PRJNA328899	43.95	116.34	Mongolia	Asia	2013	Not Collected	Not Collected	ET-B	Healthy	None	None	SCIENTIFIC REPORTS	Unique Features of Ethnic Mongolian Gut Microbiome revealed by metagenomic analysis	10.1038/srep34826
SRS1596803	SRR3992990	PRJNA328899	43.95	116.34	Mongolia	Asia	2013	Not Collected	Not Collected	ET-B	Healthy	None	None	SCIENTIFIC REPORTS	Unique Features of Ethnic Mongolian Gut Microbiome revealed by metagenomic analysis	10.1038/srep34826
SRS1596804	SRR3992991	PRJNA328899	43.95	116.34	Mongolia	Asia	2013	Not Collected	Not Collected	ET-B	Healthy	None	None	SCIENTIFIC REPORTS	Unique Features of Ethnic Mongolian Gut Microbiome revealed by metagenomic analysis	10.1038/srep34826
SRS1596806	SRR3992993	PRJNA328899	43.95	116.34	Mongolia	Asia	2013	Not Collected	Not Collected	ET-B	Healthy	None	None	SCIENTIFIC REPORTS	Unique Features of Ethnic Mongolian Gut Microbiome revealed by metagenomic analysis	10.1038/srep34826
SRS1596807	SRR3992994	PRJNA328899	43.95	116.34	Mongolia	Asia	2013	Not Collected	Not Collected	ET-P	Healthy	None	None	SCIENTIFIC REPORTS	Unique Features of Ethnic Mongolian Gut Microbiome revealed by metagenomic analysis	10.1038/srep34826
SRS1596808	SRR3992995	PRJNA328899	43.95	116.34	Mongolia	Asia	2013	Not Collected	Not Collected	ET-B	Healthy	None	None	SCIENTIFIC REPORTS	Unique Features of Ethnic Mongolian Gut Microbiome revealed by metagenomic analysis	10.1038/srep34826
SRS1596810	SRR3992996	PRJNA328899	43.95	116.34	Mongolia	Asia	2013	Not Collected	Not Collected	ET-B	Healthy	None	None	SCIENTIFIC REPORTS	Unique Features of Ethnic Mongolian Gut Microbiome revealed by metagenomic analysis	10.1038/srep34826
SRS1596809	SRR3992997	PRJNA328899	43.95	116.34	Mongolia	Asia	2013	Not Collected	Not Collected	ET-B	Healthy	None	None	SCIENTIFIC REPORTS	Unique Features of Ethnic Mongolian Gut Microbiome revealed by metagenomic analysis	10.1038/srep34826
SRS1596811	SRR3992998	PRJNA328899	43.95	116.34	Mongolia	Asia	2013	Not Collected	Not Collected	ET-B	Healthy	None	None	SCIENTIFIC REPORTS	Unique Features of Ethnic Mongolian Gut Microbiome revealed by metagenomic analysis	10.1038/srep34826
SRS1596812	SRR3992999	PRJNA328899	43.95	116.34	Mongolia	Asia	2013	Not Collected	Not Collected	ET-P	Healthy	None	None	SCIENTIFIC REPORTS	Unique Features of Ethnic Mongolian Gut Microbiome revealed by metagenomic analysis	10.1038/srep34826
SRS1596813	SRR3993000	PRJNA328899	43.95	116.34	Mongolia	Asia	2013	Not Collected	Not Collected	ET-B	Healthy	None	None	SCIENTIFIC REPORTS	Unique Features of Ethnic Mongolian Gut Microbiome revealed by metagenomic analysis	10.1038/srep34826
SRS1596814	SRR3993001	PRJNA328899	43.95	116.34	Mongolia	Asia	2013	Not Collected	Not Collected	ET-B	Healthy	None	None	SCIENTIFIC REPORTS	Unique Features of Ethnic Mongolian Gut Microbiome revealed by metagenomic analysis	10.1038/srep34826
SRS1596815	SRR3993002	PRJNA328899	43.95	116.34	Mongolia	Asia	2013	Not Collected	Not Collected	ET-B	Healthy	None	None	SCIENTIFIC REPORTS	Unique Features of Ethnic Mongolian Gut Microbiome revealed by metagenomic analysis	10.1038/srep34826
SRS1596816	SRR3993003	PRJNA328899	43.95	116.34	Mongolia	Asia	2013	Not Collected	Not Collected	ET-B	Healthy	None	None	SCIENTIFIC REPORTS	Unique Features of Ethnic Mongolian Gut Microbiome revealed by metagenomic analysis	10.1038/srep34826
SRS1596817	SRR3993004	PRJNA328899	43.95	116.34	Mongolia	Asia	2013	Not Collected	Not Collected	ET-B	Healthy	None	None	SCIENTIFIC REPORTS	Unique Features of Ethnic Mongolian Gut Microbiome revealed by metagenomic analysis	10.1038/srep34826
SRS1596818	SRR3993005	PRJNA328899	43.95	116.34	Mongolia	Asia	2013	Not Collected	Not Collected	ET-B	Healthy	None	None	SCIENTIFIC REPORTS	Unique Features of Ethnic Mongolian Gut Microbiome revealed by metagenomic analysis	10.1038/srep34826
SRS1596819	SRR3993006	PRJNA328899	43.95	116.34	Mongolia	Asia	2013	Not Collected	Not Collected	ET-B	Healthy	None	None	SCIENTIFIC REPORTS	Unique Features of Ethnic Mongolian Gut Microbiome revealed by metagenomic analysis	10.1038/srep34826
SRS1596820	SRR3993007	PRJNA328899	43.95	116.34	Mongolia	Asia	2013	Not Collected	Not Collected	ET-P	Healthy	None	None	SCIENTIFIC REPORTS	Unique Features of Ethnic Mongolian Gut Microbiome revealed by metagenomic analysis	10.1038/srep34826
SRS1596821	SRR3993008	PRJNA328899	43.95	116.34	Mongolia	Asia	2013	Not Collected	Not Collected	ET-B	Healthy	None	None	SCIENTIFIC REPORTS	Unique Features of Ethnic Mongolian Gut Microbiome revealed by metagenomic analysis	10.1038/srep34826
SRS1596822	SRR3993009	PRJNA328899	43.95	116.34	Mongolia	Asia	2013	Not Collected	Not Collected	ET-B	Healthy	None	None	SCIENTIFIC REPORTS	Unique Features of Ethnic Mongolian Gut Microbiome revealed by metagenomic analysis	10.1038/srep34826
SRS1596825	SRR3993010	PRJNA328899	43.95	116.34	Mongolia	Asia	2013	Not Collected	Not Collected	ET-B	Healthy	None	None	SCIENTIFIC REPORTS	Unique Features of Ethnic Mongolian Gut Microbiome revealed by metagenomic analysis	10.1038/srep34826
SRS1596823	SRR3993011	PRJNA328899	43.95	116.34	Mongolia	Asia	2013	Not Collected	Not Collected	ET-B	Healthy	None	None	SCIENTIFIC REPORTS	Unique Features of Ethnic Mongolian Gut Microbiome revealed by metagenomic analysis	10.1038/srep34826
SRS1596824	SRR3993012	PRJNA328899	43.95	116.34	Mongolia	Asia	2013	Not Collected	Not Collected	ET-B	Healthy	None	None	SCIENTIFIC REPORTS	Unique Features of Ethnic Mongolian Gut Microbiome revealed by metagenomic analysis	10.1038/srep34826
SRS1596826	SRR3993013	PRJNA328899	43.95	116.34	Mongolia	Asia	2010	Not Collected	Not Collected	ET-B	Healthy	None	None	SCIENTIFIC REPORTS	Unique Features of Ethnic Mongolian Gut Microbiome revealed by metagenomic analysis	10.1038/srep34826
SRS1596827	SRR3993014	PRJNA328899	43.95	116.34	Mongolia	Asia	2010	Not Collected	Not Collected	ET-B	Healthy	None	None	SCIENTIFIC REPORTS	Unique Features of Ethnic Mongolian Gut Microbiome revealed by metagenomic analysis	10.1038/srep34826
SRS1596828	SRR3993015	PRJNA328899	43.95	116.34	Mongolia	Asia	2010	Not Collected	Not Collected	ET-B	Healthy	None	None	SCIENTIFIC REPORTS	Unique Features of Ethnic Mongolian Gut Microbiome revealed by metagenomic analysis	10.1038/srep34826
SRS1596829	SRR3993016	PRJNA328899	43.95	116.34	Mongolia	Asia	2010	Not Collected	Not Collected	ET-F	Healthy	None	None	SCIENTIFIC REPORTS	Unique Features of Ethnic Mongolian Gut Microbiome revealed by metagenomic analysis	10.1038/srep34826
SRS1596830	SRR3993017	PRJNA328899	43.95	116.34	Mongolia	Asia	2010	Not Collected	Not Collected	ET-B	Healthy	None	None	SCIENTIFIC REPORTS	Unique Features of Ethnic Mongolian Gut Microbiome revealed by metagenomic analysis	10.1038/srep34826
SRS1596831	SRR3993018	PRJNA328899	43.95	116.34	Mongolia	Asia	2010	Not Collected	Not Collected	ET-B	Healthy	None	None	SCIENTIFIC REPORTS	Unique Features of Ethnic Mongolian Gut Microbiome revealed by metagenomic analysis	10.1038/srep34826
SRS1596832	SRR3993019	PRJNA328899	43.95	116.34	Mongolia	Asia	2010	Not Collected	Not Collected	ET-P	Healthy	None	None	SCIENTIFIC REPORTS	Unique Features of Ethnic Mongolian Gut Microbiome revealed by metagenomic analysis	10.1038/srep34826
SRS1596833	SRR3993020	PRJNA328899	43.95	116.34	Mongolia	Asia	2010	Not Collected	Not Collected	ET-P	Healthy	None	None	SCIENTIFIC REPORTS	Unique Features of Ethnic Mongolian Gut Microbiome revealed by metagenomic analysis	10.1038/srep34826
SRS1596834	SRR3993021	PRJNA328899	43.95	116.34	Mongolia	Asia	2010	Not Collected	Not Collected	ET-P	Healthy	None	None	SCIENTIFIC REPORTS	Unique Features of Ethnic Mongolian Gut Microbiome revealed by metagenomic analysis	10.1038/srep34826
SRS1596835	SRR3993022	PRJNA328899	43.95	116.34	Mongolia	Asia	2013	Not Collected	Not Collected	ET-F	Healthy	None	None	SCIENTIFIC REPORTS	Unique Features of Ethnic Mongolian Gut Microbiome revealed by metagenomic analysis	10.1038/srep34826
SRS1596836	SRR3993023	PRJNA328899	43.95	116.34	Mongolia	Asia	2010	Not Collected	Not Collected	ET-F	Healthy	None	None	SCIENTIFIC REPORTS	Unique Features of Ethnic Mongolian Gut Microbiome revealed by metagenomic analysis	10.1038/srep34826
SRS1596837	SRR3993024	PRJNA328899	43.95	116.34	Mongolia	Asia	2010	Not Collected	Not Collected	ET-B	Healthy	None	None	SCIENTIFIC REPORTS	Unique Features of Ethnic Mongolian Gut Microbiome revealed by metagenomic analysis	10.1038/srep34826
SRS1596838	SRR3993025	PRJNA328899	43.95	116.34	China	Asia	2010	Not Collected	Not Collected	ET-F	Healthy	None	None	SCIENTIFIC REPORTS	Unique Features of Ethnic Mongolian Gut Microbiome revealed by metagenomic analysis	10.1038/srep34826
SRS1596843	SRR3993030	PRJNA328899	43.95	116.34	China	Asia	2010	Not Collected	Not Collected	ET-B	Healthy	None	None	SCIENTIFIC REPORTS	Unique Features of Ethnic Mongolian Gut Microbiome revealed by metagenomic analysis	10.1038/srep34826
SRS1596844	SRR3993031	PRJNA328899	43.95	116.34	China	Asia	2010	Not Collected	Not Collected	ET-B	Healthy	None	None	SCIENTIFIC REPORTS	Unique Features of Ethnic Mongolian Gut Microbiome revealed by metagenomic analysis	10.1038/srep34826
SRS1596845	SRR3993032	PRJNA328899	43.95	116.34	Mongolia	Asia	2010	Not Collected	Not Collected	ET-B	Healthy	None	None	SCIENTIFIC REPORTS	Unique Features of Ethnic Mongolian Gut Microbiome revealed by metagenomic analysis	10.1038/srep34826
SRS1596846	SRR3993033	PRJNA328899	43.95	116.34	China	Asia	2010	Not Collected	Not Collected	ET-F	Healthy	None	None	SCIENTIFIC REPORTS	Unique Features of Ethnic Mongolian Gut Microbiome revealed by metagenomic analysis	10.1038/srep34826
SRS1596847	SRR3993034	PRJNA328899	43.95	116.34	China	Asia	2010	Not Collected	Not Collected	ET-B	Healthy	None	None	SCIENTIFIC REPORTS	Unique Features of Ethnic Mongolian Gut Microbiome revealed by metagenomic analysis	10.1038/srep34826
SRS1596848	SRR3993035	PRJNA328899	43.95	116.34	China	Asia	2010	Not Collected	Not Collected	ET-P	Healthy	None	None	SCIENTIFIC REPORTS	Unique Features of Ethnic Mongolian Gut Microbiome revealed by metagenomic analysis	10.1038/srep34826
SRS1596849	SRR3993036	PRJNA328899	43.95	116.34	China	Asia	2010	Not Collected	Not Collected	ET-B	Healthy	None	None	SCIENTIFIC REPORTS	Unique Features of Ethnic Mongolian Gut Microbiome revealed by metagenomic analysis	10.1038/srep34826
SRS1596850	SRR3993037	PRJNA328899	43.95	116.34	China	Asia	2013	Not Collected	Not Collected	ET-F	Healthy	None	None	SCIENTIFIC REPORTS	Unique Features of Ethnic Mongolian Gut Microbiome revealed by metagenomic analysis	10.1038/srep34826
SRS1596851	SRR3993038	PRJNA328899	43.95	116.34	China	Asia	2010	Not Collected	Not Collected	ET-B	Healthy	None	None	SCIENTIFIC REPORTS	Unique Features of Ethnic Mongolian Gut Microbiome revealed by metagenomic analysis	10.1038/srep34826
SRS1596853	SRR3993040	PRJNA328899	43.95	116.34	China	Asia	2010	Not Collected	Not Collected	ET-F	Healthy	None	None	SCIENTIFIC REPORTS	Unique Features of Ethnic Mongolian Gut Microbiome revealed by metagenomic analysis	10.1038/srep34826
SRS1596854	SRR3993041	PRJNA328899	43.95	116.34	China	Asia	2010	Not Collected	Not Collected	ET-B	Healthy	None	None	SCIENTIFIC REPORTS	Unique Features of Ethnic Mongolian Gut Microbiome revealed by metagenomic analysis	10.1038/srep34826
SRS1596855	SRR3993042	PRJNA328899	43.95	116.34	China	Asia	2010	Not Collected	Not Collected	ET-B	Healthy	None	None	SCIENTIFIC REPORTS	Unique Features of Ethnic Mongolian Gut Microbiome revealed by metagenomic analysis	10.1038/srep34826
SRS1596856	SRR3993043	PRJNA328899	43.95	116.34	Mongolia	Asia	2010	Not Collected	Not Collected	ET-B	Healthy	None	None	SCIENTIFIC REPORTS	Unique Features of Ethnic Mongolian Gut Microbiome revealed by metagenomic analysis	10.1038/srep34826
SRS1596857	SRR3993044	PRJNA328899	43.95	116.34	China	Asia	2010	Not Collected	Not Collected	ET-B	Healthy	None	None	SCIENTIFIC REPORTS	Unique Features of Ethnic Mongolian Gut Microbiome revealed by metagenomic analysis	10.1038/srep34826
SRS1596858	SRR3993045	PRJNA328899	43.95	116.34	China	Asia	2010	Not Collected	Not Collected	ET-F	Healthy	None	None	SCIENTIFIC REPORTS	Unique Features of Ethnic Mongolian Gut Microbiome revealed by metagenomic analysis	10.1038/srep34826
SRS1596859	SRR3993046	PRJNA328899	43.95	116.34	China	Asia	2010	Not Collected	Not Collected	ET-B	Healthy	None	None	SCIENTIFIC REPORTS	Unique Features of Ethnic Mongolian Gut Microbiome revealed by metagenomic analysis	10.1038/srep34826
SRS1596860	SRR3993047	PRJNA328899	43.95	116.34	China	Asia	2010	Not Collected	Not Collected	ET-B	Healthy	None	None	SCIENTIFIC REPORTS	Unique Features of Ethnic Mongolian Gut Microbiome revealed by metagenomic analysis	10.1038/srep34826
SRS1596861	SRR3993048	PRJNA328899	43.95	116.34	China	Asia	2013	Not Collected	Not Collected	ET-B	Healthy	None	None	SCIENTIFIC REPORTS	Unique Features of Ethnic Mongolian Gut Microbiome revealed by metagenomic analysis	10.1038/srep34826
SRS1596862	SRR3993049	PRJNA328899	43.95	116.34	China	Asia	2010	Not Collected	Not Collected	ET-B	Healthy	None	None	SCIENTIFIC REPORTS	Unique Features of Ethnic Mongolian Gut Microbiome revealed by metagenomic analysis	10.1038/srep34826
SRS1596863	SRR3993050	PRJNA328899	43.95	116.34	China	Asia	2010	Not Collected	Not Collected	ET-B	Healthy	None	None	SCIENTIFIC REPORTS	Unique Features of Ethnic Mongolian Gut Microbiome revealed by metagenomic analysis	10.1038/srep34826
SRS1596864	SRR3993051	PRJNA328899	43.95	116.34	China	Asia	2010	Not Collected	Not Collected	ET-B	Healthy	None	None	SCIENTIFIC REPORTS	Unique Features of Ethnic Mongolian Gut Microbiome revealed by metagenomic analysis	10.1038/srep34826
SRS1596867	SRR3993054	PRJNA328899	43.95	116.34	Mongolia	Asia	2010	Not Collected	Not Collected	ET-B	Healthy	None	None	SCIENTIFIC REPORTS	Unique Features of Ethnic Mongolian Gut Microbiome revealed by metagenomic analysis	10.1038/srep34826
SRS1596868	SRR3993055	PRJNA328899	43.95	116.34	China	Asia	2010	Not Collected	Not Collected	ET-B	Healthy	None	None	SCIENTIFIC REPORTS	Unique Features of Ethnic Mongolian Gut Microbiome revealed by metagenomic analysis	10.1038/srep34826
SRS1596869	SRR3993056	PRJNA328899	43.95	116.34	China	Asia	2010	Not Collected	Not Collected	ET-F	Healthy	None	None	SCIENTIFIC REPORTS	Unique Features of Ethnic Mongolian Gut Microbiome revealed by metagenomic analysis	10.1038/srep34826
SRS1596870	SRR3993057	PRJNA328899	43.95	116.34	China	Asia	2010	Not Collected	Not Collected	ET-F	Healthy	None	None	SCIENTIFIC REPORTS	Unique Features of Ethnic Mongolian Gut Microbiome revealed by metagenomic analysis	10.1038/srep34826
SRS1596871	SRR3993058	PRJNA328899	43.95	116.34	China	Asia	2010	Not Collected	Not Collected	ET-F	Healthy	None	None	SCIENTIFIC REPORTS	Unique Features of Ethnic Mongolian Gut Microbiome revealed by metagenomic analysis	10.1038/srep34826
SRS1596872	SRR3993059	PRJNA328899	43.95	116.34	China	Asia	2010	Not Collected	Not Collected	ET-B	Healthy	None	None	SCIENTIFIC REPORTS	Unique Features of Ethnic Mongolian Gut Microbiome revealed by metagenomic analysis	10.1038/srep34826
SRS1596873	SRR3993060	PRJNA328899	43.95	116.34	China	Asia	2010	Not Collected	Not Collected	ET-B	Healthy	None	None	SCIENTIFIC REPORTS	Unique Features of Ethnic Mongolian Gut Microbiome revealed by metagenomic analysis	10.1038/srep34826
SRS1596874	SRR3993061	PRJNA328899	43.95	116.34	China	Asia	2013	Not Collected	Not Collected	ET-B	Healthy	None	None	SCIENTIFIC REPORTS	Unique Features of Ethnic Mongolian Gut Microbiome revealed by metagenomic analysis	10.1038/srep34826
SRS1596875	SRR3993062	PRJNA328899	43.95	116.34	China	Asia	2010	Not Collected	Not Collected	ET-F	Healthy	None	None	SCIENTIFIC REPORTS	Unique Features of Ethnic Mongolian Gut Microbiome revealed by metagenomic analysis	10.1038/srep34826
SRS1596876	SRR3993063	PRJNA328899	43.95	116.34	China	Asia	2010	Not Collected	Not Collected	ET-B	Healthy	None	None	SCIENTIFIC REPORTS	Unique Features of Ethnic Mongolian Gut Microbiome revealed by metagenomic analysis	10.1038/srep34826
SRS1596877	SRR3993064	PRJNA328899	43.95	116.34	China	Asia	2010	Not Collected	Not Collected	ET-B	Healthy	None	None	SCIENTIFIC REPORTS	Unique Features of Ethnic Mongolian Gut Microbiome revealed by metagenomic analysis	10.1038/srep34826
SRS1634634	SRR4052021	PRJNA339914	44.4951	11.3427	Italy	Europe	2014	Not Collected	female	ET-F	Healthy	None	Infant	MSYSTEMS	Studying Vertical Microbiome Transmission from Mothers to Infants by Strain-Level Metagenomic Profiling	10.1128/mSystems.00164-16
SRS1634635	SRR4052022	PRJNA339914	44.4951	11.3427	Italy	Europe	2014	Not Collected	male	ET-F	Healthy	None	Infant	MSYSTEMS	Studying Vertical Microbiome Transmission from Mothers to Infants by Strain-Level Metagenomic Profiling	10.1128/mSystems.00164-16
SRS1634636	SRR4052023	PRJNA339914	44.4951	11.3427	Italy	Europe	2014	Not Collected	female	ET-P	Healthy	None	None	MSYSTEMS	Studying Vertical Microbiome Transmission from Mothers to Infants by Strain-Level Metagenomic Profiling	10.1128/mSystems.00164-16
SRS1634637	SRR4052024	PRJNA339914	44.4951	11.3427	Italy	Europe	2014	Not Collected	female	ET-P	Healthy	None	None	MSYSTEMS	Studying Vertical Microbiome Transmission from Mothers to Infants by Strain-Level Metagenomic Profiling	10.1128/mSystems.00164-16
SRS1634638	SRR4052025	PRJNA339914	44.4951	11.3427	Italy	Europe	2014	Not Collected	female	ET-F	Healthy	None	None	MSYSTEMS	Studying Vertical Microbiome Transmission from Mothers to Infants by Strain-Level Metagenomic Profiling	10.1128/mSystems.00164-16
SRS1634640	SRR4052026	PRJNA339914	44.4951	11.3427	Italy	Europe	2014	Not Collected	female	ET-F	Healthy	None	None	MSYSTEMS	Studying Vertical Microbiome Transmission from Mothers to Infants by Strain-Level Metagenomic Profiling	10.1128/mSystems.00164-16
SRS1634642	SRR4052028	PRJNA339914	44.4951	11.3427	Italy	Europe	2014	Not Collected	female	ET-F	Healthy	None	None	MSYSTEMS	Studying Vertical Microbiome Transmission from Mothers to Infants by Strain-Level Metagenomic Profiling	10.1128/mSystems.00164-16
SRS1634645	SRR4052033	PRJNA339914	44.4951	11.3427	Italy	Europe	2014	Not Collected	male	ET-F	Healthy	None	Infant	MSYSTEMS	Studying Vertical Microbiome Transmission from Mothers to Infants by Strain-Level Metagenomic Profiling	10.1128/mSystems.00164-16
SRS1634652	SRR4052038	PRJNA339914	44.4951	11.3427	Italy	Europe	2014	Not Collected	male	ET-F	Healthy	None	Infant	MSYSTEMS	Studying Vertical Microbiome Transmission from Mothers to Infants by Strain-Level Metagenomic Profiling	10.1128/mSystems.00164-16
SRS1634654	SRR4052039	PRJNA339914	44.4951	11.3427	Italy	Europe	2014	Not Collected	male	ET-F	Healthy	None	Infant	MSYSTEMS	Studying Vertical Microbiome Transmission from Mothers to Infants by Strain-Level Metagenomic Profiling	10.1128/mSystems.00164-16
SRS1634653	SRR4052040	PRJNA339914	44.4951	11.3427	Italy	Europe	2014	Not Collected	male	ET-F	Healthy	None	Infant	MSYSTEMS	Studying Vertical Microbiome Transmission from Mothers to Infants by Strain-Level Metagenomic Profiling	10.1128/mSystems.00164-16
SRS1634655	SRR4052041	PRJNA339914	44.4951	11.3427	Italy	Europe	2014	Not Collected	male	ET-F	Healthy	None	Infant	MSYSTEMS	Studying Vertical Microbiome Transmission from Mothers to Infants by Strain-Level Metagenomic Profiling	10.1128/mSystems.00164-16
SRS1634656	SRR4052042	PRJNA339914	44.4951	11.3427	Italy	Europe	2014	Not Collected	male	ET-F	Healthy	None	Infant	MSYSTEMS	Studying Vertical Microbiome Transmission from Mothers to Infants by Strain-Level Metagenomic Profiling	10.1128/mSystems.00164-16
SRS1634657	SRR4052043	PRJNA339914	44.4951	11.3427	Italy	Europe	2014	Not Collected	female	ET-B	Healthy	None	None	MSYSTEMS	Studying Vertical Microbiome Transmission from Mothers to Infants by Strain-Level Metagenomic Profiling	10.1128/mSystems.00164-16
SRS1634658	SRR4052044	PRJNA339914	44.4951	11.3427	Italy	Europe	2014	Not Collected	female	ET-P	Healthy	None	Infant	MSYSTEMS	Studying Vertical Microbiome Transmission from Mothers to Infants by Strain-Level Metagenomic Profiling	10.1128/mSystems.00164-16
SRS883041	SRR1930247	PRJNA278393	44.4963	11.3427	Italy	Europe	2015	Not Collected	Not Collected	ET-P	Healthy	None	None	CURRENT BIOLOGY	Metagenome Sequencing of the Hadza Hunter-Gatherer Gut Microbiota	10.1016/j.cub.2015.04.055
SRS883042	SRR1930248	PRJNA278393	44.4963	11.3427	Italy	Europe	2015	Not Collected	Not Collected	ET-B	Healthy	None	None	CURRENT BIOLOGY	Metagenome Sequencing of the Hadza Hunter-Gatherer Gut Microbiota	10.1016/j.cub.2015.04.055
SRS883043	SRR1930251	PRJNA278393	44.4963	11.3427	Italy	Europe	2015	Not Collected	Not Collected	ET-B	Healthy	None	None	CURRENT BIOLOGY	Metagenome Sequencing of the Hadza Hunter-Gatherer Gut Microbiota	10.1016/j.cub.2015.04.055
SRS883067	SRR1930253	PRJNA278393	44.4963	11.3427	Italy	Europe	2015	Not Collected	Not Collected	ET-F	Healthy	None	None	CURRENT BIOLOGY	Metagenome Sequencing of the Hadza Hunter-Gatherer Gut Microbiota	10.1016/j.cub.2015.04.055
SRS883069	SRR1930255	PRJNA278393	44.4963	11.3427	Italy	Europe	2015	Not Collected	Not Collected	ET-F	Healthy	None	None	CURRENT BIOLOGY	Metagenome Sequencing of the Hadza Hunter-Gatherer Gut Microbiota	10.1016/j.cub.2015.04.055
SRS883070	SRR1930777	PRJNA278393	44.4963	11.3427	Italy	Europe	2015	Not Collected	Not Collected	ET-P	Healthy	None	None	CURRENT BIOLOGY	Metagenome Sequencing of the Hadza Hunter-Gatherer Gut Microbiota	10.1016/j.cub.2015.04.055
SRS883112	SRR1931170	PRJNA278393	44.4963	11.3427	Italy	Europe	2015	Not Collected	Not Collected	ET-P	Healthy	None	None	CURRENT BIOLOGY	Metagenome Sequencing of the Hadza Hunter-Gatherer Gut Microbiota	10.1016/j.cub.2015.04.055
SRS883113	SRR1931173	PRJNA278393	44.4963	11.3427	Italy	Europe	2015	Not Collected	Not Collected	ET-F	Healthy	None	None	CURRENT BIOLOGY	Metagenome Sequencing of the Hadza Hunter-Gatherer Gut Microbiota	10.1016/j.cub.2015.04.055
SRS883147	SRR1931177	PRJNA278393	44.4963	11.3427	Italy	Europe	2015	Not Collected	Not Collected	ET-F	Healthy	None	None	CURRENT BIOLOGY	Metagenome Sequencing of the Hadza Hunter-Gatherer Gut Microbiota	10.1016/j.cub.2015.04.055
SRS883293	SRR1931178	PRJNA278393	44.4963	11.3427	Italy	Europe	2015	Not Collected	Not Collected	ET-B	Healthy	None	None	CURRENT BIOLOGY	Metagenome Sequencing of the Hadza Hunter-Gatherer Gut Microbiota	10.1016/j.cub.2015.04.055
SRS1014618	SRR2131211	PRJNA287207	44.8008	10.3259	Italy	Europe	2013-11-24	Not Collected	Not Collected	ET-F	Healthy	None	Infant	Unfound	Unfound	EBI
SRS1014585	SRR2131212	PRJNA287207	44.8008	10.3259	Italy	Europe	2013-11-23	Not Collected	Not Collected	ET-F	Healthy	None	Infant	Unfound	Unfound	EBI
ERR505083	ERR505083	PRJEB6092	33.86	151.211	Australia	Oceania	2012	Not Collected	Not Collected	ET-F	Healthy	None	Diet control	Unfound	Unfound	EBI
ERR505084	ERR505084	PRJEB6092	33.86	151.211	Australia	Oceania	2012	Not Collected	Not Collected	ET-P	Healthy	None	Diet control	Unfound	Unfound	EBI
ERR505085	ERR505085	PRJEB6092	33.86	151.211	Australia	Oceania	2012	Not Collected	Not Collected	ET-P	Healthy	None	Diet control	Unfound	Unfound	EBI
ERR505086	ERR505086	PRJEB6092	33.86	151.211	Australia	Oceania	2012	Not Collected	Not Collected	ET-F	Healthy	None	Diet control	Unfound	Unfound	EBI
ERR505087	ERR505087	PRJEB6092	33.86	151.211	Australia	Oceania	2012	Not Collected	Not Collected	ET-P	Healthy	None	Diet control	Unfound	Unfound	EBI
ERR505088	ERR505088	PRJEB6092	33.86	151.211	Australia	Oceania	2012	Not Collected	Not Collected	ET-P	Healthy	None	Diet control	Unfound	Unfound	EBI
ERR505089	ERR505089	PRJEB6092	33.86	151.211	Australia	Oceania	2012	Not Collected	Not Collected	ET-F	Healthy	None	Diet control	Unfound	Unfound	EBI
ERR505090	ERR505090	PRJEB6092	33.86	151.211	Australia	Oceania	2012	Not Collected	Not Collected	ET-P	Healthy	None	Diet control	Unfound	Unfound	EBI
ERR505091	ERR505091	PRJEB6092	33.86	151.211	Australia	Oceania	2012	Not Collected	Not Collected	ET-B	Healthy	None	Diet control	Unfound	Unfound	EBI
ERR505092	ERR505092	PRJEB6092	33.86	151.211	Australia	Oceania	2012	Not Collected	Not Collected	ET-B	Healthy	None	Diet control	Unfound	Unfound	EBI
ERR505093	ERR505093	PRJEB6092	33.86	151.211	Australia	Oceania	2012	Not Collected	Not Collected	ET-P	Healthy	None	Diet control	Unfound	Unfound	EBI
ERR505094	ERR505094	PRJEB6092	33.86	151.211	Australia	Oceania	2012	Not Collected	Not Collected	ET-P	Healthy	None	Diet control	Unfound	Unfound	EBI
ERR505095	ERR505095	PRJEB6092	33.86	151.211	Australia	Oceania	2012	Not Collected	Not Collected	ET-B	Healthy	None	Diet control	Unfound	Unfound	EBI
ERR505096	ERR505096	PRJEB6092	33.86	151.211	Australia	Oceania	2012	Not Collected	Not Collected	ET-B	Healthy	None	Diet control	Unfound	Unfound	EBI
ERR505097	ERR505097	PRJEB6092	33.86	151.211	Australia	Oceania	2012	Not Collected	Not Collected	ET-P	Healthy	None	Diet control	Unfound	Unfound	EBI
ERR505098	ERR505098	PRJEB6092	33.86	151.211	Australia	Oceania	2012	Not Collected	Not Collected	ET-B	Healthy	None	Diet control	Unfound	Unfound	EBI
ERR505099	ERR505099	PRJEB6092	33.86	151.211	Australia	Oceania	2012	Not Collected	Not Collected	ET-P	Healthy	None	Diet control	Unfound	Unfound	EBI
ERR505100	ERR505100	PRJEB6092	33.86	151.211	Australia	Oceania	2012	Not Collected	Not Collected	ET-P	Healthy	None	Diet control	Unfound	Unfound	EBI
ERR505101	ERR505101	PRJEB6092	33.86	151.211	Australia	Oceania	2012	Not Collected	Not Collected	ET-P	Healthy	None	Diet control	Unfound	Unfound	EBI
ERR505102	ERR505102	PRJEB6092	33.86	151.211	Australia	Oceania	2012	Not Collected	Not Collected	ET-P	Healthy	None	Diet control	Unfound	Unfound	EBI
ERR505103	ERR505103	PRJEB6092	33.86	151.211	Australia	Oceania	2012	Not Collected	Not Collected	ET-P	Healthy	None	Diet control	Unfound	Unfound	EBI
ERR505104	ERR505104	PRJEB6092	33.86	151.211	Australia	Oceania	2012	Not Collected	Not Collected	ET-P	Healthy	None	Diet control	Unfound	Unfound	EBI
ERR505105	ERR505105	PRJEB6092	33.86	151.211	Australia	Oceania	2012	Not Collected	Not Collected	ET-P	Healthy	None	Diet control	Unfound	Unfound	EBI
ERR505106	ERR505106	PRJEB6092	33.86	151.211	Australia	Oceania	2012	Not Collected	Not Collected	ET-F	Healthy	None	Diet control	Unfound	Unfound	EBI
SRS820971	SRR1793408	PRJNA272371	1.29647	103.777	Singapore	Asia	2006	0.08333	male	ET-F	Unhealthy	Eczema	infant	PLOS ONE	Immune-modulatory genomic properties differentiate gut microbiota of infants with and without eczema	10.1371/journal.pone.0184955
SRS839650	SRR1793410	PRJNA272371	1.29647	103.777	Singapore	Asia	2006	0.08333	female	ET-F	Unhealthy	Eczema	infant	PLOS ONE	Immune-modulatory genomic properties differentiate gut microbiota of infants with and without eczema	10.1371/journal.pone.0184955
SRS845106	SRR1802723	PRJNA272371	1.29647	103.777	Singapore	Asia	2006	0.08333	female	ET-F	Unhealthy	Eczema	infant	PLOS ONE	Immune-modulatory genomic properties differentiate gut microbiota of infants with and without eczema	10.1371/journal.pone.0184955
SRS857058	SRR1818227	PRJNA272371	1.29647	103.777	Singapore	Asia	2006	0.08333	male	ET-F	Unhealthy	Eczema	infant	PLOS ONE	Immune-modulatory genomic properties differentiate gut microbiota of infants with and without eczema	10.1371/journal.pone.0184955
SRS857060	SRR1818231	PRJNA272371	1.29647	103.777	Singapore	Asia	2006	0.08333	female	ET-F	Unhealthy	Eczema	infant	PLOS ONE	Immune-modulatory genomic properties differentiate gut microbiota of infants with and without eczema	10.1371/journal.pone.0184955
SRS857061	SRR1818235	PRJNA272371	1.29647	103.777	Singapore	Asia	2006	0.08333	male	ET-F	Unhealthy	Eczema	infant	PLOS ONE	Immune-modulatory genomic properties differentiate gut microbiota of infants with and without eczema	10.1371/journal.pone.0184955
SRS859975	SRR1822319	PRJNA272371	1.29647	103.777	Singapore	Asia	2006	0.08333	male	ET-F	Unhealthy	Eczema	infant	PLOS ONE	Immune-modulatory genomic properties differentiate gut microbiota of infants with and without eczema	10.1371/journal.pone.0184955
SRS862521	SRR1825367	PRJNA272371	1.29647	103.777	Singapore	Asia	2006	0.08333	female	ET-F	Unhealthy	Eczema	infant	PLOS ONE	Immune-modulatory genomic properties differentiate gut microbiota of infants with and without eczema	10.1371/journal.pone.0184955
SRS1253247	SRR3108049	PRJNA308846	51.893	-8.4935	Ireland	Europe	2016	Not Collected	Not Collected	ET-P	Healthy	None	None	Unfound	Unfound	EBI
SRS1253248	SRR3108056	PRJNA308846	51.893	-8.4935	Ireland	Europe	2016	Not Collected	Not Collected	ET-P	Healthy	None	None	Unfound	Unfound	EBI
SRS1253250	SRR3108072	PRJNA308846	51.893	-8.4935	Ireland	Europe	2016	Not Collected	Not Collected	ET-P	Healthy	None	None	Unfound	Unfound	EBI
SRS1253252	SRR3108079	PRJNA308846	51.893	-8.4935	Ireland	Europe	2016	Not Collected	Not Collected	ET-F	Healthy	None	None	Unfound	Unfound	EBI
ERR636349	ERS554192	PRJEB7369	63.8186	20.2966	Sweden	Europe	2013	23~34	Not Collected	ET-P	Healthy	None	None	BMC MICROBIOLOGY	The relation between Blastocystis and the intestinal microbiota in Swedish travellers	10.1186/s12866-017-1139-7
ERR636350	ERS554193	PRJEB7369	63.8186	20.2966	Sweden	Europe	2013	23~34	Not Collected	ET-P	Healthy	None	None	BMC MICROBIOLOGY	The relation between Blastocystis and the intestinal microbiota in Swedish travellers	10.1186/s12866-017-1139-7
ERR636351	ERS554194	PRJEB7369	63.8186	20.2966	Sweden	Europe	2013	23~34	Not Collected	ET-P	Healthy	None	None	BMC MICROBIOLOGY	The relation between Blastocystis and the intestinal microbiota in Swedish travellers	10.1186/s12866-017-1139-7
ERR636352	ERS554195	PRJEB7369	63.8186	20.2966	Sweden	Europe	2013	23~34	Not Collected	ET-P	Healthy	None	None	BMC MICROBIOLOGY	The relation between Blastocystis and the intestinal microbiota in Swedish travellers	10.1186/s12866-017-1139-7
ERR636353	ERS554196	PRJEB7369	63.8186	20.2966	Sweden	Europe	2013	23~34	Not Collected	ET-B	Healthy	None	None	BMC MICROBIOLOGY	The relation between Blastocystis and the intestinal microbiota in Swedish travellers	10.1186/s12866-017-1139-7
ERR636354	ERS554197	PRJEB7369	63.8186	20.2966	Sweden	Europe	2013	23~34	Not Collected	ET-P	Healthy	None	None	BMC MICROBIOLOGY	The relation between Blastocystis and the intestinal microbiota in Swedish travellers	10.1186/s12866-017-1139-7
ERR636355	ERS554198	PRJEB7369	63.8186	20.2966	Sweden	Europe	2013	23~34	Not Collected	ET-P	Healthy	None	None	BMC MICROBIOLOGY	The relation between Blastocystis and the intestinal microbiota in Swedish travellers	10.1186/s12866-017-1139-7
ERR636356	ERS554199	PRJEB7369	63.8186	20.2966	Sweden	Europe	2013	23~34	Not Collected	ET-P	Healthy	None	None	BMC MICROBIOLOGY	The relation between Blastocystis and the intestinal microbiota in Swedish travellers	10.1186/s12866-017-1139-7
ERR636357	ERS554200	PRJEB7369	63.8186	20.2966	Sweden	Europe	2013	23~34	Not Collected	ET-F	Healthy	None	None	BMC MICROBIOLOGY	The relation between Blastocystis and the intestinal microbiota in Swedish travellers	10.1186/s12866-017-1139-7
ERR636358	ERS554201	PRJEB7369	63.8186	20.2966	Sweden	Europe	2013	23~34	Not Collected	ET-P	Healthy	None	None	BMC MICROBIOLOGY	The relation between Blastocystis and the intestinal microbiota in Swedish travellers	10.1186/s12866-017-1139-7
ERR636359	ERS554202	PRJEB7369	63.8186	20.2966	Sweden	Europe	2013	23~34	Not Collected	ET-P	Healthy	None	None	BMC MICROBIOLOGY	The relation between Blastocystis and the intestinal microbiota in Swedish travellers	10.1186/s12866-017-1139-7
ERR636360	ERS554203	PRJEB7369	63.8186	20.2966	Sweden	Europe	2013	23~34	Not Collected	ET-P	Healthy	None	None	BMC MICROBIOLOGY	The relation between Blastocystis and the intestinal microbiota in Swedish travellers	10.1186/s12866-017-1139-7
ERR636361	ERS554204	PRJEB7369	63.8186	20.2966	Sweden	Europe	2013	23~34	Not Collected	ET-B	Healthy	None	None	BMC MICROBIOLOGY	The relation between Blastocystis and the intestinal microbiota in Swedish travellers	10.1186/s12866-017-1139-7
ERR636362	ERS554205	PRJEB7369	63.8186	20.2966	Sweden	Europe	2013	23~34	Not Collected	ET-P	Healthy	None	None	BMC MICROBIOLOGY	The relation between Blastocystis and the intestinal microbiota in Swedish travellers	10.1186/s12866-017-1139-7
ERR636363	ERS554206	PRJEB7369	63.8186	20.2966	Sweden	Europe	2013	23~34	Not Collected	ET-P	Healthy	None	None	BMC MICROBIOLOGY	The relation between Blastocystis and the intestinal microbiota in Swedish travellers	10.1186/s12866-017-1139-7
ERR636364	ERS554207	PRJEB7369	63.8186	20.2966	Sweden	Europe	2013	23~34	Not Collected	ET-P	Healthy	None	None	BMC MICROBIOLOGY	The relation between Blastocystis and the intestinal microbiota in Swedish travellers	10.1186/s12866-017-1139-7
ERR636365	ERS554208	PRJEB7369	63.8186	20.2966	Sweden	Europe	2013	23~34	Not Collected	ET-P	Healthy	None	None	BMC MICROBIOLOGY	The relation between Blastocystis and the intestinal microbiota in Swedish travellers	10.1186/s12866-017-1139-7
ERR636366	ERS554209	PRJEB7369	63.8186	20.2966	Sweden	Europe	2013	23~34	Not Collected	ET-B	Healthy	None	None	BMC MICROBIOLOGY	The relation between Blastocystis and the intestinal microbiota in Swedish travellers	10.1186/s12866-017-1139-7
ERR636367	ERS554210	PRJEB7369	63.8186	20.2966	Sweden	Europe	2013	23~34	Not Collected	ET-P	Healthy	None	None	BMC MICROBIOLOGY	The relation between Blastocystis and the intestinal microbiota in Swedish travellers	10.1186/s12866-017-1139-7
ERR636368	ERS554211	PRJEB7369	63.8186	20.2966	Sweden	Europe	2013	23~34	Not Collected	ET-P	Healthy	None	None	BMC MICROBIOLOGY	The relation between Blastocystis and the intestinal microbiota in Swedish travellers	10.1186/s12866-017-1139-7
ERR636369	ERS554212	PRJEB7369	63.8186	20.2966	Sweden	Europe	2013	23~34	Not Collected	ET-P	Healthy	None	None	BMC MICROBIOLOGY	The relation between Blastocystis and the intestinal microbiota in Swedish travellers	10.1186/s12866-017-1139-7
ERR636370	ERS554213	PRJEB7369	63.8186	20.2966	Sweden	Europe	2013	23~34	Not Collected	ET-P	Healthy	None	None	BMC MICROBIOLOGY	The relation between Blastocystis and the intestinal microbiota in Swedish travellers	10.1186/s12866-017-1139-7
ERR636371	ERS554214	PRJEB7369	63.8186	20.2966	Sweden	Europe	2013	23~34	Not Collected	ET-P	Healthy	None	None	BMC MICROBIOLOGY	The relation between Blastocystis and the intestinal microbiota in Swedish travellers	10.1186/s12866-017-1139-7
ERR636372	ERS554215	PRJEB7369	63.8186	20.2966	Sweden	Europe	2013	23~34	Not Collected	ET-P	Healthy	None	None	BMC MICROBIOLOGY	The relation between Blastocystis and the intestinal microbiota in Swedish travellers	10.1186/s12866-017-1139-7
ERR636373	ERS554216	PRJEB7369	63.8186	20.2966	Sweden	Europe	2013	23~34	Not Collected	ET-P	Healthy	None	None	BMC MICROBIOLOGY	The relation between Blastocystis and the intestinal microbiota in Swedish travellers	10.1186/s12866-017-1139-7
ERR636374	ERS554217	PRJEB7369	63.8186	20.2966	Sweden	Europe	2013	23~34	Not Collected	ET-P	Healthy	None	None	BMC MICROBIOLOGY	The relation between Blastocystis and the intestinal microbiota in Swedish travellers	10.1186/s12866-017-1139-7
ERR636375	ERS554218	PRJEB7369	63.8186	20.2966	Sweden	Europe	2013	23~34	Not Collected	ET-P	Healthy	None	None	BMC MICROBIOLOGY	The relation between Blastocystis and the intestinal microbiota in Swedish travellers	10.1186/s12866-017-1139-7
ERR636376	ERS554219	PRJEB7369	63.8186	20.2966	Sweden	Europe	2013	23~34	Not Collected	ET-P	Healthy	None	None	BMC MICROBIOLOGY	The relation between Blastocystis and the intestinal microbiota in Swedish travellers	10.1186/s12866-017-1139-7
ERR636377	ERS554220	PRJEB7369	63.8186	20.2966	Sweden	Europe	2013	23~34	Not Collected	ET-P	Healthy	None	None	BMC MICROBIOLOGY	The relation between Blastocystis and the intestinal microbiota in Swedish travellers	10.1186/s12866-017-1139-7
ERR636378	ERS554221	PRJEB7369	63.8186	20.2966	Sweden	Europe	2013	23~34	Not Collected	ET-B	Healthy	None	None	BMC MICROBIOLOGY	The relation between Blastocystis and the intestinal microbiota in Swedish travellers	10.1186/s12866-017-1139-7
ERR636379	ERS554222	PRJEB7369	63.8186	20.2966	Sweden	Europe	2013	23~34	Not Collected	ET-P	Healthy	None	None	BMC MICROBIOLOGY	The relation between Blastocystis and the intestinal microbiota in Swedish travellers	10.1186/s12866-017-1139-7
ERR636380	ERS554223	PRJEB7369	63.8186	20.2966	Sweden	Europe	2013	23~34	Not Collected	ET-P	Healthy	None	None	BMC MICROBIOLOGY	The relation between Blastocystis and the intestinal microbiota in Swedish travellers	10.1186/s12866-017-1139-7
ERR636381	ERS554224	PRJEB7369	63.8186	20.2966	Sweden	Europe	2013	23~34	Not Collected	ET-P	Healthy	None	None	BMC MICROBIOLOGY	The relation between Blastocystis and the intestinal microbiota in Swedish travellers	10.1186/s12866-017-1139-7
ERR636382	ERS554225	PRJEB7369	63.8186	20.2966	Sweden	Europe	2013	23~34	Not Collected	ET-P	Healthy	None	None	BMC MICROBIOLOGY	The relation between Blastocystis and the intestinal microbiota in Swedish travellers	10.1186/s12866-017-1139-7
ERR636383	ERS554226	PRJEB7369	63.8186	20.2966	Sweden	Europe	2013	23~34	Not Collected	ET-P	Healthy	None	None	BMC MICROBIOLOGY	The relation between Blastocystis and the intestinal microbiota in Swedish travellers	10.1186/s12866-017-1139-7
ERR636384	ERS554227	PRJEB7369	63.8186	20.2966	Sweden	Europe	2013	23~34	Not Collected	ET-P	Healthy	None	None	BMC MICROBIOLOGY	The relation between Blastocystis and the intestinal microbiota in Swedish travellers	10.1186/s12866-017-1139-7
ERR636385	ERS554228	PRJEB7369	63.8186	20.2966	Sweden	Europe	2013	23~34	Not Collected	ET-P	Healthy	None	None	BMC MICROBIOLOGY	The relation between Blastocystis and the intestinal microbiota in Swedish travellers	10.1186/s12866-017-1139-7
ERR636386	ERS554229	PRJEB7369	63.8186	20.2966	Sweden	Europe	2013	23~34	Not Collected	ET-P	Healthy	None	None	BMC MICROBIOLOGY	The relation between Blastocystis and the intestinal microbiota in Swedish travellers	10.1186/s12866-017-1139-7
ERR636387	ERS554230	PRJEB7369	63.8186	20.2966	Sweden	Europe	2013	23~34	Not Collected	ET-P	Healthy	None	None	BMC MICROBIOLOGY	The relation between Blastocystis and the intestinal microbiota in Swedish travellers	10.1186/s12866-017-1139-7
ERR636388	ERS554231	PRJEB7369	63.8186	20.2966	Sweden	Europe	2013	23~34	Not Collected	ET-P	Healthy	None	None	BMC MICROBIOLOGY	The relation between Blastocystis and the intestinal microbiota in Swedish travellers	10.1186/s12866-017-1139-7
ERR636389	ERS554232	PRJEB7369	63.8186	20.2966	Sweden	Europe	2013	23~34	Not Collected	ET-P	Healthy	None	None	BMC MICROBIOLOGY	The relation between Blastocystis and the intestinal microbiota in Swedish travellers	10.1186/s12866-017-1139-7
ERR636390	ERS554233	PRJEB7369	63.8186	20.2966	Sweden	Europe	2013	23~34	Not Collected	ET-P	Healthy	None	None	BMC MICROBIOLOGY	The relation between Blastocystis and the intestinal microbiota in Swedish travellers	10.1186/s12866-017-1139-7
ERR636391	ERS554234	PRJEB7369	63.8186	20.2966	Sweden	Europe	2013	23~34	Not Collected	ET-P	Healthy	None	None	BMC MICROBIOLOGY	The relation between Blastocystis and the intestinal microbiota in Swedish travellers	10.1186/s12866-017-1139-7
ERR636392	ERS554235	PRJEB7369	63.8186	20.2966	Sweden	Europe	2013	23~34	Not Collected	ET-P	Healthy	None	None	BMC MICROBIOLOGY	The relation between Blastocystis and the intestinal microbiota in Swedish travellers	10.1186/s12866-017-1139-7
ERR636393	ERS554236	PRJEB7369	63.8186	20.2966	Sweden	Europe	2013	23~34	Not Collected	ET-P	Healthy	None	None	BMC MICROBIOLOGY	The relation between Blastocystis and the intestinal microbiota in Swedish travellers	10.1186/s12866-017-1139-7
ERR636394	ERS554237	PRJEB7369	63.8186	20.2966	Sweden	Europe	2013	23~34	Not Collected	ET-F	Healthy	None	None	BMC MICROBIOLOGY	The relation between Blastocystis and the intestinal microbiota in Swedish travellers	10.1186/s12866-017-1139-7
ERR636395	ERS554238	PRJEB7369	63.8186	20.2966	Sweden	Europe	2013	23~34	Not Collected	ET-P	Healthy	None	None	BMC MICROBIOLOGY	The relation between Blastocystis and the intestinal microbiota in Swedish travellers	10.1186/s12866-017-1139-7
ERR636396	ERS554239	PRJEB7369	63.8186	20.2966	Sweden	Europe	2013	23~34	Not Collected	ET-P	Healthy	None	None	BMC MICROBIOLOGY	The relation between Blastocystis and the intestinal microbiota in Swedish travellers	10.1186/s12866-017-1139-7
ERR636397	ERS554240	PRJEB7369	63.8186	20.2966	Sweden	Europe	2013	23~34	Not Collected	ET-P	Healthy	None	None	BMC MICROBIOLOGY	The relation between Blastocystis and the intestinal microbiota in Swedish travellers	10.1186/s12866-017-1139-7
ERR636398	ERS554241	PRJEB7369	63.8186	20.2966	Sweden	Europe	2013	23~34	Not Collected	ET-P	Healthy	None	None	BMC MICROBIOLOGY	The relation between Blastocystis and the intestinal microbiota in Swedish travellers	10.1186/s12866-017-1139-7
ERR636399	ERS554242	PRJEB7369	63.8186	20.2966	Sweden	Europe	2013	23~34	Not Collected	ET-P	Healthy	None	None	BMC MICROBIOLOGY	The relation between Blastocystis and the intestinal microbiota in Swedish travellers	10.1186/s12866-017-1139-7
ERR636400	ERS554243	PRJEB7369	63.8186	20.2966	Sweden	Europe	2013	23~34	Not Collected	ET-P	Healthy	None	None	BMC MICROBIOLOGY	The relation between Blastocystis and the intestinal microbiota in Swedish travellers	10.1186/s12866-017-1139-7
ERR636401	ERS554244	PRJEB7369	63.8186	20.2966	Sweden	Europe	2013	23~34	Not Collected	ET-P	Healthy	None	None	BMC MICROBIOLOGY	The relation between Blastocystis and the intestinal microbiota in Swedish travellers	10.1186/s12866-017-1139-7
ERR636402	ERS554245	PRJEB7369	63.8186	20.2966	Sweden	Europe	2013	23~34	Not Collected	ET-P	Healthy	None	None	BMC MICROBIOLOGY	The relation between Blastocystis and the intestinal microbiota in Swedish travellers	10.1186/s12866-017-1139-7
ERR636403	ERS554246	PRJEB7369	63.8186	20.2966	Sweden	Europe	2013	23~34	Not Collected	ET-P	Healthy	None	None	BMC MICROBIOLOGY	The relation between Blastocystis and the intestinal microbiota in Swedish travellers	10.1186/s12866-017-1139-7
ERR636404	ERS554247	PRJEB7369	63.8186	20.2966	Sweden	Europe	2013	23~34	Not Collected	ET-P	Healthy	None	None	BMC MICROBIOLOGY	The relation between Blastocystis and the intestinal microbiota in Swedish travellers	10.1186/s12866-017-1139-7
ERR636405	ERS554248	PRJEB7369	63.8186	20.2966	Sweden	Europe	2013	23~34	Not Collected	ET-P	Healthy	None	None	BMC MICROBIOLOGY	The relation between Blastocystis and the intestinal microbiota in Swedish travellers	10.1186/s12866-017-1139-7
ERR636406	ERS554249	PRJEB7369	63.8186	20.2966	Sweden	Europe	2013	23~34	Not Collected	ET-P	Healthy	None	None	BMC MICROBIOLOGY	The relation between Blastocystis and the intestinal microbiota in Swedish travellers	10.1186/s12866-017-1139-7
ERR636407	ERS554250	PRJEB7369	63.8186	20.2966	Sweden	Europe	2013	23~34	Not Collected	ET-P	Healthy	None	None	BMC MICROBIOLOGY	The relation between Blastocystis and the intestinal microbiota in Swedish travellers	10.1186/s12866-017-1139-7
ERR636408	ERS554251	PRJEB7369	63.8186	20.2966	Sweden	Europe	2013	23~34	Not Collected	ET-P	Healthy	None	None	BMC MICROBIOLOGY	The relation between Blastocystis and the intestinal microbiota in Swedish travellers	10.1186/s12866-017-1139-7
ERR636409	ERS554252	PRJEB7369	63.8186	20.2966	Sweden	Europe	2013	23~34	Not Collected	ET-P	Healthy	None	None	BMC MICROBIOLOGY	The relation between Blastocystis and the intestinal microbiota in Swedish travellers	10.1186/s12866-017-1139-7
ERR636410	ERS554253	PRJEB7369	63.8186	20.2966	Sweden	Europe	2013	23~34	Not Collected	ET-P	Healthy	None	None	BMC MICROBIOLOGY	The relation between Blastocystis and the intestinal microbiota in Swedish travellers	10.1186/s12866-017-1139-7
ERR636411	ERS554254	PRJEB7369	63.8186	20.2966	Sweden	Europe	2013	23~34	Not Collected	ET-B	Healthy	None	None	BMC MICROBIOLOGY	The relation between Blastocystis and the intestinal microbiota in Swedish travellers	10.1186/s12866-017-1139-7
ERR636412	ERS554255	PRJEB7369	63.8186	20.2966	Sweden	Europe	2013	23~34	Not Collected	ET-B	Healthy	None	None	BMC MICROBIOLOGY	The relation between Blastocystis and the intestinal microbiota in Swedish travellers	10.1186/s12866-017-1139-7
ERR636413	ERS554256	PRJEB7369	63.8186	20.2966	Sweden	Europe	2013	23~34	Not Collected	ET-P	Healthy	None	None	BMC MICROBIOLOGY	The relation between Blastocystis and the intestinal microbiota in Swedish travellers	10.1186/s12866-017-1139-7
ERR636414	ERS554257	PRJEB7369	63.8186	20.2966	Sweden	Europe	2013	23~34	Not Collected	ET-P	Healthy	None	None	BMC MICROBIOLOGY	The relation between Blastocystis and the intestinal microbiota in Swedish travellers	10.1186/s12866-017-1139-7
ERR636415	ERS554258	PRJEB7369	63.8186	20.2966	Sweden	Europe	2013	23~34	Not Collected	ET-B	Healthy	None	None	BMC MICROBIOLOGY	The relation between Blastocystis and the intestinal microbiota in Swedish travellers	10.1186/s12866-017-1139-7
ERR636416	ERS554259	PRJEB7369	63.8186	20.2966	Sweden	Europe	2013	23~34	Not Collected	ET-B	Healthy	None	None	BMC MICROBIOLOGY	The relation between Blastocystis and the intestinal microbiota in Swedish travellers	10.1186/s12866-017-1139-7
ERR636417	ERS554260	PRJEB7369	63.8186	20.2966	Sweden	Europe	2013	23~34	Not Collected	ET-P	Healthy	None	None	BMC MICROBIOLOGY	The relation between Blastocystis and the intestinal microbiota in Swedish travellers	10.1186/s12866-017-1139-7
ERR636418	ERS554261	PRJEB7369	63.8186	20.2966	Sweden	Europe	2013	23~34	Not Collected	ET-P	Healthy	None	None	BMC MICROBIOLOGY	The relation between Blastocystis and the intestinal microbiota in Swedish travellers	10.1186/s12866-017-1139-7
ERR260134	ERS235498	PRJEB1786	57.6898	11.9742	Sweden	Europe	2013	64	Female	ET-F	Healthy	Diabetic	None	NATURE	Gut metagenome in European women with normal, impaired and diabetic glucose control	10.1038/nature12198
ERR260135	ERS235499	PRJEB1786	57.6898	11.9742	Sweden	Europe	2013	64	Female	ET-F	Healthy	Diabetic	None	NATURE	Gut metagenome in European women with normal, impaired and diabetic glucose control	10.1038/nature12198
ERR260162	ERS235526	PRJEB1786	57.6898	11.9742	Sweden	Europe	2013	64	Female	ET-F	Healthy	Diabetic	None	NATURE	Gut metagenome in European women with normal, impaired and diabetic glucose control	10.1038/nature12198
ERR260171	ERS235535	PRJEB1786	57.6898	11.9742	Sweden	Europe	2013	64	Female	ET-F	Healthy	Diabetic	None	NATURE	Gut metagenome in European women with normal, impaired and diabetic glucose control	10.1038/nature12198
ERR260172	ERS235536	PRJEB1786	57.6898	11.9742	Sweden	Europe	2013	64	Female	ET-B	Healthy	Diabetic	None	NATURE	Gut metagenome in European women with normal, impaired and diabetic glucose control	10.1038/nature12198
ERR260173	ERS235537	PRJEB1786	57.6898	11.9742	Sweden	Europe	2013	64	Female	ET-F	Healthy	Diabetic	None	NATURE	Gut metagenome in European women with normal, impaired and diabetic glucose control	10.1038/nature12198
ERR525700	ERS473035	PRJEB6456	57.6898	11.9742	Sweden	Europe	2008	64	Female	ET-P	Healthy	Diabetic	None	NATURE	Gut metagenome in European women with normal, impaired and diabetic glucose control	10.1038/nature12198
ERR525709	ERS473044	PRJEB6456	57.6898	11.9742	Sweden	Europe	2008	64	Female	ET-F	Healthy	Diabetic	None	NATURE	Gut metagenome in European women with normal, impaired and diabetic glucose control	10.1038/nature12198
ERR525712	ERS473047	PRJEB6456	57.6898	11.9742	Sweden	Europe	2008	64	Female	ET-F	Healthy	Diabetic	None	NATURE	Gut metagenome in European women with normal, impaired and diabetic glucose control	10.1038/nature12198
ERR525810	ERS473145	PRJEB6456	57.6898	11.9742	Sweden	Europe	2008	64	Female	ET-P	Healthy	Diabetic	None	NATURE	Gut metagenome in European women with normal, impaired and diabetic glucose control	10.1038/nature12198
ERR525813	ERS473148	PRJEB6456	57.6898	11.9742	Sweden	Europe	2008	64	Female	ET-F	Healthy	Diabetic	None	NATURE	Gut metagenome in European women with normal, impaired and diabetic glucose control	10.1038/nature12198
ERR525817	ERS473152	PRJEB6456	57.6898	11.9742	Sweden	Europe	2008	64	Female	ET-P	Healthy	Diabetic	None	NATURE	Gut metagenome in European women with normal, impaired and diabetic glucose control	10.1038/nature12198
ERR525841	ERS473176	PRJEB6456	57.6898	11.9742	Sweden	Europe	2008	64	Female	ET-F	Healthy	Diabetic	None	NATURE	Gut metagenome in European women with normal, impaired and diabetic glucose control	10.1038/nature12198
ERR525856	ERS473191	PRJEB6456	57.6898	11.9742	Sweden	Europe	2008	64	Female	ET-P	Healthy	Diabetic	None	NATURE	Gut metagenome in European women with normal, impaired and diabetic glucose control	10.1038/nature12198
ERR525868	ERS473203	PRJEB6456	57.6898	11.9742	Sweden	Europe	2008	64	Female	ET-F	Healthy	Diabetic	None	NATURE	Gut metagenome in European women with normal, impaired and diabetic glucose control	10.1038/nature12198
ERR525871	ERS473206	PRJEB6456	57.6898	11.9742	Sweden	Europe	2008	64	Female	ET-P	Healthy	Diabetic	None	NATURE	Gut metagenome in European women with normal, impaired and diabetic glucose control	10.1038/nature12198
ERR525915	ERS473250	PRJEB6456	57.6898	11.9742	Sweden	Europe	2008	64	Female	ET-F	Healthy	Diabetic	None	NATURE	Gut metagenome in European women with normal, impaired and diabetic glucose control	10.1038/nature12198
ERR525923	ERS473258	PRJEB6456	57.6898	11.9742	Sweden	Europe	2008	64	Female	ET-F	Healthy	Diabetic	None	NATURE	Gut metagenome in European women with normal, impaired and diabetic glucose control	10.1038/nature12198
ERR525928	ERS473263	PRJEB6456	57.6898	11.9742	Sweden	Europe	2008	64	Female	ET-P	Healthy	Diabetic	None	NATURE	Gut metagenome in European women with normal, impaired and diabetic glucose control	10.1038/nature12198
ERR525935	ERS473270	PRJEB6456	57.6898	11.9742	Sweden	Europe	2008	64	Female	ET-F	Healthy	Diabetic	None	NATURE	Gut metagenome in European women with normal, impaired and diabetic glucose control	10.1038/nature12198
ERR525936	ERS473271	PRJEB6456	57.6898	11.9742	Sweden	Europe	2008	64	Female	ET-B	Healthy	Diabetic	None	NATURE	Gut metagenome in European women with normal, impaired and diabetic glucose control	10.1038/nature12198
ERR525938	ERS473273	PRJEB6456	57.6898	11.9742	Sweden	Europe	2008	64	Female	ET-F	Healthy	Diabetic	None	NATURE	Gut metagenome in European women with normal, impaired and diabetic glucose control	10.1038/nature12198
ERR525946	ERS473281	PRJEB6456	57.6898	11.9742	Sweden	Europe	2008	64	Female	ET-F	Healthy	Diabetic	None	NATURE	Gut metagenome in European women with normal, impaired and diabetic glucose control	10.1038/nature12198
ERR525970	ERS473305	PRJEB6456	57.6898	11.9742	Sweden	Europe	2008	64	Female	ET-F	Healthy	Diabetic	None	NATURE	Gut metagenome in European women with normal, impaired and diabetic glucose control	10.1038/nature12198
ERR526016	ERS473351	PRJEB6456	57.6898	11.9742	Sweden	Europe	2008	64	Female	ET-F	Healthy	Diabetic	None	NATURE	Gut metagenome in European women with normal, impaired and diabetic glucose control	10.1038/nature12198
ERR526056	ERS473391	PRJEB6456	57.6898	11.9742	Sweden	Europe	2008	64	Female	ET-F	Healthy	Diabetic	None	NATURE	Gut metagenome in European women with normal, impaired and diabetic glucose control	10.1038/nature12198
ERR526064	ERS473399	PRJEB6456	57.6898	11.9742	Sweden	Europe	2008	64	Female	ET-P	Healthy	Diabetic	None	NATURE	Gut metagenome in European women with normal, impaired and diabetic glucose control	10.1038/nature12198
ERR526066	ERS473401	PRJEB6456	57.6898	11.9742	Sweden	Europe	2008	64	Female	ET-P	Healthy	Diabetic	None	NATURE	Gut metagenome in European women with normal, impaired and diabetic glucose control	10.1038/nature12198
ERR526081	ERS473416	PRJEB6456	57.6898	11.9742	Sweden	Europe	2008	64	Female	ET-F	Healthy	Diabetic	None	NATURE	Gut metagenome in European women with normal, impaired and diabetic glucose control	10.1038/nature12198
ERR526086	ERS473421	PRJEB6456	57.6898	11.9742	Sweden	Europe	2008	64	Female	ET-F	Healthy	Diabetic	None	NATURE	Gut metagenome in European women with normal, impaired and diabetic glucose control	10.1038/nature12198
ERR866561	ERR866561	PRJEB9150	23.7349	90.3801	Bangladesh	Asia	2012	Not Collected	Not Collected	ET-F	Unhealthy	Diarrhea	None	MBIO	Gut Microbial Succession Follows Acute Secretory Diarrhea in Humans	10.1128/mBio.00381-15
ERR866562	ERR866562	PRJEB9150	23.7349	90.3801	Bangladesh	Asia	2010	Not Collected	Not Collected	ET-P	Unhealthy	Diarrhea	None	MBIO	Gut Microbial Succession Follows Acute Secretory Diarrhea in Humans	10.1128/mBio.00381-15
ERR866564	ERR866564	PRJEB9150	23.7349	90.3801	Bangladesh	Asia	2010	Not Collected	Not Collected	ET-F	Unhealthy	Diarrhea	None	MBIO	Gut Microbial Succession Follows Acute Secretory Diarrhea in Humans	10.1128/mBio.00381-15
ERR866565	ERR866565	PRJEB9150	23.7349	90.3801	Bangladesh	Asia	2010	Not Collected	Not Collected	ET-P	Unhealthy	Diarrhea	None	MBIO	Gut Microbial Succession Follows Acute Secretory Diarrhea in Humans	10.1128/mBio.00381-15
ERR866566	ERR866566	PRJEB9150	23.7349	90.3801	Bangladesh	Asia	2010	Not Collected	Not Collected	ET-B	Unhealthy	Diarrhea	None	MBIO	Gut Microbial Succession Follows Acute Secretory Diarrhea in Humans	10.1128/mBio.00381-15
ERR866567	ERR866567	PRJEB9150	23.7349	90.3801	Bangladesh	Asia	2010	Not Collected	Not Collected	ET-F	Unhealthy	Diarrhea	None	MBIO	Gut Microbial Succession Follows Acute Secretory Diarrhea in Humans	10.1128/mBio.00381-15
ERR866568	ERR866568	PRJEB9150	23.7349	90.3801	Bangladesh	Asia	2010	Not Collected	Not Collected	ET-F	Unhealthy	Diarrhea	None	MBIO	Gut Microbial Succession Follows Acute Secretory Diarrhea in Humans	10.1128/mBio.00381-15
ERR866569	ERR866569	PRJEB9150	23.7349	90.3801	Bangladesh	Asia	2010	Not Collected	Not Collected	ET-B	Unhealthy	Diarrhea	None	MBIO	Gut Microbial Succession Follows Acute Secretory Diarrhea in Humans	10.1128/mBio.00381-15
ERR866570	ERR866570	PRJEB9150	23.7349	90.3801	Bangladesh	Asia	2010	Not Collected	Not Collected	ET-F	Unhealthy	Diarrhea	None	MBIO	Gut Microbial Succession Follows Acute Secretory Diarrhea in Humans	10.1128/mBio.00381-15
ERR866571	ERR866571	PRJEB9150	23.7349	90.3801	Bangladesh	Asia	2010	Not Collected	Not Collected	ET-F	Unhealthy	Diarrhea	None	MBIO	Gut Microbial Succession Follows Acute Secretory Diarrhea in Humans	10.1128/mBio.00381-15
ERR866572	ERR866572	PRJEB9150	23.7349	90.3801	Bangladesh	Asia	2010	Not Collected	Not Collected	ET-B	Unhealthy	Diarrhea	None	MBIO	Gut Microbial Succession Follows Acute Secretory Diarrhea in Humans	10.1128/mBio.00381-15
ERR866574	ERR866574	PRJEB9150	23.7349	90.3801	Bangladesh	Asia	2010	Not Collected	Not Collected	ET-B	Unhealthy	Diarrhea	None	MBIO	Gut Microbial Succession Follows Acute Secretory Diarrhea in Humans	10.1128/mBio.00381-15
ERR866576	ERR866576	PRJEB9150	23.7349	90.3801	Bangladesh	Asia	2010	Not Collected	Not Collected	ET-F	Unhealthy	Diarrhea	None	MBIO	Gut Microbial Succession Follows Acute Secretory Diarrhea in Humans	10.1128/mBio.00381-15
ERR866577	ERR866577	PRJEB9150	23.7349	90.3801	Bangladesh	Asia	2010	Not Collected	Not Collected	ET-F	Unhealthy	Diarrhea	None	MBIO	Gut Microbial Succession Follows Acute Secretory Diarrhea in Humans	10.1128/mBio.00381-15
ERR866578	ERR866578	PRJEB9150	23.7349	90.3801	Bangladesh	Asia	2010	Not Collected	Not Collected	ET-F	Unhealthy	Diarrhea	None	MBIO	Gut Microbial Succession Follows Acute Secretory Diarrhea in Humans	10.1128/mBio.00381-15
ERR866579	ERR866579	PRJEB9150	23.7349	90.3801	Bangladesh	Asia	2010	Not Collected	Not Collected	ET-F	Unhealthy	Diarrhea	None	MBIO	Gut Microbial Succession Follows Acute Secretory Diarrhea in Humans	10.1128/mBio.00381-15
ERR866580	ERR866580	PRJEB9150	23.7349	90.3801	Bangladesh	Asia	2010	Not Collected	Not Collected	ET-F	Unhealthy	Diarrhea	None	MBIO	Gut Microbial Succession Follows Acute Secretory Diarrhea in Humans	10.1128/mBio.00381-15
ERR866581	ERR866581	PRJEB9150	23.7349	90.3801	Bangladesh	Asia	2010	Not Collected	Not Collected	ET-F	Unhealthy	Diarrhea	None	MBIO	Gut Microbial Succession Follows Acute Secretory Diarrhea in Humans	10.1128/mBio.00381-15
ERR866583	ERR866583	PRJEB9150	23.7349	90.3801	Bangladesh	Asia	2010	Not Collected	Not Collected	ET-B	Unhealthy	Diarrhea	None	MBIO	Gut Microbial Succession Follows Acute Secretory Diarrhea in Humans	10.1128/mBio.00381-15
ERR866584	ERR866584	PRJEB9150	23.7349	90.3801	Bangladesh	Asia	2010	Not Collected	Not Collected	ET-B	Unhealthy	Diarrhea	None	MBIO	Gut Microbial Succession Follows Acute Secretory Diarrhea in Humans	10.1128/mBio.00381-15
ERR866585	ERR866585	PRJEB9150	23.7349	90.3801	Bangladesh	Asia	2010	Not Collected	Not Collected	ET-B	Unhealthy	Diarrhea	None	MBIO	Gut Microbial Succession Follows Acute Secretory Diarrhea in Humans	10.1128/mBio.00381-15
ERR866588	ERR866588	PRJEB9150	23.7349	90.3801	Bangladesh	Asia	2010	Not Collected	Not Collected	ET-B	Unhealthy	Diarrhea	None	MBIO	Gut Microbial Succession Follows Acute Secretory Diarrhea in Humans	10.1128/mBio.00381-15
ERR866590	ERR866590	PRJEB9150	23.7349	90.3801	Bangladesh	Asia	2010	Not Collected	Not Collected	ET-B	Unhealthy	Diarrhea	None	MBIO	Gut Microbial Succession Follows Acute Secretory Diarrhea in Humans	10.1128/mBio.00381-15
ERR866591	ERR866591	PRJEB9150	23.7349	90.3801	Bangladesh	Asia	2010	Not Collected	Not Collected	ET-B	Unhealthy	Diarrhea	None	MBIO	Gut Microbial Succession Follows Acute Secretory Diarrhea in Humans	10.1128/mBio.00381-15
ERR866592	ERR866592	PRJEB9150	23.7349	90.3801	Bangladesh	Asia	2010	Not Collected	Not Collected	ET-B	Unhealthy	Diarrhea	None	MBIO	Gut Microbial Succession Follows Acute Secretory Diarrhea in Humans	10.1128/mBio.00381-15
ERR866593	ERR866593	PRJEB9150	23.7349	90.3801	Bangladesh	Asia	2010	Not Collected	Not Collected	ET-B	Unhealthy	Diarrhea	None	MBIO	Gut Microbial Succession Follows Acute Secretory Diarrhea in Humans	10.1128/mBio.00381-15
ERR866594	ERR866594	PRJEB9150	23.7349	90.3801	Bangladesh	Asia	2010	Not Collected	Not Collected	ET-B	Unhealthy	Diarrhea	None	MBIO	Gut Microbial Succession Follows Acute Secretory Diarrhea in Humans	10.1128/mBio.00381-15
ERR866596	ERR866596	PRJEB9150	23.7349	90.3801	Bangladesh	Asia	2010	Not Collected	Not Collected	ET-B	Unhealthy	Diarrhea	None	MBIO	Gut Microbial Succession Follows Acute Secretory Diarrhea in Humans	10.1128/mBio.00381-15
ERR866598	ERR866598	PRJEB9150	23.7349	90.3801	Bangladesh	Asia	2010	Not Collected	Not Collected	ET-F	Unhealthy	Diarrhea	None	MBIO	Gut Microbial Succession Follows Acute Secretory Diarrhea in Humans	10.1128/mBio.00381-15
ERR866599	ERR866599	PRJEB9150	23.7349	90.3801	Bangladesh	Asia	2010	Not Collected	Not Collected	ET-F	Unhealthy	Diarrhea	None	MBIO	Gut Microbial Succession Follows Acute Secretory Diarrhea in Humans	10.1128/mBio.00381-15
ERR866600	ERR866600	PRJEB9150	23.7349	90.3801	Bangladesh	Asia	2010	Not Collected	Not Collected	ET-P	Unhealthy	Diarrhea	None	MBIO	Gut Microbial Succession Follows Acute Secretory Diarrhea in Humans	10.1128/mBio.00381-15
ERR866601	ERR866601	PRJEB9150	23.7349	90.3801	Bangladesh	Asia	2010	Not Collected	Not Collected	ET-B	Unhealthy	Diarrhea	None	MBIO	Gut Microbial Succession Follows Acute Secretory Diarrhea in Humans	10.1128/mBio.00381-15
ERR866604	ERR866604	PRJEB9150	23.7349	90.3801	Bangladesh	Asia	2010	Not Collected	Not Collected	ET-B	Unhealthy	Diarrhea	None	MBIO	Gut Microbial Succession Follows Acute Secretory Diarrhea in Humans	10.1128/mBio.00381-15
ERR866605	ERR866605	PRJEB9150	23.7349	90.3801	Bangladesh	Asia	2010	Not Collected	Not Collected	ET-F	Unhealthy	Diarrhea	None	MBIO	Gut Microbial Succession Follows Acute Secretory Diarrhea in Humans	10.1128/mBio.00381-15
ERR866606	ERR866606	PRJEB9150	23.7349	90.3801	Bangladesh	Asia	2010	Not Collected	Not Collected	ET-F	Unhealthy	Diarrhea	None	MBIO	Gut Microbial Succession Follows Acute Secretory Diarrhea in Humans	10.1128/mBio.00381-15
ERR866607	ERR866607	PRJEB9150	23.7349	90.3801	Bangladesh	Asia	2010	Not Collected	Not Collected	ET-B	Unhealthy	Diarrhea	None	MBIO	Gut Microbial Succession Follows Acute Secretory Diarrhea in Humans	10.1128/mBio.00381-15
ERR866608	ERR866608	PRJEB9150	23.7349	90.3801	Bangladesh	Asia	2010	Not Collected	Not Collected	ET-B	Unhealthy	Diarrhea	None	MBIO	Gut Microbial Succession Follows Acute Secretory Diarrhea in Humans	10.1128/mBio.00381-15
ERR866609	ERR866609	PRJEB9150	23.7349	90.3801	Bangladesh	Asia	2010	Not Collected	Not Collected	ET-B	Unhealthy	Diarrhea	None	MBIO	Gut Microbial Succession Follows Acute Secretory Diarrhea in Humans	10.1128/mBio.00381-15
ERR478958	ERS436796	PRJEB6070	48.7899	2.45061	France	Europe	2004	72	female	ET-F	Healthy	None	None	MOLECULAR SYSTEMS BIOLOGY	Potential of fecal microbiota for early-stage detection of colorectal cancer	10.15252/msb.20145645
ERR478962	ERS436653	PRJEB6070	48.7899	2.45061	France	Europe	2004	53	male	ET-B	Healthy	None	None	MOLECULAR SYSTEMS BIOLOGY	Potential of fecal microbiota for early-stage detection of colorectal cancer	10.15252/msb.20145645
ERR478964	ERS436722	PRJEB6070	48.7899	2.45061	France	Europe	2004	35	male	ET-B	Unhealthy	None	None	MOLECULAR SYSTEMS BIOLOGY	Potential of fecal microbiota for early-stage detection of colorectal cancer	10.15252/msb.20145645
ERR478970	ERS436770	PRJEB6070	48.7899	2.45061	France	Europe	2004	74	male	ET-F	Healthy	None	None	MOLECULAR SYSTEMS BIOLOGY	Potential of fecal microbiota for early-stage detection of colorectal cancer	10.15252/msb.20145645
ERR478974	ERS436668	PRJEB6070	48.7899	2.45061	France	Europe	2004	29	male	ET-F	Healthy	None	None	MOLECULAR SYSTEMS BIOLOGY	Potential of fecal microbiota for early-stage detection of colorectal cancer	10.15252/msb.20145645
ERR478986	ERS436785	PRJEB6070	48.7899	2.45061	France	Europe	2004	63	male	ET-F	Healthy	None	None	MOLECULAR SYSTEMS BIOLOGY	Potential of fecal microbiota for early-stage detection of colorectal cancer	10.15252/msb.20145645
ERR478990	ERS436793	PRJEB6070	48.7899	2.45061	France	Europe	2004	77	female	ET-F	Healthy	None	None	MOLECULAR SYSTEMS BIOLOGY	Potential of fecal microbiota for early-stage detection of colorectal cancer	10.15252/msb.20145645
ERR479000	ERS436792	PRJEB6070	48.7899	2.45061	France	Europe	2004	67	male	ET-F	Healthy	None	None	MOLECULAR SYSTEMS BIOLOGY	Potential of fecal microbiota for early-stage detection of colorectal cancer	10.15252/msb.20145645
ERR479004	ERS436669	PRJEB6070	48.7899	2.45061	France	Europe	2004	25	male	ET-P	Healthy	None	None	MOLECULAR SYSTEMS BIOLOGY	Potential of fecal microbiota for early-stage detection of colorectal cancer	10.15252/msb.20145645
ERR479010	ERS436750	PRJEB6070	48.7899	2.45061	France	Europe	2004	62	male	ET-F	Unhealthy	Cancer	None	MOLECULAR SYSTEMS BIOLOGY	Potential of fecal microbiota for early-stage detection of colorectal cancer	10.15252/msb.20145645
ERR479012	ERS436719	PRJEB6070	48.7899	2.45061	France	Europe	2004	58	male	ET-F	Unhealthy	Large adenoma	None	MOLECULAR SYSTEMS BIOLOGY	Potential of fecal microbiota for early-stage detection of colorectal cancer	10.15252/msb.20145645
ERR479018	ERS436697	PRJEB6070	48.7899	2.45061	France	Europe	2004	44	female	ET-F	Healthy	None	None	MOLECULAR SYSTEMS BIOLOGY	Potential of fecal microbiota for early-stage detection of colorectal cancer	10.15252/msb.20145645
ERR479022	ERS436767	PRJEB6070	48.7899	2.45061	France	Europe	2004	56	female	ET-P	Healthy	None	None	MOLECULAR SYSTEMS BIOLOGY	Potential of fecal microbiota for early-stage detection of colorectal cancer	10.15252/msb.20145645
ERR479037	ERS436698	PRJEB6070	48.7899	2.45061	France	Europe	2004	59	female	ET-P	Unhealthy	Cancer	None	MOLECULAR SYSTEMS BIOLOGY	Potential of fecal microbiota for early-stage detection of colorectal cancer	10.15252/msb.20145645
ERR479039	ERS436766	PRJEB6070	48.7899	2.45061	France	Europe	2004	56	female	ET-F	Unhealthy	Cancer	None	MOLECULAR SYSTEMS BIOLOGY	Potential of fecal microbiota for early-stage detection of colorectal cancer	10.15252/msb.20145645
ERR479041	ERS436645	PRJEB6070	48.7899	2.45061	France	Europe	2004	37	female	ET-B	Healthy	None	None	MOLECULAR SYSTEMS BIOLOGY	Potential of fecal microbiota for early-stage detection of colorectal cancer	10.15252/msb.20145645
ERR479043	ERS436718	PRJEB6070	48.7899	2.45061	France	Europe	2004	46	female	ET-F	Healthy	None	None	MOLECULAR SYSTEMS BIOLOGY	Potential of fecal microbiota for early-stage detection of colorectal cancer	10.15252/msb.20145645
ERR479045	ERS436774	PRJEB6070	48.7899	2.45061	France	Europe	2004	61	female	ET-B	Healthy	None	None	MOLECULAR SYSTEMS BIOLOGY	Potential of fecal microbiota for early-stage detection of colorectal cancer	10.15252/msb.20145645
ERR479049	ERS436647	PRJEB6070	48.7899	2.45061	France	Europe	2004	54	male	ET-F	Healthy	None	None	MOLECULAR SYSTEMS BIOLOGY	Potential of fecal microbiota for early-stage detection of colorectal cancer	10.15252/msb.20145645
ERR479063	ERS436660	PRJEB6070	48.7899	2.45061	France	Europe	2004	59	male	ET-F	Healthy	None	None	MOLECULAR SYSTEMS BIOLOGY	Potential of fecal microbiota for early-stage detection of colorectal cancer	10.15252/msb.20145645
ERR479065	ERS436699	PRJEB6070	48.7899	2.45061	France	Europe	2004	63	male	ET-F	Unhealthy	Cancer	None	MOLECULAR SYSTEMS BIOLOGY	Potential of fecal microbiota for early-stage detection of colorectal cancer	10.15252/msb.20145645
ERR479067	ERS436667	PRJEB6070	48.7899	2.45061	France	Europe	2004	62	male	ET-F	Unhealthy	Large adenoma	None	MOLECULAR SYSTEMS BIOLOGY	Potential of fecal microbiota for early-stage detection of colorectal cancer	10.15252/msb.20145645
ERR479071	ERS436754	PRJEB6070	48.7899	2.45061	France	Europe	2004	82	male	ET-F	Unhealthy	Cancer	None	MOLECULAR SYSTEMS BIOLOGY	Potential of fecal microbiota for early-stage detection of colorectal cancer	10.15252/msb.20145645
ERR479075	ERS436760	PRJEB6070	48.7899	2.45061	France	Europe	2004	77	male	ET-F	Unhealthy	Small adenoma	None	MOLECULAR SYSTEMS BIOLOGY	Potential of fecal microbiota for early-stage detection of colorectal cancer	10.15252/msb.20145645
ERR479077	ERS436714	PRJEB6070	48.7899	2.45061	France	Europe	2004	60	male	ET-F	Unhealthy	Cancer	None	MOLECULAR SYSTEMS BIOLOGY	Potential of fecal microbiota for early-stage detection of colorectal cancer	10.15252/msb.20145645
ERR479079	ERS436787	PRJEB6070	48.7899	2.45061	France	Europe	2004	62	male	ET-F	Healthy	None	None	MOLECULAR SYSTEMS BIOLOGY	Potential of fecal microbiota for early-stage detection of colorectal cancer	10.15252/msb.20145645
ERR479083	ERS436744	PRJEB6070	48.7899	2.45061	France	Europe	2004	69	female	ET-F	Unhealthy	Cancer	None	MOLECULAR SYSTEMS BIOLOGY	Potential of fecal microbiota for early-stage detection of colorectal cancer	10.15252/msb.20145645
ERR479091	ERS436644	PRJEB6070	48.7899	2.45061	France	Europe	2004	52	female	ET-F	Unhealthy	None	None	MOLECULAR SYSTEMS BIOLOGY	Potential of fecal microbiota for early-stage detection of colorectal cancer	10.15252/msb.20145645
ERR479093	ERS436657	PRJEB6070	48.7899	2.45061	France	Europe	2004	72	male	ET-F	Healthy	None	None	MOLECULAR SYSTEMS BIOLOGY	Potential of fecal microbiota for early-stage detection of colorectal cancer	10.15252/msb.20145645
ERR479097	ERS436696	PRJEB6070	48.7899	2.45061	France	Europe	2004	89	male	ET-P	Unhealthy	Large adenoma	None	MOLECULAR SYSTEMS BIOLOGY	Potential of fecal microbiota for early-stage detection of colorectal cancer	10.15252/msb.20145645
ERR479099	ERS436664	PRJEB6070	48.7899	2.45061	France	Europe	2004	64	male	ET-P	Healthy	None	None	MOLECULAR SYSTEMS BIOLOGY	Potential of fecal microbiota for early-stage detection of colorectal cancer	10.15252/msb.20145645
ERR479101	ERS436690	PRJEB6070	48.7899	2.45061	France	Europe	2004	50	male	ET-F	Healthy	None	None	MOLECULAR SYSTEMS BIOLOGY	Potential of fecal microbiota for early-stage detection of colorectal cancer	10.15252/msb.20145645
ERR479105	ERS436716	PRJEB6070	48.7899	2.45061	France	Europe	2004	53	male	ET-B	Unhealthy	Small adenoma	None	MOLECULAR SYSTEMS BIOLOGY	Potential of fecal microbiota for early-stage detection of colorectal cancer	10.15252/msb.20145645
ERR479118	ERS436772	PRJEB6070	48.7899	2.45061	France	Europe	2004	63	female	ET-F	Healthy	None	None	MOLECULAR SYSTEMS BIOLOGY	Potential of fecal microbiota for early-stage detection of colorectal cancer	10.15252/msb.20145645
ERR479122	ERS436710	PRJEB6070	48.7899	2.45061	France	Europe	2004	62	female	ET-F	Unhealthy	Small adenoma	None	MOLECULAR SYSTEMS BIOLOGY	Potential of fecal microbiota for early-stage detection of colorectal cancer	10.15252/msb.20145645
ERR479136	ERS436709	PRJEB6070	48.7899	2.45061	France	Europe	2004	59	female	ET-F	Unhealthy	Small adenoma	None	MOLECULAR SYSTEMS BIOLOGY	Potential of fecal microbiota for early-stage detection of colorectal cancer	10.15252/msb.20145645
ERR479138	ERS436741	PRJEB6070	48.7899	2.45061	France	Europe	2004	79	female	ET-F	Unhealthy	Cancer	None	MOLECULAR SYSTEMS BIOLOGY	Potential of fecal microbiota for early-stage detection of colorectal cancer	10.15252/msb.20145645
ERR479140	ERS436673	PRJEB6070	48.7899	2.45061	France	Europe	2004	87	female	ET-P	Unhealthy	Cancer	None	MOLECULAR SYSTEMS BIOLOGY	Potential of fecal microbiota for early-stage detection of colorectal cancer	10.15252/msb.20145645
ERR479142	ERS436688	PRJEB6070	48.7899	2.45061	France	Europe	2004	73	female	ET-F	Unhealthy	Cancer	None	MOLECULAR SYSTEMS BIOLOGY	Potential of fecal microbiota for early-stage detection of colorectal cancer	10.15252/msb.20145645
ERR479146	ERS436755	PRJEB6070	48.7899	2.45061	France	Europe	2004	74	female	ET-F	Unhealthy	Cancer	None	MOLECULAR SYSTEMS BIOLOGY	Potential of fecal microbiota for early-stage detection of colorectal cancer	10.15252/msb.20145645
ERR479148	ERS436704	PRJEB6070	48.7899	2.45061	France	Europe	2004	78	male	ET-P	Unhealthy	Cancer	None	MOLECULAR SYSTEMS BIOLOGY	Potential of fecal microbiota for early-stage detection of colorectal cancer	10.15252/msb.20145645
ERR479150	ERS436794	PRJEB6070	48.7899	2.45061	France	Europe	2004	67	female	ET-F	Healthy	None	None	MOLECULAR SYSTEMS BIOLOGY	Potential of fecal microbiota for early-stage detection of colorectal cancer	10.15252/msb.20145645
ERR479154	ERS436731	PRJEB6070	48.7899	2.45061	France	Europe	2004	59	female	ET-F	Unhealthy	Small adenoma	None	MOLECULAR SYSTEMS BIOLOGY	Potential of fecal microbiota for early-stage detection of colorectal cancer	10.15252/msb.20145645
ERR479157	ERS436795	PRJEB6070	48.7899	2.45061	France	Europe	2004	62	female	ET-F	Healthy	None	None	MOLECULAR SYSTEMS BIOLOGY	Potential of fecal microbiota for early-stage detection of colorectal cancer	10.15252/msb.20145645
ERR479161	ERS436662	PRJEB6070	48.7899	2.45061	France	Europe	2004	48	female	ET-F	Unhealthy	Small adenoma	None	MOLECULAR SYSTEMS BIOLOGY	Potential of fecal microbiota for early-stage detection of colorectal cancer	10.15252/msb.20145645
ERR479162	ERS436723	PRJEB6070	48.7899	2.45061	France	Europe	2004	66	male	ET-F	Unhealthy	Small adenoma	None	MOLECULAR SYSTEMS BIOLOGY	Potential of fecal microbiota for early-stage detection of colorectal cancer	10.15252/msb.20145645
ERR479165	ERS436746	PRJEB6070	48.7899	2.45061	France	Europe	2004	75	male	ET-F	Unhealthy	Cancer	None	MOLECULAR SYSTEMS BIOLOGY	Potential of fecal microbiota for early-stage detection of colorectal cancer	10.15252/msb.20145645
ERR479167	ERS436658	PRJEB6070	48.7899	2.45061	France	Europe	2004	55	female	ET-F	Unhealthy	None	None	MOLECULAR SYSTEMS BIOLOGY	Potential of fecal microbiota for early-stage detection of colorectal cancer	10.15252/msb.20145645
ERR479169	ERS436736	PRJEB6070	48.7899	2.45061	France	Europe	2004	67	male	ET-F	Unhealthy	None	None	MOLECULAR SYSTEMS BIOLOGY	Potential of fecal microbiota for early-stage detection of colorectal cancer	10.15252/msb.20145645
ERR479173	ERS436759	PRJEB6070	48.7899	2.45061	France	Europe	2004	65	male	ET-F	Unhealthy	Cancer	None	MOLECULAR SYSTEMS BIOLOGY	Potential of fecal microbiota for early-stage detection of colorectal cancer	10.15252/msb.20145645
ERR479181	ERS436652	PRJEB6070	48.7899	2.45061	France	Europe	2004	63	male	ET-P	Unhealthy	Large adenoma	None	MOLECULAR SYSTEMS BIOLOGY	Potential of fecal microbiota for early-stage detection of colorectal cancer	10.15252/msb.20145645
ERR479187	ERS436715	PRJEB6070	48.7899	2.45061	France	Europe	2004	72	female	ET-F	Unhealthy	Small adenoma	None	MOLECULAR SYSTEMS BIOLOGY	Potential of fecal microbiota for early-stage detection of colorectal cancer	10.15252/msb.20145645
ERR479193	ERS436665	PRJEB6070	48.7899	2.45061	France	Europe	2004	62	female	ET-F	Unhealthy	Cancer	None	MOLECULAR SYSTEMS BIOLOGY	Potential of fecal microbiota for early-stage detection of colorectal cancer	10.15252/msb.20145645
ERR479199	ERS436711	PRJEB6070	48.7899	2.45061	France	Europe	2004	87	female	ET-F	Unhealthy	Cancer	None	MOLECULAR SYSTEMS BIOLOGY	Potential of fecal microbiota for early-stage detection of colorectal cancer	10.15252/msb.20145645
ERR479203	ERS436783	PRJEB6070	48.7899	2.45061	France	Europe	2004	61	female	ET-F	Healthy	None	None	MOLECULAR SYSTEMS BIOLOGY	Potential of fecal microbiota for early-stage detection of colorectal cancer	10.15252/msb.20145645
ERR479207	ERS436707	PRJEB6070	48.7899	2.45061	France	Europe	2004	60	female	ET-B	Unhealthy	Large adenoma	None	MOLECULAR SYSTEMS BIOLOGY	Potential of fecal microbiota for early-stage detection of colorectal cancer	10.15252/msb.20145645
ERR479217	ERS436706	PRJEB6070	48.7899	2.45061	France	Europe	2004	64	male	ET-F	Unhealthy	Large adenoma	None	MOLECULAR SYSTEMS BIOLOGY	Potential of fecal microbiota for early-stage detection of colorectal cancer	10.15252/msb.20145645
ERR479223	ERS436720	PRJEB6070	48.7899	2.45061	France	Europe	2004	72	male	ET-F	Unhealthy	Cancer	None	MOLECULAR SYSTEMS BIOLOGY	Potential of fecal microbiota for early-stage detection of colorectal cancer	10.15252/msb.20145645
ERR479225	ERS436687	PRJEB6070	48.7899	2.45061	France	Europe	2004	76	male	ET-F	Unhealthy	Cancer	None	MOLECULAR SYSTEMS BIOLOGY	Potential of fecal microbiota for early-stage detection of colorectal cancer	10.15252/msb.20145645
ERR479235	ERS436743	PRJEB6070	48.7899	2.45061	France	Europe	2004	64	male	ET-F	Unhealthy	Cancer	None	MOLECULAR SYSTEMS BIOLOGY	Potential of fecal microbiota for early-stage detection of colorectal cancer	10.15252/msb.20145645
ERR479245	ERS436725	PRJEB6070	48.7899	2.45061	France	Europe	2004	80	female	ET-F	Unhealthy	Cancer	None	MOLECULAR SYSTEMS BIOLOGY	Potential of fecal microbiota for early-stage detection of colorectal cancer	10.15252/msb.20145645
ERR479249	ERS436756	PRJEB6070	48.7899	2.45061	France	Europe	2004	76	female	ET-F	Unhealthy	Small adenoma	None	MOLECULAR SYSTEMS BIOLOGY	Potential of fecal microbiota for early-stage detection of colorectal cancer	10.15252/msb.20145645
ERR479251	ERS436695	PRJEB6070	48.7899	2.45061	France	Europe	2004	76	male	ET-B	Unhealthy	Cancer	None	MOLECULAR SYSTEMS BIOLOGY	Potential of fecal microbiota for early-stage detection of colorectal cancer	10.15252/msb.20145645
ERR479254	ERS436712	PRJEB6070	48.7899	2.45061	France	Europe	2004	56	female	ET-P	Unhealthy	Cancer	None	MOLECULAR SYSTEMS BIOLOGY	Potential of fecal microbiota for early-stage detection of colorectal cancer	10.15252/msb.20145645
ERR479263	ERS436773	PRJEB6070	48.7899	2.45061	France	Europe	2004	69	female	ET-F	Unhealthy	None	None	MOLECULAR SYSTEMS BIOLOGY	Potential of fecal microbiota for early-stage detection of colorectal cancer	10.15252/msb.20145645
ERR479270	ERS436670	PRJEB6070	48.7899	2.45061	France	Europe	2004	63	female	ET-P	Healthy	None	None	MOLECULAR SYSTEMS BIOLOGY	Potential of fecal microbiota for early-stage detection of colorectal cancer	10.15252/msb.20145645
ERR479280	ERS436752	PRJEB6070	48.7899	2.45061	France	Europe	2004	55	male	ET-F	Unhealthy	Small adenoma	None	MOLECULAR SYSTEMS BIOLOGY	Potential of fecal microbiota for early-stage detection of colorectal cancer	10.15252/msb.20145645
ERR479284	ERS436685	PRJEB6070	48.7899	2.45061	France	Europe	2004	50	female	ET-P	Unhealthy	Cancer	None	MOLECULAR SYSTEMS BIOLOGY	Potential of fecal microbiota for early-stage detection of colorectal cancer	10.15252/msb.20145645
ERR479286	ERS436779	PRJEB6070	48.7899	2.45061	France	Europe	2004	70	male	ET-F	Healthy	None	None	MOLECULAR SYSTEMS BIOLOGY	Potential of fecal microbiota for early-stage detection of colorectal cancer	10.15252/msb.20145645
ERR479298	ERS436646	PRJEB6070	48.7899	2.45061	France	Europe	2004	66	male	ET-B	Unhealthy	Small adenoma	None	MOLECULAR SYSTEMS BIOLOGY	Potential of fecal microbiota for early-stage detection of colorectal cancer	10.15252/msb.20145645
ERR479299	ERS436734	PRJEB6070	48.7899	2.45061	France	Europe	2004	68	male	ET-B	Unhealthy	Small adenoma	None	MOLECULAR SYSTEMS BIOLOGY	Potential of fecal microbiota for early-stage detection of colorectal cancer	10.15252/msb.20145645
ERR479302	ERS436703	PRJEB6070	48.7899	2.45061	France	Europe	2004	44	male	ET-F	Unhealthy	Cancer	None	MOLECULAR SYSTEMS BIOLOGY	Potential of fecal microbiota for early-stage detection of colorectal cancer	10.15252/msb.20145645
ERR479304	ERS436675	PRJEB6070	48.7899	2.45061	France	Europe	2004	73	male	ET-F	Unhealthy	Large adenoma	None	MOLECULAR SYSTEMS BIOLOGY	Potential of fecal microbiota for early-stage detection of colorectal cancer	10.15252/msb.20145645
ERR479308	ERS436749	PRJEB6070	48.7899	2.45061	France	Europe	2004	65	male	ET-B	Unhealthy	Cancer	None	MOLECULAR SYSTEMS BIOLOGY	Potential of fecal microbiota for early-stage detection of colorectal cancer	10.15252/msb.20145645
ERR479312	ERS436797	PRJEB6070	48.7899	2.45061	France	Europe	2004	64	female	ET-F	Healthy	None	None	MOLECULAR SYSTEMS BIOLOGY	Potential of fecal microbiota for early-stage detection of colorectal cancer	10.15252/msb.20145645
ERR479319	ERS436648	PRJEB6070	48.7899	2.45061	France	Europe	2004	65	male	ET-F	Healthy	None	None	MOLECULAR SYSTEMS BIOLOGY	Potential of fecal microbiota for early-stage detection of colorectal cancer	10.15252/msb.20145645
ERR479321	ERS436738	PRJEB6070	48.7899	2.45061	France	Europe	2004	60	female	ET-F	Healthy	None	None	MOLECULAR SYSTEMS BIOLOGY	Potential of fecal microbiota for early-stage detection of colorectal cancer	10.15252/msb.20145645
ERR479325	ERS436659	PRJEB6070	48.7899	2.45061	France	Europe	2004	64	female	ET-F	Healthy	None	None	MOLECULAR SYSTEMS BIOLOGY	Potential of fecal microbiota for early-stage detection of colorectal cancer	10.15252/msb.20145645
ERR479327	ERS436717	PRJEB6070	48.7899	2.45061	France	Europe	2004	49	male	ET-F	Unhealthy	Small adenoma	None	MOLECULAR SYSTEMS BIOLOGY	Potential of fecal microbiota for early-stage detection of colorectal cancer	10.15252/msb.20145645
ERR479329	ERS436692	PRJEB6070	48.7899	2.45061	France	Europe	2004	68	male	ET-F	Unhealthy	Large adenoma	None	MOLECULAR SYSTEMS BIOLOGY	Potential of fecal microbiota for early-stage detection of colorectal cancer	10.15252/msb.20145645
ERR479331	ERS436689	PRJEB6070	48.7899	2.45061	France	Europe	2004	59	male	ET-F	Unhealthy	Cancer	None	MOLECULAR SYSTEMS BIOLOGY	Potential of fecal microbiota for early-stage detection of colorectal cancer	10.15252/msb.20145645
ERR479335	ERS436727	PRJEB6070	48.7899	2.45061	France	Europe	2004	51	male	ET-B	Unhealthy	Cancer	None	MOLECULAR SYSTEMS BIOLOGY	Potential of fecal microbiota for early-stage detection of colorectal cancer	10.15252/msb.20145645
ERR479339	ERS436649	PRJEB6070	48.7899	2.45061	France	Europe	2004	57	male	ET-P	Unhealthy	None	None	MOLECULAR SYSTEMS BIOLOGY	Potential of fecal microbiota for early-stage detection of colorectal cancer	10.15252/msb.20145645
ERR479346	ERS436681	PRJEB6070	48.7899	2.45061	France	Europe	2004	60	male	ET-P	Unhealthy	Large adenoma	None	MOLECULAR SYSTEMS BIOLOGY	Potential of fecal microbiota for early-stage detection of colorectal cancer	10.15252/msb.20145645
ERR479353	ERS436674	PRJEB6070	48.7899	2.45061	France	Europe	2004	63	male	ET-P	Unhealthy	Cancer	None	MOLECULAR SYSTEMS BIOLOGY	Potential of fecal microbiota for early-stage detection of colorectal cancer	10.15252/msb.20145645
ERR479355	ERS436691	PRJEB6070	48.7899	2.45061	France	Europe	2004	85	female	ET-F	Unhealthy	Cancer	None	MOLECULAR SYSTEMS BIOLOGY	Potential of fecal microbiota for early-stage detection of colorectal cancer	10.15252/msb.20145645
ERR479357	ERS436679	PRJEB6070	48.7899	2.45061	France	Europe	2004	79	male	ET-F	Unhealthy	Cancer	None	MOLECULAR SYSTEMS BIOLOGY	Potential of fecal microbiota for early-stage detection of colorectal cancer	10.15252/msb.20145645
ERR479366	ERS436693	PRJEB6070	48.7899	2.45061	France	Europe	2004	73	female	ET-P	Unhealthy	Cancer	None	MOLECULAR SYSTEMS BIOLOGY	Potential of fecal microbiota for early-stage detection of colorectal cancer	10.15252/msb.20145645
ERR479374	ERS436799	PRJEB6070	48.7899	2.45061	France	Europe	2004	74	male	ET-F	Healthy	None	None	MOLECULAR SYSTEMS BIOLOGY	Potential of fecal microbiota for early-stage detection of colorectal cancer	10.15252/msb.20145645
ERR479382	ERS436702	PRJEB6070	48.7899	2.45061	France	Europe	2004	78	female	ET-F	Unhealthy	Large adenoma	None	MOLECULAR SYSTEMS BIOLOGY	Potential of fecal microbiota for early-stage detection of colorectal cancer	10.15252/msb.20145645
ERR479384	ERS436682	PRJEB6070	48.7899	2.45061	France	Europe	2004	63	male	ET-F	Unhealthy	Large adenoma	None	MOLECULAR SYSTEMS BIOLOGY	Potential of fecal microbiota for early-stage detection of colorectal cancer	10.15252/msb.20145645
ERR479387	ERS436678	PRJEB6070	48.7899	2.45061	France	Europe	2004	71	female	ET-P	Unhealthy	Large adenoma	None	MOLECULAR SYSTEMS BIOLOGY	Potential of fecal microbiota for early-stage detection of colorectal cancer	10.15252/msb.20145645
ERR479389	ERS436684	PRJEB6070	48.7899	2.45061	France	Europe	2004	63	male	ET-P	Unhealthy	Cancer	None	MOLECULAR SYSTEMS BIOLOGY	Potential of fecal microbiota for early-stage detection of colorectal cancer	10.15252/msb.20145645
ERR479393	ERS436655	PRJEB6070	48.7899	2.45061	France	Europe	2004	59	female	ET-F	Healthy	None	None	MOLECULAR SYSTEMS BIOLOGY	Potential of fecal microbiota for early-stage detection of colorectal cancer	10.15252/msb.20145645
ERR479395	ERS436680	PRJEB6070	48.7899	2.45061	France	Europe	2004	64	male	ET-F	Unhealthy	Small adenoma	None	MOLECULAR SYSTEMS BIOLOGY	Potential of fecal microbiota for early-stage detection of colorectal cancer	10.15252/msb.20145645
ERR479397	ERS436769	PRJEB6070	48.7899	2.45061	France	Europe	2004	80	female	ET-F	Healthy	None	None	MOLECULAR SYSTEMS BIOLOGY	Potential of fecal microbiota for early-stage detection of colorectal cancer	10.15252/msb.20145645
ERR479405	ERS436776	PRJEB6070	48.7899	2.45061	France	Europe	2004	63	female	ET-F	Healthy	None	None	MOLECULAR SYSTEMS BIOLOGY	Potential of fecal microbiota for early-stage detection of colorectal cancer	10.15252/msb.20145645
ERR479413	ERS436651	PRJEB6070	48.7899	2.45061	France	Europe	2004	53	female	ET-P	Healthy	None	None	MOLECULAR SYSTEMS BIOLOGY	Potential of fecal microbiota for early-stage detection of colorectal cancer	10.15252/msb.20145645
ERR479415	ERS436705	PRJEB6070	48.7899	2.45061	France	Europe	2004	63	male	ET-F	Unhealthy	Cancer	None	MOLECULAR SYSTEMS BIOLOGY	Potential of fecal microbiota for early-stage detection of colorectal cancer	10.15252/msb.20145645
ERR479417	ERS436721	PRJEB6070	48.7899	2.45061	France	Europe	2004	55	female	ET-B	Unhealthy	Cancer	None	MOLECULAR SYSTEMS BIOLOGY	Potential of fecal microbiota for early-stage detection of colorectal cancer	10.15252/msb.20145645
3300006496	SRR062371	PRJNA48479	42.377	-71.1166	United States	North America	2010	Not Provided	female	ET-F	Healthy	None	None	NATURE	Strains, functions and dynamics in the expanded Human Microbiome Project	10.1038/nature23889
3300007086	SRR062389	PRJNA48479	42.377	-71.1166	United States	North America	2010	Not Provided	female	ET-F	Healthy	None	None	NATURE	Strains, functions and dynamics in the expanded Human Microbiome Project	10.1038/nature23889
3300007196	SRR062396	PRJNA48479	42.377	-71.1166	United States	North America	2010	Not Provided	male	ET-F	Healthy	None	None	NATURE	Strains, functions and dynamics in the expanded Human Microbiome Project	10.1038/nature23889
3300007971	SRR062415	PRJNA48479	42.377	-71.1166	United States	North America	2010	Not Provided	male	ET-F	Healthy	None	None	NATURE	Strains, functions and dynamics in the expanded Human Microbiome Project	10.1038/nature23889
3300011819	SRR1779511	PRJNA255922	34.0722	-118.444	United States	North America	2013	Not Provided	Not Provided	ET-F	Unhealthy	type 2 diabetes	None	ISME JOURNAL	The subgingival microbiome associated with periodontitis in type 2 diabetes mellitus	10.1038/s41396-019-0544-3
3300011893	SRR1781970	PRJNA255922	34.0722	-118.444	United States	North America	2013	Not Provided	Not Provided	ET-F	Unhealthy	type 2 diabetes	None	ISME JOURNAL	The subgingival microbiome associated with periodontitis in type 2 diabetes mellitus	10.1038/s41396-019-0544-3
3300011909	SRR1779495	PRJNA255922	34.0722	-118.444	United States	North America	2013	Not Provided	Not Provided	ET-F	Unhealthy	type 2 diabetes	None	ISME JOURNAL	The subgingival microbiome associated with periodontitis in type 2 diabetes mellitus	10.1038/s41396-019-0544-3
3300011914	SRR1794623	PRJNA255922	34.0722	-118.444	United States	North America	2013	Not Provided	Not Provided	ET-F	Unhealthy	type 2 diabetes	None	ISME JOURNAL	The subgingival microbiome associated with periodontitis in type 2 diabetes mellitus	10.1038/s41396-019-0544-3
3300011925	SRR1779506	PRJNA255922	34.0722	-118.444	United States	North America	2013	Not Provided	Not Provided	ET-F	Unhealthy	type 2 diabetes	None	ISME JOURNAL	The subgingival microbiome associated with periodontitis in type 2 diabetes mellitus	10.1038/s41396-019-0544-3
3300011928	SRR1783768	PRJNA255922	34.0722	-118.444	United States	North America	2013	Not Provided	Not Provided	ET-P	Unhealthy	type 2 diabetes	None	ISME JOURNAL	The subgingival microbiome associated with periodontitis in type 2 diabetes mellitus	10.1038/s41396-019-0544-3
3300011933	SRR1779479	PRJNA255922	34.0722	-118.444	United States	North America	2013	Not Provided	Not Provided	ET-F	Unhealthy	type 2 diabetes	None	ISME JOURNAL	The subgingival microbiome associated with periodontitis in type 2 diabetes mellitus	10.1038/s41396-019-0544-3
3300011936	SRR1781983	PRJNA255922	34.0722	-118.444	United States	North America	2013	Not Provided	Not Provided	ET-F	Unhealthy	type 2 diabetes	None	ISME JOURNAL	The subgingival microbiome associated with periodontitis in type 2 diabetes mellitus	10.1038/s41396-019-0544-3
3300011967	SRR1779468	PRJNA255922	34.0722	-118.444	United States	North America	2013	Not Provided	Not Provided	ET-F	Unhealthy	type 2 diabetes	None	ISME JOURNAL	The subgingival microbiome associated with periodontitis in type 2 diabetes mellitus	10.1038/s41396-019-0544-3
3300011970	SRR1783032	PRJNA255922	34.0722	-118.444	United States	North America	2013	Not Provided	Not Provided	ET-F	Unhealthy	type 2 diabetes	None	ISME JOURNAL	The subgingival microbiome associated with periodontitis in type 2 diabetes mellitus	10.1038/s41396-019-0544-3
3300011972	SRR1779502	PRJNA255922	34.0722	-118.444	United States	North America	2013	Not Provided	Not Provided	ET-F	Unhealthy	type 2 diabetes	None	ISME JOURNAL	The subgingival microbiome associated with periodontitis in type 2 diabetes mellitus	10.1038/s41396-019-0544-3
3300011974	SRR1779497	PRJNA255922	34.0722	-118.444	United States	North America	2013	Not Provided	Not Provided	ET-F	Unhealthy	type 2 diabetes	None	ISME JOURNAL	The subgingival microbiome associated with periodontitis in type 2 diabetes mellitus	10.1038/s41396-019-0544-3
3300011976	SRR1783724	PRJNA255922	34.0722	-118.444	United States	North America	2013	Not Provided	Not Provided	ET-F	Unhealthy	type 2 diabetes	None	ISME JOURNAL	The subgingival microbiome associated with periodontitis in type 2 diabetes mellitus	10.1038/s41396-019-0544-3
3300011978	SRR1779492	PRJNA255922	34.0722	-118.444	United States	North America	2013	Not Provided	Not Provided	ET-P	Unhealthy	type 2 diabetes	None	ISME JOURNAL	The subgingival microbiome associated with periodontitis in type 2 diabetes mellitus	10.1038/s41396-019-0544-3
3300011980	SRR1781914	PRJNA255922	34.0722	-118.444	United States	North America	2013	Not Provided	Not Provided	ET-F	Unhealthy	type 2 diabetes	None	ISME JOURNAL	The subgingival microbiome associated with periodontitis in type 2 diabetes mellitus	10.1038/s41396-019-0544-3
3300011981	SRR1781969	PRJNA255922	34.0722	-118.444	United States	North America	2013	Not Provided	Not Provided	ET-F	Unhealthy	type 2 diabetes	None	ISME JOURNAL	The subgingival microbiome associated with periodontitis in type 2 diabetes mellitus	10.1038/s41396-019-0544-3
3300011985	SRR1783028	PRJNA255922	34.0722	-118.444	United States	North America	2013	Not Provided	Not Provided	ET-F	Unhealthy	type 2 diabetes	None	ISME JOURNAL	The subgingival microbiome associated with periodontitis in type 2 diabetes mellitus	10.1038/s41396-019-0544-3
3300011986	SRR1783079	PRJNA255922	34.0722	-118.444	United States	North America	2013	Not Provided	Not Provided	ET-F	Unhealthy	type 2 diabetes	None	ISME JOURNAL	The subgingival microbiome associated with periodontitis in type 2 diabetes mellitus	10.1038/s41396-019-0544-3
3300011988	SRR1779488	PRJNA255922	34.0722	-118.444	United States	North America	2013	Not Provided	Not Provided	ET-F	Unhealthy	type 2 diabetes	None	ISME JOURNAL	The subgingival microbiome associated with periodontitis in type 2 diabetes mellitus	10.1038/s41396-019-0544-3
3300011990	SRR1795019	PRJNA255922	34.0722	-118.444	United States	North America	2013	Not Provided	Not Provided	ET-F	Unhealthy	type 2 diabetes	None	ISME JOURNAL	The subgingival microbiome associated with periodontitis in type 2 diabetes mellitus	10.1038/s41396-019-0544-3
3300013499	SRR1783763	PRJNA255922	34.0722	-118.444	United States	North America	2012	Not Provided	Not Provided	ET-F	Unhealthy	type 2 diabetes	None	ISME JOURNAL	The subgingival microbiome associated with periodontitis in type 2 diabetes mellitus	10.1038/s41396-019-0544-3
3300013749	SRR1783757	PRJNA255922	34.0722	-118.444	United States	North America	2012	Not Provided	Not Provided	ET-F	Unhealthy	type 2 diabetes	None	ISME JOURNAL	The subgingival microbiome associated with periodontitis in type 2 diabetes mellitus	10.1038/s41396-019-0544-3
3300013751	SRR1794618	PRJNA255922	34.0722	-118.444	United States	North America	2012	Not Provided	Not Provided	ET-F	Unhealthy	type 2 diabetes	None	ISME JOURNAL	The subgingival microbiome associated with periodontitis in type 2 diabetes mellitus	10.1038/s41396-019-0544-3
3300013753	SRR1783769	PRJNA255922	34.0722	-118.444	United States	North America	2012	Not Provided	Not Provided	ET-F	Unhealthy	type 2 diabetes	None	ISME JOURNAL	The subgingival microbiome associated with periodontitis in type 2 diabetes mellitus	10.1038/s41396-019-0544-3
3300014024	SRR1794083	PRJNA255922	34.0722	-118.444	United States	North America	2012	Not Provided	Not Provided	ET-F	Unhealthy	type 2 diabetes	None	ISME JOURNAL	The subgingival microbiome associated with periodontitis in type 2 diabetes mellitus	10.1038/s41396-019-0544-3
3300014025	SRR1783758	PRJNA255922	34.0722	-118.444	United States	North America	2012	Not Provided	Not Provided	ET-F	Unhealthy	type 2 diabetes	None	ISME JOURNAL	The subgingival microbiome associated with periodontitis in type 2 diabetes mellitus	10.1038/s41396-019-0544-3
3300014026	SRR1783767	PRJNA255922	34.0722	-118.444	United States	North America	2012	Not Provided	Not Provided	ET-F	Unhealthy	type 2 diabetes	None	ISME JOURNAL	The subgingival microbiome associated with periodontitis in type 2 diabetes mellitus	10.1038/s41396-019-0544-3
3300014037	SRR1795009	PRJNA255922	34.0722	-118.444	United States	North America	2012	Not Provided	Not Provided	ET-F	Unhealthy	type 2 diabetes	None	ISME JOURNAL	The subgingival microbiome associated with periodontitis in type 2 diabetes mellitus	10.1038/s41396-019-0544-3
3300014815	SRR1795008	PRJNA255922	34.0722	-118.444	United States	North America	2012	Not Provided	Not Provided	ET-F	Unhealthy	type 2 diabetes	None	ISME JOURNAL	The subgingival microbiome associated with periodontitis in type 2 diabetes mellitus	10.1038/s41396-019-0544-3
3300013752	SRR585762	PRJNA177201	57.6982	11.9719	Sweden	Europe	2012	Not Provided	Not Provided	ET-F	Unhealthy	Symptomatic atherosclerosis	None	NATURE COMMUNICATIONS	Symptomatic atherosclerosis is associated with an altered gut metagenome	10.1038/ncomms2266
3300013900	SRR585761	PRJNA177201	57.6982	11.9719	Sweden	Europe	2012	Not Provided	Not Provided	ET-F	Unhealthy	Symptomatic atherosclerosis	None	NATURE COMMUNICATIONS	Symptomatic atherosclerosis is associated with an altered gut metagenome	10.1038/ncomms2266
3300013903	SRR585750	PRJNA177201	57.6982	11.9719	Sweden	Europe	2012	Not Provided	Not Provided	ET-F	Unhealthy	Symptomatic atherosclerosis	None	NATURE COMMUNICATIONS	Symptomatic atherosclerosis is associated with an altered gut metagenome	10.1038/ncomms2266
3300013938	SRR585758	PRJNA177201	57.6982	11.9719	Sweden	Europe	2012	Not Provided	Not Provided	ET-F	Unhealthy	Symptomatic atherosclerosis	None	NATURE COMMUNICATIONS	Symptomatic atherosclerosis is associated with an altered gut metagenome	10.1038/ncomms2266
3300013940	SRR585753	PRJNA177201	57.6982	11.9719	Sweden	Europe	2012	Not Provided	Not Provided	ET-B	Unhealthy	Symptomatic atherosclerosis	None	NATURE COMMUNICATIONS	Symptomatic atherosclerosis is associated with an altered gut metagenome	10.1038/ncomms2266
3300013942	SRR585749	PRJNA177201	57.6982	11.9719	Sweden	Europe	2012	Not Provided	Not Provided	ET-F	Unhealthy	Symptomatic atherosclerosis	None	NATURE COMMUNICATIONS	Symptomatic atherosclerosis is associated with an altered gut metagenome	10.1038/ncomms2266
3300013958	SRR585786	PRJNA177201	57.6982	11.9719	Sweden	Europe	2012	Not Provided	Not Provided	ET-F	Unhealthy	Symptomatic atherosclerosis	None	NATURE COMMUNICATIONS	Symptomatic atherosclerosis is associated with an altered gut metagenome	10.1038/ncomms2266
3300014028	SRR585746	PRJNA177201	57.6982	11.9719	Sweden	Europe	2012	Not Provided	Not Provided	ET-F	Unhealthy	Symptomatic atherosclerosis	None	NATURE COMMUNICATIONS	Symptomatic atherosclerosis is associated with an altered gut metagenome	10.1038/ncomms2266
3300014040	SRR585781	PRJNA177201	57.6982	11.9719	Sweden	Europe	2012	Not Provided	Not Provided	ET-F	Unhealthy	Symptomatic atherosclerosis	None	NATURE COMMUNICATIONS	Symptomatic atherosclerosis is associated with an altered gut metagenome	10.1038/ncomms2266
SRS1117537	SRR2726244	PRJNA298489 sample-name对应问题	not collected	not collected	United States	North America	2014	22	Female	ET-P	Healthy	None	Antibiotic experiment	PROCEEDINGS OF THE NATIONAL ACADEMY OF SCIENCES OF THE UNITED STATES OF AMERICA	Library preparation methodology can influence genomic and functional predictions in human microbiome research	10.1073/pnas.1519288112
SRS1465247	SRR3582150	PRJNA321058	42.3396	-71.105	United States	North America	2016	Not Collected	Not Collected	ET-P	Unhealthy	Crohn's disease	None	INFLAMMATORY BOWEL DISEASES	Increased Intestinal Microbial Diversity Following Fecal Microbiota Transplant for Active Crohn's Disease	10.1097/MIB.0000000000000893
SRS1465248	SRR3582152	PRJNA321058	42.3396	-71.105	United States	North America	2016	Not Collected	Not Collected	ET-P	Unhealthy	Crohn's disease	None	INFLAMMATORY BOWEL DISEASES	Increased Intestinal Microbial Diversity Following Fecal Microbiota Transplant for Active Crohn's Disease	10.1097/MIB.0000000000000893
SRS1465250	SRR3582153	PRJNA321058	42.3396	-71.105	United States	North America	2016	Not Collected	Not Collected	ET-P	Unhealthy	Crohn's disease	None	INFLAMMATORY BOWEL DISEASES	Increased Intestinal Microbial Diversity Following Fecal Microbiota Transplant for Active Crohn's Disease	10.1097/MIB.0000000000000893
SRS1465252	SRR3582155	PRJNA321058	42.3396	-71.105	United States	North America	2016	Not Collected	Not Collected	ET-P	Unhealthy	Crohn's disease	None	INFLAMMATORY BOWEL DISEASES	Increased Intestinal Microbial Diversity Following Fecal Microbiota Transplant for Active Crohn's Disease	10.1097/MIB.0000000000000893
SRS1465257	SRR3582160	PRJNA321058	42.3396	-71.105	United States	North America	2016	Not Collected	Not Collected	ET-P	Unhealthy	Crohn's disease	None	INFLAMMATORY BOWEL DISEASES	Increased Intestinal Microbial Diversity Following Fecal Microbiota Transplant for Active Crohn's Disease	10.1097/MIB.0000000000000893
SRS1465261	SRR3582164	PRJNA321058	42.3396	-71.105	United States	North America	2016	Not Collected	Not Collected	ET-P	Unhealthy	Crohn's disease	None	INFLAMMATORY BOWEL DISEASES	Increased Intestinal Microbial Diversity Following Fecal Microbiota Transplant for Active Crohn's Disease	10.1097/MIB.0000000000000893
SRS1465263	SRR3582165	PRJNA321058	42.3396	-71.105	United States	North America	2016	Not Collected	Not Collected	ET-P	Unhealthy	Crohn's disease	None	INFLAMMATORY BOWEL DISEASES	Increased Intestinal Microbial Diversity Following Fecal Microbiota Transplant for Active Crohn's Disease	10.1097/MIB.0000000000000893
SRS1465265	SRR3582168	PRJNA321058	42.3396	-71.105	United States	North America	2016	Not Collected	Not Collected	ET-P	Unhealthy	Crohn's disease	None	INFLAMMATORY BOWEL DISEASES	Increased Intestinal Microbial Diversity Following Fecal Microbiota Transplant for Active Crohn's Disease	10.1097/MIB.0000000000000893
SRS1465278	SRR3582181	PRJNA321058	42.3396	-71.105	United States	North America	2016	Not Collected	Not Collected	ET-B	Unhealthy	Crohn's disease	None	INFLAMMATORY BOWEL DISEASES	Increased Intestinal Microbial Diversity Following Fecal Microbiota Transplant for Active Crohn's Disease	10.1097/MIB.0000000000000893
SRS1563115	SRR3917562	PRJNA324129	41.2552	-95.9789	United States	North America	2012	Not Collected	Not Collected	ET-F	Healthy	None	Engraftment of Bifidobacterium longum AH1206	Cell Host & Microbe	Stable Engraftment of Bifidobacterium longum AH1206 in the Human Gut Depends on Individualized Features of the Resident Microbiome	10.1016/j.chom.2016.09.001
SRS1618834	SRR4033074	PRJNA339012	33.5046	-86.8	United States	North America	2016	Not Collected	Not Collected	ET-F	Healthy	None	Fecal transplants	NPJ BIOFILMS AND MICROBIOMES	Identification of donor microbe species that colonize and persist long term in the recipient after fecal transplant for recurrent Clostridium difficile	10.1038/s41522-017-0020-7
SRS1746270	SRR4423571	PRJNA338184	39.2885	-76.6259	United States	North America	2014	Not Collected	Not Collected	ET-B	Unhealthy	Diarrhea	None	SCIENTIFIC REPORTS	Evaluation of a high-throughput, cost-effective Illumina library preparation kit	10.1038/s41598-021-94911-0
SRS1746281	SRR4423684	PRJNA338184	39.2885	-76.6259	United States	North America	2014	Not Collected	Not Collected	ET-F	Healthy	None	None	SCIENTIFIC REPORTS	Evaluation of a high-throughput, cost-effective Illumina library preparation kit	10.1038/s41598-021-94911-0
SRS1754489	SRR4435728	PRJNA338184	39.2885	-76.6259	United States	North America	2014	Not Collected	Not Collected	ET-B	Healthy	None	None	SCIENTIFIC REPORTS	Evaluation of a high-throughput, cost-effective Illumina library preparation kit	10.1038/s41598-021-94911-0
SRS1754490	SRR4435731	PRJNA338184	39.2885	-76.6259	United States	North America	2014	Not Collected	Not Collected	ET-F	Healthy	None	None	SCIENTIFIC REPORTS	Evaluation of a high-throughput, cost-effective Illumina library preparation kit	10.1038/s41598-021-94911-0
SRS1756249	SRR4444805	PRJNA338184	39.2885	-76.6259	United States	North America	2014	Not Collected	Not Collected	ET-F	Healthy	None	None	SCIENTIFIC REPORTS	Evaluation of a high-throughput, cost-effective Illumina library preparation kit	10.1038/s41598-021-94911-0
SRS1756252	SRR4444845	PRJNA338184	39.2885	-76.6259	United States	North America	2014	Not Collected	Not Collected	ET-F	Unhealthy	Diarrhea	None	SCIENTIFIC REPORTS	Evaluation of a high-throughput, cost-effective Illumina library preparation kit	10.1038/s41598-021-94911-0
SRS1760598	SRR4451579	PRJNA338184	39.2885	-76.6259	United States	North America	2014	Not Collected	Not Collected	ET-F	Healthy	None	Ciprofloxacin Administered	SCIENTIFIC REPORTS	Evaluation of a high-throughput, cost-effective Illumina library preparation kit	10.1038/s41598-021-94911-0
SRS1767353	SRR4481717	PRJNA338184	39.2885	-76.6259	United States	North America	2014	Not Collected	Not Collected	ET-F	Healthy	None	Ciprofloxacin Administered	SCIENTIFIC REPORTS	Evaluation of a high-throughput, cost-effective Illumina library preparation kit	10.1038/s41598-021-94911-0
SRS1767359	SRR4481765	PRJNA338184	39.2885	-76.6259	United States	North America	2014	Not Collected	Not Collected	ET-P	Unhealthy	Diarrhea	None	SCIENTIFIC REPORTS	Evaluation of a high-throughput, cost-effective Illumina library preparation kit	10.1038/s41598-021-94911-0
SRS1767361	SRR4481769	PRJNA338184	39.2885	-76.6259	United States	North America	2014	Not Collected	Not Collected	ET-P	Healthy	None	Ciprofloxacin Administered	SCIENTIFIC REPORTS	Evaluation of a high-throughput, cost-effective Illumina library preparation kit	10.1038/s41598-021-94911-0
SRS1767364	SRR4481801	PRJNA338184	39.2885	-76.6259	United States	North America	2014	Not Collected	Not Collected	ET-F	Unhealthy	Diarrhea	None	SCIENTIFIC REPORTS	Evaluation of a high-throughput, cost-effective Illumina library preparation kit	10.1038/s41598-021-94911-0
SRS1771188	SRR4783502	PRJNA338184	39.2885	-76.6259	United States	North America	2014	Not Collected	Not Collected	ET-F	Unhealthy	Diarrhea	None	SCIENTIFIC REPORTS	Evaluation of a high-throughput, cost-effective Illumina library preparation kit	10.1038/s41598-021-94911-0
SRS1771192	SRR4783522	PRJNA338184	39.2885	-76.6259	United States	North America	2014	Not Collected	Not Collected	ET-F	Healthy	None	None	SCIENTIFIC REPORTS	Evaluation of a high-throughput, cost-effective Illumina library preparation kit	10.1038/s41598-021-94911-0
SRS1820192	SRR5056644	PRJNA352220	39.2885	-76.6259	United States	North America	2013	Not Collected	Not Collected	ET-F	Unhealthy	Dynamic	V. cholera challenge	Unfound	Unfound	EBI
SRS1820196	SRR5056648	PRJNA352220	39.2885	-76.6259	United States	North America	2013	Not Collected	Not Collected	ET-F	Unhealthy	Dynamic	V. cholera challenge	Unfound	Unfound	EBI
SRS1820198	SRR5056650	PRJNA352220	39.2885	-76.6259	United States	North America	2013	Not Collected	Not Collected	ET-F	Unhealthy	Dynamic	V. cholera challenge	Unfound	Unfound	EBI
SRS1820200	SRR5056652	PRJNA352220	39.2885	-76.6259	United States	North America	2013	Not Collected	Not Collected	ET-B	Unhealthy	Dynamic	V. cholera challenge	Unfound	Unfound	EBI
SRS1820201	SRR5056653	PRJNA352220	39.2885	-76.6259	United States	North America	2013	Not Collected	Not Collected	ET-B	Unhealthy	Dynamic	V. cholera challenge	Unfound	Unfound	EBI
SRS1820202	SRR5056654	PRJNA352220	39.2885	-76.6259	United States	North America	2013	Not Collected	Not Collected	ET-B	Unhealthy	Dynamic	V. cholera challenge	Unfound	Unfound	EBI
SRS1820209	SRR5056661	PRJNA352220	39.2885	-76.6259	United States	North America	2013	Not Collected	Not Collected	ET-F	Unhealthy	Dynamic	V. cholera challenge	Unfound	Unfound	EBI
SRS1820216	SRR5056668	PRJNA352220	39.2885	-76.6259	United States	North America	2013	Not Collected	Not Collected	ET-F	Unhealthy	Dynamic	V. cholera challenge	Unfound	Unfound	EBI
SRS1820229	SRR5056681	PRJNA352220	39.2885	-76.6259	United States	North America	2013	Not Collected	Not Collected	ET-F	Unhealthy	Dynamic	V. cholera challenge	Unfound	Unfound	EBI
SRS1820230	SRR5056682	PRJNA352220	39.2885	-76.6259	United States	North America	2013	Not Collected	Not Collected	ET-P	Unhealthy	Dynamic	V. cholera challenge	Unfound	Unfound	EBI
SRS1820231	SRR5056683	PRJNA352220	39.2885	-76.6259	United States	North America	2013	Not Collected	Not Collected	ET-B	Unhealthy	Dynamic	V. cholera challenge	Unfound	Unfound	EBI
SRS1820247	SRR5056699	PRJNA352220	39.2885	-76.6259	United States	North America	2013	Not Collected	Not Collected	ET-F	Unhealthy	Dynamic	V. cholera challenge	Unfound	Unfound	EBI
SRS1820253	SRR5056705	PRJNA352220	39.2885	-76.6259	United States	North America	2013	Not Collected	Not Collected	ET-F	Unhealthy	Dynamic	V. cholera challenge	Unfound	Unfound	EBI
SRS1820276	SRR5056730	PRJNA352220	39.2885	-76.6259	United States	North America	2013	Not Collected	Not Collected	ET-B	Unhealthy	Dynamic	V. cholera challenge	Unfound	Unfound	EBI
SRS1820277	SRR5056731	PRJNA352220	39.2885	-76.6259	United States	North America	2013	Not Collected	Not Collected	ET-F	Unhealthy	Dynamic	V. cholera challenge	Unfound	Unfound	EBI
SRS1820281	SRR5056735	PRJNA352220	39.2885	-76.6259	United States	North America	2013	Not Collected	Not Collected	ET-F	Unhealthy	Dynamic	V. cholera challenge	Unfound	Unfound	EBI
SRS1820285	SRR5077148	PRJNA352220	39.2885	-76.6259	United States	North America	2013	Not Collected	Not Collected	ET-P	Unhealthy	Dynamic	V. cholera challenge	Unfound	Unfound	EBI
SRS1820287	SRR5056743	PRJNA352220	39.2885	-76.6259	United States	North America	2013	Not Collected	Not Collected	ET-F	Unhealthy	Dynamic	V. cholera challenge	Unfound	Unfound	EBI
SRS1820289	SRR5056745	PRJNA352220	39.2885	-76.6259	United States	North America	2013	Not Collected	Not Collected	ET-B	Unhealthy	Dynamic	V. cholera challenge	Unfound	Unfound	EBI
SRS1820292	SRR5056748	PRJNA352220	39.2885	-76.6259	United States	North America	2013	Not Collected	Not Collected	ET-F	Unhealthy	Dynamic	V. cholera challenge	Unfound	Unfound	EBI
SRS1820293	SRR5056749	PRJNA352220	39.2885	-76.6259	United States	North America	2013	Not Collected	Not Collected	ET-F	Unhealthy	Dynamic	V. cholera challenge	Unfound	Unfound	EBI
SRS1820314	SRR5056774	PRJNA352220	39.2885	-76.6259	United States	North America	2013	Not Collected	Not Collected	ET-F	Unhealthy	Dynamic	V. cholera challenge	Unfound	Unfound	EBI
SRS1820317	SRR5056777	PRJNA352220	39.2885	-76.6259	United States	North America	2013	Not Collected	Not Collected	ET-F	Unhealthy	Dynamic	V. cholera challenge	Unfound	Unfound	EBI
SRS1820323	SRR5056786	PRJNA352220	39.2885	-76.6259	United States	North America	2013	Not Collected	Not Collected	ET-F	Unhealthy	Dynamic	V. cholera challenge	Unfound	Unfound	EBI
SRS1820332	SRR5056796	PRJNA352220	39.2885	-76.6259	United States	North America	2013	Not Collected	Not Collected	ET-F	Unhealthy	Dynamic	V. cholera challenge	Unfound	Unfound	EBI
SRS1820333	SRR5056797	PRJNA352220	39.2885	-76.6259	United States	North America	2013	Not Collected	Not Collected	ET-B	Unhealthy	Dynamic	V. cholera challenge	Unfound	Unfound	EBI
SRS1820344	SRR5056810	PRJNA352220	39.2885	-76.6259	United States	North America	2013	Not Collected	Not Collected	ET-F	Unhealthy	Dynamic	V. cholera challenge	Unfound	Unfound	EBI
SRS1820348	SRR5056814	PRJNA352220	39.2885	-76.6259	United States	North America	2013	Not Collected	Not Collected	ET-B	Unhealthy	Dynamic	V. cholera challenge	Unfound	Unfound	EBI
SRS1820350	SRR5056818	PRJNA352220	39.2885	-76.6259	United States	North America	2013	Not Collected	Not Collected	ET-B	Unhealthy	Dynamic	V. cholera challenge	Unfound	Unfound	EBI
SRS1820355	SRR5056826	PRJNA352220	39.2885	-76.6259	United States	North America	2013	Not Collected	Not Collected	ET-F	Unhealthy	Dynamic	V. cholera challenge	Unfound	Unfound	EBI
SRS1820358	SRR5056829	PRJNA352220	39.2885	-76.6259	United States	North America	2013	Not Collected	Not Collected	ET-B	Unhealthy	Dynamic	V. cholera challenge	Unfound	Unfound	EBI
SRS1820368	SRR5056841	PRJNA352220	39.2885	-76.6259	United States	North America	2013	Not Collected	Not Collected	ET-B	Unhealthy	Dynamic	V. cholera challenge	Unfound	Unfound	EBI
SRS1820369	SRR5056843	PRJNA352220	39.2885	-76.6259	United States	North America	2013	Not Collected	Not Collected	ET-F	Unhealthy	Dynamic	V. cholera challenge	Unfound	Unfound	EBI
SRS1820372	SRR5056845	PRJNA352220	39.2885	-76.6259	United States	North America	2013	Not Collected	Not Collected	ET-B	Unhealthy	Dynamic	V. cholera challenge	Unfound	Unfound	EBI
SRS1820376	SRR5056852	PRJNA352220	39.2885	-76.6259	United States	North America	2013	Not Collected	Not Collected	ET-F	Unhealthy	Dynamic	V. cholera challenge	Unfound	Unfound	EBI
SRS1820378	SRR5056851	PRJNA352220	39.2885	-76.6259	United States	North America	2013	Not Collected	Not Collected	ET-F	Unhealthy	Dynamic	V. cholera challenge	Unfound	Unfound	EBI
SRS1820381	SRR5056854	PRJNA352220	39.2885	-76.6259	United States	North America	2013	Not Collected	Not Collected	ET-F	Unhealthy	Dynamic	V. cholera challenge	Unfound	Unfound	EBI
SRS1820383	SRR5056857	PRJNA352220	39.2885	-76.6259	United States	North America	2013	Not Collected	Not Collected	ET-F	Unhealthy	Dynamic	V. cholera challenge	Unfound	Unfound	EBI
SRS1820384	SRR5056858	PRJNA352220	39.2885	-76.6259	United States	North America	2013	Not Collected	Not Collected	ET-F	Unhealthy	Dynamic	V. cholera challenge	Unfound	Unfound	EBI
SRS1820385	SRR5056859	PRJNA352220	39.2885	-76.6259	United States	North America	2013	Not Collected	Not Collected	ET-F	Unhealthy	Dynamic	V. cholera challenge	Unfound	Unfound	EBI
SRS1820386	SRR5056860	PRJNA352220	39.2885	-76.6259	United States	North America	2013	Not Collected	Not Collected	ET-F	Unhealthy	Dynamic	V. cholera challenge	Unfound	Unfound	EBI
SRS1820400	SRR5056880	PRJNA352220	39.2885	-76.6259	United States	North America	2013	Not Collected	Not Collected	ET-B	Unhealthy	Dynamic	V. cholera challenge	Unfound	Unfound	EBI
SRS1820404	SRR5056884	PRJNA352220	39.2885	-76.6259	United States	North America	2013	Not Collected	Not Collected	ET-B	Unhealthy	Dynamic	V. cholera challenge	Unfound	Unfound	EBI
SRS1820406	SRR5056886	PRJNA352220	39.2885	-76.6259	United States	North America	2013	Not Collected	Not Collected	ET-P	Unhealthy	Dynamic	V. cholera challenge	Unfound	Unfound	EBI
SRS1820408	SRR5056888	PRJNA352220	39.2885	-76.6259	United States	North America	2013	Not Collected	Not Collected	ET-B	Unhealthy	Dynamic	V. cholera challenge	Unfound	Unfound	EBI
SRS1820410	SRR5056891	PRJNA352220	39.2885	-76.6259	United States	North America	2013	Not Collected	Not Collected	ET-F	Unhealthy	Dynamic	V. cholera challenge	Unfound	Unfound	EBI
SRS1820411	SRR5056893	PRJNA352220	39.2885	-76.6259	United States	North America	2013	Not Collected	Not Collected	ET-F	Unhealthy	Dynamic	V. cholera challenge	Unfound	Unfound	EBI
SRS1820418	SRR5056900	PRJNA352220	39.2885	-76.6259	United States	North America	2013	Not Collected	Not Collected	ET-F	Unhealthy	Dynamic	V. cholera challenge	Unfound	Unfound	EBI
SRS1820420	SRR5056904	PRJNA352220	39.2885	-76.6259	United States	North America	2013	Not Collected	Not Collected	ET-B	Unhealthy	Dynamic	V. cholera challenge	Unfound	Unfound	EBI
SRS1820430	SRR5056917	PRJNA352220	39.2885	-76.6259	United States	North America	2013	Not Collected	Not Collected	ET-F	Unhealthy	Dynamic	V. cholera challenge	Unfound	Unfound	EBI
SRS1820432	SRR5056919	PRJNA352220	39.2885	-76.6259	United States	North America	2013	Not Collected	Not Collected	ET-F	Unhealthy	Dynamic	V. cholera challenge	Unfound	Unfound	EBI
SRS1820433	SRR5056921	PRJNA352220	39.2885	-76.6259	United States	North America	2013	Not Collected	Not Collected	ET-F	Unhealthy	Dynamic	V. cholera challenge	Unfound	Unfound	EBI
SRS1820440	SRR5056932	PRJNA352220	39.2885	-76.6259	United States	North America	2013	Not Collected	Not Collected	ET-F	Unhealthy	Dynamic	V. cholera challenge	Unfound	Unfound	EBI
SRS1820442	SRR5056934	PRJNA352220	39.2885	-76.6259	United States	North America	2013	Not Collected	Not Collected	ET-B	Unhealthy	Dynamic	V. cholera challenge	Unfound	Unfound	EBI
SRS1820449	SRR5056944	PRJNA352220	39.2885	-76.6259	United States	North America	2013	Not Collected	Not Collected	ET-F	Unhealthy	Dynamic	V. cholera challenge	Unfound	Unfound	EBI
SRS1820452	SRR5056948	PRJNA352220	39.2885	-76.6259	United States	North America	2013	Not Collected	Not Collected	ET-F	Unhealthy	Dynamic	V. cholera challenge	Unfound	Unfound	EBI
SRS1820456	SRR5056953	PRJNA352220	39.2885	-76.6259	United States	North America	2013	Not Collected	Not Collected	ET-B	Unhealthy	Dynamic	V. cholera challenge	Unfound	Unfound	EBI
SRS1820458	SRR5056955	PRJNA352220	39.2885	-76.6259	United States	North America	2013	Not Collected	Not Collected	ET-B	Unhealthy	Dynamic	V. cholera challenge	Unfound	Unfound	EBI
SRS1820462	SRR5056961	PRJNA352220	39.2885	-76.6259	United States	North America	2013	Not Collected	Not Collected	ET-P	Unhealthy	Dynamic	V. cholera challenge	Unfound	Unfound	EBI
SRS1820466	SRR5056968	PRJNA352220	39.2885	-76.6259	United States	North America	2013	Not Collected	Not Collected	ET-P	Unhealthy	Dynamic	V. cholera challenge	Unfound	Unfound	EBI
SRS1820470	SRR5056973	PRJNA352220	39.2885	-76.6259	United States	North America	2013	Not Collected	Not Collected	ET-B	Unhealthy	Dynamic	V. cholera challenge	Unfound	Unfound	EBI
SRS1820484	SRR5056999	PRJNA352220	39.2885	-76.6259	United States	North America	2013	Not Collected	Not Collected	ET-F	Unhealthy	Dynamic	V. cholera challenge	Unfound	Unfound	EBI
SRS1820493	SRR5057015	PRJNA352220	39.2885	-76.6259	United States	North America	2013	Not Collected	Not Collected	ET-F	Unhealthy	Dynamic	V. cholera challenge	Unfound	Unfound	EBI
SRS1820496	SRR5057020	PRJNA352220	39.2885	-76.6259	United States	North America	2013	Not Collected	Not Collected	ET-F	Unhealthy	Dynamic	V. cholera challenge	Unfound	Unfound	EBI
SRS1820504	SRR5057033	PRJNA352220	39.2885	-76.6259	United States	North America	2013	Not Collected	Not Collected	ET-F	Unhealthy	Dynamic	V. cholera challenge	Unfound	Unfound	EBI
SRS1820505	SRR5057034	PRJNA352220	39.2885	-76.6259	United States	North America	2013	Not Collected	Not Collected	ET-B	Unhealthy	Dynamic	V. cholera challenge	Unfound	Unfound	EBI
SRS1820510	SRR5057039	PRJNA352220	39.2885	-76.6259	United States	North America	2013	Not Collected	Not Collected	ET-F	Unhealthy	Dynamic	V. cholera challenge	Unfound	Unfound	EBI
SRS1820516	SRR5057045	PRJNA352220	39.2885	-76.6259	United States	North America	2013	Not Collected	Not Collected	ET-B	Unhealthy	Dynamic	V. cholera challenge	Unfound	Unfound	EBI
SRS1820528	SRR5057068	PRJNA352220	39.2885	-76.6259	United States	North America	2013	Not Collected	Not Collected	ET-B	Unhealthy	Dynamic	V. cholera challenge	Unfound	Unfound	EBI
SRS1820538	SRR5057089	PRJNA352220	39.2885	-76.6259	United States	North America	2013	Not Collected	Not Collected	ET-F	Unhealthy	Dynamic	V. cholera challenge	Unfound	Unfound	EBI
SRS1820544	SRR5057097	PRJNA352220	39.2885	-76.6259	United States	North America	2013	Not Collected	Not Collected	ET-F	Unhealthy	Dynamic	V. cholera challenge	Unfound	Unfound	EBI
SRS1820547	SRR5057102	PRJNA352220	39.2885	-76.6259	United States	North America	2013	Not Collected	Not Collected	ET-B	Unhealthy	Dynamic	V. cholera challenge	Unfound	Unfound	EBI
SRS1820556	SRR5057116	PRJNA352220	39.2885	-76.6259	United States	North America	2013	Not Collected	Not Collected	ET-F	Unhealthy	Dynamic	V. cholera challenge	Unfound	Unfound	EBI
SRS1820557	SRR5057113	PRJNA352220	39.2885	-76.6259	United States	North America	2013	Not Collected	Not Collected	ET-B	Unhealthy	Dynamic	V. cholera challenge	Unfound	Unfound	EBI
SRS1820558	SRR5057121	PRJNA352220	39.2885	-76.6259	United States	North America	2013	Not Collected	Not Collected	ET-F	Unhealthy	Dynamic	V. cholera challenge	Unfound	Unfound	EBI
SRS1820560	SRR5057125	PRJNA352220	39.2885	-76.6259	United States	North America	2013	Not Collected	Not Collected	ET-B	Unhealthy	Dynamic	V. cholera challenge	Unfound	Unfound	EBI
SRS1820563	SRR5057128	PRJNA352220	39.2885	-76.6259	United States	North America	2013	Not Collected	Not Collected	ET-F	Unhealthy	Dynamic	V. cholera challenge	Unfound	Unfound	EBI
SRR5056725	SRR5056725	PRJNA352220	39.2885	-76.6259	United States	North America	2013	Not Collected	Not Collected	ET-B	Unhealthy	Dynamic	V. cholera challenge	Unfound	Unfound	EBI
SRR5056825	SRR5056825	PRJNA352220	39.2885	-76.6259	United States	North America	2013	Not Collected	Not Collected	ET-F	Unhealthy	Dynamic	V. cholera challenge	Unfound	Unfound	EBI
SRR5056889	SRR5056889	PRJNA352220	39.2885	-76.6259	United States	North America	2013	Not Collected	Not Collected	ET-P	Unhealthy	Dynamic	V. cholera challenge	Unfound	Unfound	EBI
SRR5056943	SRR5056943	PRJNA352220	39.2885	-76.6259	United States	North America	2013	Not Collected	Not Collected	ET-F	Unhealthy	Dynamic	V. cholera challenge	Unfound	Unfound	EBI
SRR5057073	SRR5057073	PRJNA352220	39.2885	-76.6259	United States	North America	2013	Not Collected	Not Collected	ET-B	Unhealthy	Dynamic	V. cholera challenge	Unfound	Unfound	EBI
SRR5057112	SRR5057112	PRJNA352220	39.2885	-76.6259	United States	North America	2013	Not Collected	Not Collected	ET-B	Unhealthy	Dynamic	V. cholera challenge	Unfound	Unfound	EBI
SRS1993528	SRR5275397	PRJNA373901	32.8801	-117.234	United States	North America	2014-05-14	Not Provided	Not Provided	ET-P	Unhealthy	Nonalcoholic Fatty Liver Disease	None	CELL METABOLISM	Gut Microbiome-Based Metagenomic Signature for Non-invasive Detection of Advanced Fibrosis in Human Nonalcoholic Fatty Liver Disease	https://doi.org/10.1016/j.cmet.2017.04.001
SRS1993545	SRR5275413	PRJNA373901	32.8801	-117.234	United States	North America	2013-08-22	Not Provided	Not Provided	ET-P	Unhealthy	Nonalcoholic Fatty Liver Disease	None	CELL METABOLISM	Gut Microbiome-Based Metagenomic Signature for Non-invasive Detection of Advanced Fibrosis in Human Nonalcoholic Fatty Liver Disease	https://doi.org/10.1016/j.cmet.2017.04.001
SRS1993546	SRR5275414	PRJNA373901	32.8801	-117.234	United States	North America	2013-08-16	Not Provided	Not Provided	ET-F	Unhealthy	Nonalcoholic Fatty Liver Disease	None	CELL METABOLISM	Gut Microbiome-Based Metagenomic Signature for Non-invasive Detection of Advanced Fibrosis in Human Nonalcoholic Fatty Liver Disease	https://doi.org/10.1016/j.cmet.2017.04.001
SRS1993548	SRR5275421	PRJNA373901	32.8801	-117.234	United States	North America	2013-06-26	Not Provided	Not Provided	ET-F	Unhealthy	Nonalcoholic Fatty Liver Disease	None	CELL METABOLISM	Gut Microbiome-Based Metagenomic Signature for Non-invasive Detection of Advanced Fibrosis in Human Nonalcoholic Fatty Liver Disease	https://doi.org/10.1016/j.cmet.2017.04.001
SRS1993573	SRR5275426	PRJNA373901	32.8801	-117.234	United States	North America	2012-10-03	Not Provided	Not Provided	ET-B	Unhealthy	Nonalcoholic Fatty Liver Disease	None	CELL METABOLISM	Gut Microbiome-Based Metagenomic Signature for Non-invasive Detection of Advanced Fibrosis in Human Nonalcoholic Fatty Liver Disease	https://doi.org/10.1016/j.cmet.2017.04.001
SRS1993574	SRR5275437	PRJNA373901	32.8801	-117.234	United States	North America	2013-02-24	Not Provided	Not Provided	ET-F	Unhealthy	Nonalcoholic Fatty Liver Disease	None	CELL METABOLISM	Gut Microbiome-Based Metagenomic Signature for Non-invasive Detection of Advanced Fibrosis in Human Nonalcoholic Fatty Liver Disease	https://doi.org/10.1016/j.cmet.2017.04.001
SRS1993575	SRR5275438	PRJNA373901	32.8801	-117.234	United States	North America	2013-06-26	Not Provided	Not Provided	ET-F	Unhealthy	Nonalcoholic Fatty Liver Disease	None	CELL METABOLISM	Gut Microbiome-Based Metagenomic Signature for Non-invasive Detection of Advanced Fibrosis in Human Nonalcoholic Fatty Liver Disease	https://doi.org/10.1016/j.cmet.2017.04.001
SRS1993581	SRR5275445	PRJNA373901	32.8801	-117.234	United States	North America	2014-02-06	Not Provided	Not Provided	ET-P	Unhealthy	Nonalcoholic Fatty Liver Disease	None	CELL METABOLISM	Gut Microbiome-Based Metagenomic Signature for Non-invasive Detection of Advanced Fibrosis in Human Nonalcoholic Fatty Liver Disease	https://doi.org/10.1016/j.cmet.2017.04.001
SRS1993585	SRR5275447	PRJNA373901	32.8801	-117.234	United States	North America	2013-12-13	Not Provided	Not Provided	ET-F	Unhealthy	Nonalcoholic Fatty Liver Disease	None	CELL METABOLISM	Gut Microbiome-Based Metagenomic Signature for Non-invasive Detection of Advanced Fibrosis in Human Nonalcoholic Fatty Liver Disease	https://doi.org/10.1016/j.cmet.2017.04.001
SRS1993587	SRR5275448	PRJNA373901	32.8801	-117.234	United States	North America	2013-05-02	Not Provided	Not Provided	ET-F	Unhealthy	Nonalcoholic Fatty Liver Disease	None	CELL METABOLISM	Gut Microbiome-Based Metagenomic Signature for Non-invasive Detection of Advanced Fibrosis in Human Nonalcoholic Fatty Liver Disease	https://doi.org/10.1016/j.cmet.2017.04.001
SRS1994013	SRR5275452	PRJNA373901	32.8801	-117.234	United States	North America	2014-11-05	Not Provided	Not Provided	ET-F	Unhealthy	Nonalcoholic Fatty Liver Disease	None	CELL METABOLISM	Gut Microbiome-Based Metagenomic Signature for Non-invasive Detection of Advanced Fibrosis in Human Nonalcoholic Fatty Liver Disease	https://doi.org/10.1016/j.cmet.2017.04.001
SRS1994023	SRR5275457	PRJNA373901	32.8801	-117.234	United States	North America	2014-06-27	Not Provided	Not Provided	ET-P	Unhealthy	Nonalcoholic Fatty Liver Disease	None	CELL METABOLISM	Gut Microbiome-Based Metagenomic Signature for Non-invasive Detection of Advanced Fibrosis in Human Nonalcoholic Fatty Liver Disease	https://doi.org/10.1016/j.cmet.2017.04.001
SRS1994024	SRR5275458	PRJNA373901	32.8801	-117.234	United States	North America	2014-06-26	Not Provided	Not Provided	ET-P	Unhealthy	Nonalcoholic Fatty Liver Disease	None	CELL METABOLISM	Gut Microbiome-Based Metagenomic Signature for Non-invasive Detection of Advanced Fibrosis in Human Nonalcoholic Fatty Liver Disease	https://doi.org/10.1016/j.cmet.2017.04.001
SRS1994025	SRR5275466	PRJNA373901	32.8801	-117.234	United States	North America	2013-01-11	Not Provided	Not Provided	ET-B	Unhealthy	Nonalcoholic Fatty Liver Disease	None	CELL METABOLISM	Gut Microbiome-Based Metagenomic Signature for Non-invasive Detection of Advanced Fibrosis in Human Nonalcoholic Fatty Liver Disease	https://doi.org/10.1016/j.cmet.2017.04.001
SRR5275426	SRR5275475	PRJNA373901	32.8801	-117.234	United States	North America	2014-10-30	Not Provided	Not Provided	ET-B	Unhealthy	Nonalcoholic Fatty Liver Disease	None	CELL METABOLISM	Gut Microbiome-Based Metagenomic Signature for Non-invasive Detection of Advanced Fibrosis in Human Nonalcoholic Fatty Liver Disease	https://doi.org/10.1016/j.cmet.2017.04.001
SRR5275437	SRR5275476	PRJNA373901	32.8801	-117.234	United States	North America	2014-10-23	Not Provided	Not Provided	ET-F	Unhealthy	Nonalcoholic Fatty Liver Disease	None	CELL METABOLISM	Gut Microbiome-Based Metagenomic Signature for Non-invasive Detection of Advanced Fibrosis in Human Nonalcoholic Fatty Liver Disease	https://doi.org/10.1016/j.cmet.2017.04.001
SRR5275438	SRR5275477	PRJNA373901	32.8801	-117.234	United States	North America	2014-10-17	Not Provided	Not Provided	ET-F	Unhealthy	Nonalcoholic Fatty Liver Disease	None	CELL METABOLISM	Gut Microbiome-Based Metagenomic Signature for Non-invasive Detection of Advanced Fibrosis in Human Nonalcoholic Fatty Liver Disease	https://doi.org/10.1016/j.cmet.2017.04.001
SRS2455735	SRR5963140	PRJNA396794	40.44	-79.99	United States	North America	2009-03-24	Not Provided	Not Provided	ET-B	Unhealthy	Premature birth	Infant	mSystems	Machine Learning Leveraging Genomes from Metagenomes Identifies Influential Antibiotic Resistance Genes in the Infant Gut Microbiome.	10.1128/mSystems.00123-17
SRS2455743	SRR5963148	PRJNA396794	40.44	-79.99	United States	North America	2009-03-30	Not Provided	Not Provided	ET-F	Unhealthy	Premature birth	Infant	mSystems	Machine Learning Leveraging Genomes from Metagenomes Identifies Influential Antibiotic Resistance Genes in the Infant Gut Microbiome.	10.1128/mSystems.00123-17
SRS2455754	SRR5963159	PRJNA396794	40.44	-79.99	United States	North America	2009-07-19	Not Provided	Not Provided	ET-F	Unhealthy	Premature birth	Infant	mSystems	Machine Learning Leveraging Genomes from Metagenomes Identifies Influential Antibiotic Resistance Genes in the Infant Gut Microbiome.	10.1128/mSystems.00123-17
SRS2455779	SRR5963184	PRJNA396794	40.44	-79.99	United States	North America	2009-09-23	Not Provided	Not Provided	ET-F	Unhealthy	Premature birth	Infant	mSystems	Machine Learning Leveraging Genomes from Metagenomes Identifies Influential Antibiotic Resistance Genes in the Infant Gut Microbiome.	10.1128/mSystems.00123-17
SRS2455814	SRR5963219	PRJNA396794	40.44	-79.99	United States	North America	2009-11-16	Not Provided	Not Provided	ET-F	Unhealthy	Premature birth	Infant	mSystems	Machine Learning Leveraging Genomes from Metagenomes Identifies Influential Antibiotic Resistance Genes in the Infant Gut Microbiome.	10.1128/mSystems.00123-17
SRS2455815	SRR5963220	PRJNA396794	40.44	-79.99	United States	North America	2009-11-16	Not Provided	Not Provided	ET-F	Unhealthy	Premature birth	Infant	mSystems	Machine Learning Leveraging Genomes from Metagenomes Identifies Influential Antibiotic Resistance Genes in the Infant Gut Microbiome.	10.1128/mSystems.00123-17
SRS2455896	SRR5963300	PRJNA396794	40.44	-79.99	United States	North America	2010-05-29	Not Provided	Not Provided	ET-F	Unhealthy	Premature birth	Infant	mSystems	Machine Learning Leveraging Genomes from Metagenomes Identifies Influential Antibiotic Resistance Genes in the Infant Gut Microbiome.	10.1128/mSystems.00123-17
SRS2455965	SRR5963369	PRJNA396794	40.44	-79.99	United States	North America	2009-10-01	Not Provided	Not Provided	ET-F	Unhealthy	Premature birth	Infant	mSystems	Machine Learning Leveraging Genomes from Metagenomes Identifies Influential Antibiotic Resistance Genes in the Infant Gut Microbiome.	10.1128/mSystems.00123-17
SRS2455968	SRR5963372	PRJNA396794	40.44	-79.99	United States	North America	2010-04-04	Not Provided	Not Provided	ET-F	Unhealthy	Premature birth	Infant	mSystems	Machine Learning Leveraging Genomes from Metagenomes Identifies Influential Antibiotic Resistance Genes in the Infant Gut Microbiome.	10.1128/mSystems.00123-17
3300014534	SRR2155391	PRJNA290729	48.7117	9.21179	Germany	Europe	2015	Not Provided	Not Provided	ET-F	Unhealthy	Obesity	Weight-Loss Intervention	PLOS ONE	Characterization of the Gut Microbial Community of Obese Patients Following a Weight-Loss Intervention Using Whole Metagenome Shotgun Sequencing	10.1371/journal.pone.0149564
3300014536	SRR2155309	PRJNA290729	48.7117	9.21179	Germany	Europe	2015	Not Provided	Not Provided	ET-F	Unhealthy	Obesity	Weight-Loss Intervention	PLOS ONE	Characterization of the Gut Microbial Community of Obese Patients Following a Weight-Loss Intervention Using Whole Metagenome Shotgun Sequencing	10.1371/journal.pone.0149564
3300014537	SRR2155310	PRJNA290729	48.7117	9.21179	Germany	Europe	2015	Not Provided	Not Provided	ET-F	Unhealthy	Obesity	Weight-Loss Intervention	PLOS ONE	Characterization of the Gut Microbial Community of Obese Patients Following a Weight-Loss Intervention Using Whole Metagenome Shotgun Sequencing	10.1371/journal.pone.0149564
3300014538	SRR2155387	PRJNA290729	48.7117	9.21179	Germany	Europe	2015	Not Provided	Not Provided	ET-F	Unhealthy	Obesity	Weight-Loss Intervention	PLOS ONE	Characterization of the Gut Microbial Community of Obese Patients Following a Weight-Loss Intervention Using Whole Metagenome Shotgun Sequencing	10.1371/journal.pone.0149564
3300014540	SRR2155379	PRJNA290729	48.7117	9.21179	Germany	Europe	2015	Not Provided	Not Provided	ET-F	Unhealthy	Obesity	Weight-Loss Intervention	PLOS ONE	Characterization of the Gut Microbial Community of Obese Patients Following a Weight-Loss Intervention Using Whole Metagenome Shotgun Sequencing	10.1371/journal.pone.0149564
3300014542	SRR2155390	PRJNA290729	48.7117	9.21179	Germany	Europe	2015	Not Provided	Not Provided	ET-F	Unhealthy	Obesity	Weight-Loss Intervention	PLOS ONE	Characterization of the Gut Microbial Community of Obese Patients Following a Weight-Loss Intervention Using Whole Metagenome Shotgun Sequencing	10.1371/journal.pone.0149564
3300014544	SRR2155354	PRJNA290729	48.7117	9.21179	Germany	Europe	2015	Not Provided	Not Provided	ET-F	Unhealthy	Obesity	Weight-Loss Intervention	PLOS ONE	Characterization of the Gut Microbial Community of Obese Patients Following a Weight-Loss Intervention Using Whole Metagenome Shotgun Sequencing	10.1371/journal.pone.0149564
3300014545	SRR2155182	PRJNA290729	48.7117	9.21179	Germany	Europe	2015	Not Provided	Not Provided	ET-F	Unhealthy	Obesity	Weight-Loss Intervention	PLOS ONE	Characterization of the Gut Microbial Community of Obese Patients Following a Weight-Loss Intervention Using Whole Metagenome Shotgun Sequencing	10.1371/journal.pone.0149564
3300014546	SRR2155331	PRJNA290729	48.7117	9.21179	Germany	Europe	2015	Not Provided	Not Provided	ET-F	Unhealthy	Obesity	Weight-Loss Intervention	PLOS ONE	Characterization of the Gut Microbial Community of Obese Patients Following a Weight-Loss Intervention Using Whole Metagenome Shotgun Sequencing	10.1371/journal.pone.0149564
3300014547	SRR2155337	PRJNA290729	48.7117	9.21179	Germany	Europe	2015	Not Provided	Not Provided	ET-F	Unhealthy	Obesity	Weight-Loss Intervention	PLOS ONE	Characterization of the Gut Microbial Community of Obese Patients Following a Weight-Loss Intervention Using Whole Metagenome Shotgun Sequencing	10.1371/journal.pone.0149564
3300014548	SRR2155396	PRJNA290729	48.7117	9.21179	Germany	Europe	2015	Not Provided	Not Provided	ET-F	Unhealthy	Obesity	Weight-Loss Intervention	PLOS ONE	Characterization of the Gut Microbial Community of Obese Patients Following a Weight-Loss Intervention Using Whole Metagenome Shotgun Sequencing	10.1371/journal.pone.0149564
3300014549	SRR2155396	PRJNA290729	48.7117	9.21179	Germany	Europe	2015	Not Provided	Not Provided	ET-F	Unhealthy	Obesity	Weight-Loss Intervention	PLOS ONE	Characterization of the Gut Microbial Community of Obese Patients Following a Weight-Loss Intervention Using Whole Metagenome Shotgun Sequencing	10.1371/journal.pone.0149564
3300014551	SRR2155333	PRJNA290729	48.7117	9.21179	Germany	Europe	2015	Not Provided	Not Provided	ET-F	Unhealthy	Obesity	Weight-Loss Intervention	PLOS ONE	Characterization of the Gut Microbial Community of Obese Patients Following a Weight-Loss Intervention Using Whole Metagenome Shotgun Sequencing	10.1371/journal.pone.0149564
3300014552	SRR2155385	PRJNA290729	48.7117	9.21179	Germany	Europe	2015	Not Provided	Not Provided	ET-F	Unhealthy	Obesity	Weight-Loss Intervention	PLOS ONE	Characterization of the Gut Microbial Community of Obese Patients Following a Weight-Loss Intervention Using Whole Metagenome Shotgun Sequencing	10.1371/journal.pone.0149564
3300014553	SRR2155386	PRJNA290729	48.7117	9.21179	Germany	Europe	2015	Not Provided	Not Provided	ET-F	Unhealthy	Obesity	Weight-Loss Intervention	PLOS ONE	Characterization of the Gut Microbial Community of Obese Patients Following a Weight-Loss Intervention Using Whole Metagenome Shotgun Sequencing	10.1371/journal.pone.0149564
3300014555	SRR2155347	PRJNA290729	48.7117	9.21179	Germany	Europe	2015	Not Provided	Not Provided	ET-F	Unhealthy	Obesity	Weight-Loss Intervention	PLOS ONE	Characterization of the Gut Microbial Community of Obese Patients Following a Weight-Loss Intervention Using Whole Metagenome Shotgun Sequencing	10.1371/journal.pone.0149564
3300014556	SRR2155321	PRJNA290729	48.7117	9.21179	Germany	Europe	2015	Not Provided	Not Provided	ET-P	Unhealthy	Obesity	Weight-Loss Intervention	PLOS ONE	Characterization of the Gut Microbial Community of Obese Patients Following a Weight-Loss Intervention Using Whole Metagenome Shotgun Sequencing	10.1371/journal.pone.0149564
3300014558	SRR2155340	PRJNA290729	48.7117	9.21179	Germany	Europe	2015	Not Provided	Not Provided	ET-F	Unhealthy	Obesity	Weight-Loss Intervention	PLOS ONE	Characterization of the Gut Microbial Community of Obese Patients Following a Weight-Loss Intervention Using Whole Metagenome Shotgun Sequencing	10.1371/journal.pone.0149564
3300014559	SRR2155176	PRJNA290729	48.7117	9.21179	Germany	Europe	2015	Not Provided	Not Provided	ET-F	Unhealthy	Obesity	Weight-Loss Intervention	PLOS ONE	Characterization of the Gut Microbial Community of Obese Patients Following a Weight-Loss Intervention Using Whole Metagenome Shotgun Sequencing	10.1371/journal.pone.0149564
3300014560	SRR2155184	PRJNA290729	48.7117	9.21179	Germany	Europe	2015	Not Provided	Not Provided	ET-F	Unhealthy	Obesity	Weight-Loss Intervention	PLOS ONE	Characterization of the Gut Microbial Community of Obese Patients Following a Weight-Loss Intervention Using Whole Metagenome Shotgun Sequencing	10.1371/journal.pone.0149564
3300014561	SRR2155353	PRJNA290729	48.7117	9.21179	Germany	Europe	2015	Not Provided	Not Provided	ET-F	Unhealthy	Obesity	Weight-Loss Intervention	PLOS ONE	Characterization of the Gut Microbial Community of Obese Patients Following a Weight-Loss Intervention Using Whole Metagenome Shotgun Sequencing	10.1371/journal.pone.0149564
3300014562	SRR2155384	PRJNA290729	48.7117	9.21179	Germany	Europe	2015	Not Provided	Not Provided	ET-F	Unhealthy	Obesity	Weight-Loss Intervention	PLOS ONE	Characterization of the Gut Microbial Community of Obese Patients Following a Weight-Loss Intervention Using Whole Metagenome Shotgun Sequencing	10.1371/journal.pone.0149564
3300014563	SRR2155341	PRJNA290729	48.7117	9.21179	Germany	Europe	2015	Not Provided	Not Provided	ET-F	Unhealthy	Obesity	Weight-Loss Intervention	PLOS ONE	Characterization of the Gut Microbial Community of Obese Patients Following a Weight-Loss Intervention Using Whole Metagenome Shotgun Sequencing	10.1371/journal.pone.0149564
3300014566	SRR2155330	PRJNA290729	48.7117	9.21179	Germany	Europe	2015	Not Provided	Not Provided	ET-F	Unhealthy	Obesity	Weight-Loss Intervention	PLOS ONE	Characterization of the Gut Microbial Community of Obese Patients Following a Weight-Loss Intervention Using Whole Metagenome Shotgun Sequencing	10.1371/journal.pone.0149564
3300014570	SRR2155314	PRJNA290729	48.7117	9.21179	Germany	Europe	2015	Not Provided	Not Provided	ET-F	Unhealthy	Obesity	Weight-Loss Intervention	PLOS ONE	Characterization of the Gut Microbial Community of Obese Patients Following a Weight-Loss Intervention Using Whole Metagenome Shotgun Sequencing	10.1371/journal.pone.0149564
3300014571	SRR2155370	PRJNA290729	48.7117	9.21179	Germany	Europe	2015	Not Provided	Not Provided	ET-F	Unhealthy	Obesity	Weight-Loss Intervention	PLOS ONE	Characterization of the Gut Microbial Community of Obese Patients Following a Weight-Loss Intervention Using Whole Metagenome Shotgun Sequencing	10.1371/journal.pone.0149564
3300014572	SRR2155393	PRJNA290729	48.7117	9.21179	Germany	Europe	2015	Not Provided	Not Provided	ET-F	Unhealthy	Obesity	Weight-Loss Intervention	PLOS ONE	Characterization of the Gut Microbial Community of Obese Patients Following a Weight-Loss Intervention Using Whole Metagenome Shotgun Sequencing	10.1371/journal.pone.0149564
3300014573	SRR2155348	PRJNA290729	48.7117	9.21179	Germany	Europe	2015	Not Provided	Not Provided	ET-F	Unhealthy	Obesity	Weight-Loss Intervention	PLOS ONE	Characterization of the Gut Microbial Community of Obese Patients Following a Weight-Loss Intervention Using Whole Metagenome Shotgun Sequencing	10.1371/journal.pone.0149564
3300014703	SRR2155177	PRJNA290729	48.7117	9.21179	Germany	Europe	2015	Not Provided	Not Provided	ET-F	Unhealthy	Obesity	Weight-Loss Intervention	PLOS ONE	Characterization of the Gut Microbial Community of Obese Patients Following a Weight-Loss Intervention Using Whole Metagenome Shotgun Sequencing	10.1371/journal.pone.0149564
3300014709	SRR2155349	PRJNA290729	48.7117	9.21179	Germany	Europe	2015	Not Provided	Not Provided	ET-F	Unhealthy	Obesity	Weight-Loss Intervention	PLOS ONE	Characterization of the Gut Microbial Community of Obese Patients Following a Weight-Loss Intervention Using Whole Metagenome Shotgun Sequencing	10.1371/journal.pone.0149564
3300014743	SRR2155315	PRJNA290729	48.7117	9.21179	Germany	Europe	2015	Not Provided	Not Provided	ET-F	Unhealthy	Obesity	Weight-Loss Intervention	PLOS ONE	Characterization of the Gut Microbial Community of Obese Patients Following a Weight-Loss Intervention Using Whole Metagenome Shotgun Sequencing	10.1371/journal.pone.0149564
3300014744	SRR2155183	PRJNA290729	48.7117	9.21179	Germany	Europe	2015	Not Provided	Not Provided	ET-F	Unhealthy	Obesity	Weight-Loss Intervention	PLOS ONE	Characterization of the Gut Microbial Community of Obese Patients Following a Weight-Loss Intervention Using Whole Metagenome Shotgun Sequencing	10.1371/journal.pone.0149564
3300014754	SRR2155306	PRJNA290729	48.7117	9.21179	Germany	Europe	2015	Not Provided	Not Provided	ET-F	Unhealthy	Obesity	Weight-Loss Intervention	PLOS ONE	Characterization of the Gut Microbial Community of Obese Patients Following a Weight-Loss Intervention Using Whole Metagenome Shotgun Sequencing	10.1371/journal.pone.0149564
3300014757	SRR2155365	PRJNA290729	48.7117	9.21179	Germany	Europe	2015	Not Provided	Not Provided	ET-F	Unhealthy	Obesity	Weight-Loss Intervention	PLOS ONE	Characterization of the Gut Microbial Community of Obese Patients Following a Weight-Loss Intervention Using Whole Metagenome Shotgun Sequencing	10.1371/journal.pone.0149564
3300014760	SRR2155383	PRJNA290729	48.7117	9.21179	Germany	Europe	2015	Not Provided	Not Provided	ET-F	Unhealthy	Obesity	Weight-Loss Intervention	PLOS ONE	Characterization of the Gut Microbial Community of Obese Patients Following a Weight-Loss Intervention Using Whole Metagenome Shotgun Sequencing	10.1371/journal.pone.0149564
3300014761	SRR2155369	PRJNA290729	48.7117	9.21179	Germany	Europe	2015	Not Provided	Not Provided	ET-F	Unhealthy	Obesity	Weight-Loss Intervention	PLOS ONE	Characterization of the Gut Microbial Community of Obese Patients Following a Weight-Loss Intervention Using Whole Metagenome Shotgun Sequencing	10.1371/journal.pone.0149564
3300014762	SRR2155344	PRJNA290729	48.7117	9.21179	Germany	Europe	2015	Not Provided	Not Provided	ET-F	Unhealthy	Obesity	Weight-Loss Intervention	PLOS ONE	Characterization of the Gut Microbial Community of Obese Patients Following a Weight-Loss Intervention Using Whole Metagenome Shotgun Sequencing	10.1371/journal.pone.0149564
3300014769	SRR2155323	PRJNA290729	48.7117	9.21179	Germany	Europe	2015	Not Provided	Not Provided	ET-F	Unhealthy	Obesity	Weight-Loss Intervention	PLOS ONE	Characterization of the Gut Microbial Community of Obese Patients Following a Weight-Loss Intervention Using Whole Metagenome Shotgun Sequencing	10.1371/journal.pone.0149564
3300014778	SRR2155327	PRJNA290729	48.7117	9.21179	Germany	Europe	2015	Not Provided	Not Provided	ET-F	Unhealthy	Obesity	Weight-Loss Intervention	PLOS ONE	Characterization of the Gut Microbial Community of Obese Patients Following a Weight-Loss Intervention Using Whole Metagenome Shotgun Sequencing	10.1371/journal.pone.0149564
3300014781	SRR2155351	PRJNA290729	48.7117	9.21179	Germany	Europe	2015	Not Provided	Not Provided	ET-F	Unhealthy	Obesity	Weight-Loss Intervention	PLOS ONE	Characterization of the Gut Microbial Community of Obese Patients Following a Weight-Loss Intervention Using Whole Metagenome Shotgun Sequencing	10.1371/journal.pone.0149564
3300014782	SRR2155179	PRJNA290729	48.7117	9.21179	Germany	Europe	2015	Not Provided	Not Provided	ET-F	Unhealthy	Obesity	Weight-Loss Intervention	PLOS ONE	Characterization of the Gut Microbial Community of Obese Patients Following a Weight-Loss Intervention Using Whole Metagenome Shotgun Sequencing	10.1371/journal.pone.0149564
3300014783	SRR2155180	PRJNA290729	48.7117	9.21179	Germany	Europe	2015	Not Provided	Not Provided	ET-F	Unhealthy	Obesity	Weight-Loss Intervention	PLOS ONE	Characterization of the Gut Microbial Community of Obese Patients Following a Weight-Loss Intervention Using Whole Metagenome Shotgun Sequencing	10.1371/journal.pone.0149564
3300014784	SRR2155335	PRJNA290729	48.7117	9.21179	Germany	Europe	2015	Not Provided	Not Provided	ET-F	Unhealthy	Obesity	Weight-Loss Intervention	PLOS ONE	Characterization of the Gut Microbial Community of Obese Patients Following a Weight-Loss Intervention Using Whole Metagenome Shotgun Sequencing	10.1371/journal.pone.0149564
3300014787	SRR2155394	PRJNA290729	48.7117	9.21179	Germany	Europe	2015	Not Provided	Not Provided	ET-F	Unhealthy	Obesity	Weight-Loss Intervention	PLOS ONE	Characterization of the Gut Microbial Community of Obese Patients Following a Weight-Loss Intervention Using Whole Metagenome Shotgun Sequencing	10.1371/journal.pone.0149564
3300014788	SRR2155345	PRJNA290729	48.7117	9.21179	Germany	Europe	2015	Not Provided	Not Provided	ET-F	Unhealthy	Obesity	Weight-Loss Intervention	PLOS ONE	Characterization of the Gut Microbial Community of Obese Patients Following a Weight-Loss Intervention Using Whole Metagenome Shotgun Sequencing	10.1371/journal.pone.0149564
3300014789	SRR2155325	PRJNA290729	48.7117	9.21179	Germany	Europe	2015	Not Provided	Not Provided	ET-F	Unhealthy	Obesity	Weight-Loss Intervention	PLOS ONE	Characterization of the Gut Microbial Community of Obese Patients Following a Weight-Loss Intervention Using Whole Metagenome Shotgun Sequencing	10.1371/journal.pone.0149564
3300014790	SRR2155343	PRJNA290729	48.7117	9.21179	Germany	Europe	2015	Not Provided	Not Provided	ET-F	Unhealthy	Obesity	Weight-Loss Intervention	PLOS ONE	Characterization of the Gut Microbial Community of Obese Patients Following a Weight-Loss Intervention Using Whole Metagenome Shotgun Sequencing	10.1371/journal.pone.0149564
3300014791	SRR2155380	PRJNA290729	48.7117	9.21179	Germany	Europe	2015	Not Provided	Not Provided	ET-F	Unhealthy	Obesity	Weight-Loss Intervention	PLOS ONE	Characterization of the Gut Microbial Community of Obese Patients Following a Weight-Loss Intervention Using Whole Metagenome Shotgun Sequencing	10.1371/journal.pone.0149564
3300014792	SRR2155352	PRJNA290729	48.7117	9.21179	Germany	Europe	2015	Not Provided	Not Provided	ET-F	Unhealthy	Obesity	Weight-Loss Intervention	PLOS ONE	Characterization of the Gut Microbial Community of Obese Patients Following a Weight-Loss Intervention Using Whole Metagenome Shotgun Sequencing	10.1371/journal.pone.0149564
3300014793	SRR2155326	PRJNA290729	48.7117	9.21179	Germany	Europe	2015	Not Provided	Not Provided	ET-F	Unhealthy	Obesity	Weight-Loss Intervention	PLOS ONE	Characterization of the Gut Microbial Community of Obese Patients Following a Weight-Loss Intervention Using Whole Metagenome Shotgun Sequencing	10.1371/journal.pone.0149564
3300014794	SRR2155381	PRJNA290729	48.7117	9.21179	Germany	Europe	2015	Not Provided	Not Provided	ET-F	Unhealthy	Obesity	Weight-Loss Intervention	PLOS ONE	Characterization of the Gut Microbial Community of Obese Patients Following a Weight-Loss Intervention Using Whole Metagenome Shotgun Sequencing	10.1371/journal.pone.0149564
3300014797	SRR2155336	PRJNA290729	48.7117	9.21179	Germany	Europe	2015	Not Provided	Not Provided	ET-F	Unhealthy	Obesity	Weight-Loss Intervention	PLOS ONE	Characterization of the Gut Microbial Community of Obese Patients Following a Weight-Loss Intervention Using Whole Metagenome Shotgun Sequencing	10.1371/journal.pone.0149564
3300014798	SRR2155356	PRJNA290729	48.7117	9.21179	Germany	Europe	2015	Not Provided	Not Provided	ET-F	Unhealthy	Obesity	Weight-Loss Intervention	PLOS ONE	Characterization of the Gut Microbial Community of Obese Patients Following a Weight-Loss Intervention Using Whole Metagenome Shotgun Sequencing	10.1371/journal.pone.0149564
3300014799	SRR2155174	PRJNA290729	48.7117	9.21179	Germany	Europe	2015	Not Provided	Not Provided	ET-F	Unhealthy	Obesity	Weight-Loss Intervention	PLOS ONE	Characterization of the Gut Microbial Community of Obese Patients Following a Weight-Loss Intervention Using Whole Metagenome Shotgun Sequencing	10.1371/journal.pone.0149564
3300014800	SRR2155312	PRJNA290729	48.7117	9.21179	Germany	Europe	2009	Not Provided	Not Provided	ET-F	Unhealthy	Obesity	Weight-Loss Intervention	PLOS ONE	Characterization of the Gut Microbial Community of Obese Patients Following a Weight-Loss Intervention Using Whole Metagenome Shotgun Sequencing	10.1371/journal.pone.0149564
3300014802	SRR2155355	PRJNA290729	48.7117	9.21179	Germany	Europe	2009	Not Provided	Not Provided	ET-F	Unhealthy	Obesity	Weight-Loss Intervention	PLOS ONE	Characterization of the Gut Microbial Community of Obese Patients Following a Weight-Loss Intervention Using Whole Metagenome Shotgun Sequencing	10.1371/journal.pone.0149564
3300014803	SRR2155357	PRJNA290729	48.7117	9.21179	Germany	Europe	2009	Not Provided	Not Provided	ET-F	Unhealthy	Obesity	Weight-Loss Intervention	PLOS ONE	Characterization of the Gut Microbial Community of Obese Patients Following a Weight-Loss Intervention Using Whole Metagenome Shotgun Sequencing	10.1371/journal.pone.0149564
3300014804	SRR2155318	PRJNA290729	48.7117	9.21179	Germany	Europe	2009	Not Provided	Not Provided	ET-F	Unhealthy	Obesity	Weight-Loss Intervention	PLOS ONE	Characterization of the Gut Microbial Community of Obese Patients Following a Weight-Loss Intervention Using Whole Metagenome Shotgun Sequencing	10.1371/journal.pone.0149564
3300014806	SRR2155178	PRJNA290729	48.7117	9.21179	Germany	Europe	2009	Not Provided	Not Provided	ET-F	Unhealthy	Obesity	Weight-Loss Intervention	PLOS ONE	Characterization of the Gut Microbial Community of Obese Patients Following a Weight-Loss Intervention Using Whole Metagenome Shotgun Sequencing	10.1371/journal.pone.0149564
3300014807	SRR2155371	PRJNA290729	48.7117	9.21179	Germany	Europe	2009	Not Provided	Not Provided	ET-F	Unhealthy	Obesity	Weight-Loss Intervention	PLOS ONE	Characterization of the Gut Microbial Community of Obese Patients Following a Weight-Loss Intervention Using Whole Metagenome Shotgun Sequencing	10.1371/journal.pone.0149564
3300014808	SRR2155375	PRJNA290729	48.7117	9.21179	Germany	Europe	2009	Not Provided	Not Provided	ET-F	Unhealthy	Obesity	Weight-Loss Intervention	PLOS ONE	Characterization of the Gut Microbial Community of Obese Patients Following a Weight-Loss Intervention Using Whole Metagenome Shotgun Sequencing	10.1371/journal.pone.0149564
3300014938	SRR2155376	PRJNA290729	48.7117	9.21179	Germany	Europe	2009	Not Provided	Not Provided	ET-F	Unhealthy	Obesity	Weight-Loss Intervention	PLOS ONE	Characterization of the Gut Microbial Community of Obese Patients Following a Weight-Loss Intervention Using Whole Metagenome Shotgun Sequencing	10.1371/journal.pone.0149564
3300014939	SRR2155395	PRJNA290729	48.7117	9.21179	Germany	Europe	2009	Not Provided	Not Provided	ET-F	Unhealthy	Obesity	Weight-Loss Intervention	PLOS ONE	Characterization of the Gut Microbial Community of Obese Patients Following a Weight-Loss Intervention Using Whole Metagenome Shotgun Sequencing	10.1371/journal.pone.0149564
3300014941	SRR2155175	PRJNA290729	48.7117	9.21179	Germany	Europe	2009	Not Provided	Not Provided	ET-F	Unhealthy	Obesity	Weight-Loss Intervention	PLOS ONE	Characterization of the Gut Microbial Community of Obese Patients Following a Weight-Loss Intervention Using Whole Metagenome Shotgun Sequencing	10.1371/journal.pone.0149564
3300014944	SRR2155372	PRJNA290729	48.7117	9.21179	Germany	Europe	2009	Not Provided	Not Provided	ET-F	Unhealthy	Obesity	Weight-Loss Intervention	PLOS ONE	Characterization of the Gut Microbial Community of Obese Patients Following a Weight-Loss Intervention Using Whole Metagenome Shotgun Sequencing	10.1371/journal.pone.0149564
3300014949	SRR2155317	PRJNA290729	48.7117	9.21179	Germany	Europe	2009	Not Provided	Not Provided	ET-F	Unhealthy	Obesity	Weight-Loss Intervention	PLOS ONE	Characterization of the Gut Microbial Community of Obese Patients Following a Weight-Loss Intervention Using Whole Metagenome Shotgun Sequencing	10.1371/journal.pone.0149564
3300014952	SRR2155359	PRJNA290729	48.7117	9.21179	Germany	Europe	2009	Not Provided	Not Provided	ET-F	Unhealthy	Obesity	Weight-Loss Intervention	PLOS ONE	Characterization of the Gut Microbial Community of Obese Patients Following a Weight-Loss Intervention Using Whole Metagenome Shotgun Sequencing	10.1371/journal.pone.0149564
3300014956	SRR2155361	PRJNA290729	48.7117	9.21179	Germany	Europe	2009	Not Provided	Not Provided	ET-F	Unhealthy	Obesity	Weight-Loss Intervention	PLOS ONE	Characterization of the Gut Microbial Community of Obese Patients Following a Weight-Loss Intervention Using Whole Metagenome Shotgun Sequencing	10.1371/journal.pone.0149564
3300014958	SRR2155346	PRJNA290729	48.7117	9.21179	Germany	Europe	2009	Not Provided	Not Provided	ET-F	Unhealthy	Obesity	Weight-Loss Intervention	PLOS ONE	Characterization of the Gut Microbial Community of Obese Patients Following a Weight-Loss Intervention Using Whole Metagenome Shotgun Sequencing	10.1371/journal.pone.0149564
3300014971	SRR2155374	PRJNA290729	48.7117	9.21179	Germany	Europe	2009	Not Provided	Not Provided	ET-F	Unhealthy	Obesity	Weight-Loss Intervention	PLOS ONE	Characterization of the Gut Microbial Community of Obese Patients Following a Weight-Loss Intervention Using Whole Metagenome Shotgun Sequencing	10.1371/journal.pone.0149564
3300029295	SRR2155338	PRJNA290729	48.7117	9.21179	Germany	Europe	2009	Not Provided	Not Provided	ET-F	Unhealthy	Obesity	Weight-Loss Intervention	PLOS ONE	Characterization of the Gut Microbial Community of Obese Patients Following a Weight-Loss Intervention Using Whole Metagenome Shotgun Sequencing	10.1371/journal.pone.0149564
3300014550	SRR2142232	PRJNA285502	47.6553	-122.304	United States	North America	2015	Not Provided	Not Provided	ET-F	Unhealthy	Ulcerative Colitis	None	PLOS ONE	Low Level Engraftment and Improvement following a Single Colonoscopic Administration of Fecal Microbiota to Patients with Ulcerative Colitis	10.1371/journal.pone.0133925
3300014824	SRR2142214	PRJNA285502	47.6553	-122.304	United States	North America	2015	Not Provided	Not Provided	ET-F	Unhealthy	Ulcerative Colitis	None	PLOS ONE	Low Level Engraftment and Improvement following a Single Colonoscopic Administration of Fecal Microbiota to Patients with Ulcerative Colitis	10.1371/journal.pone.0133925
3300014948	SRR2142208	PRJNA285502	47.6553	-122.304	United States	North America	2015	Not Provided	Not Provided	ET-P	Unhealthy	Ulcerative Colitis	None	PLOS ONE	Low Level Engraftment and Improvement following a Single Colonoscopic Administration of Fecal Microbiota to Patients with Ulcerative Colitis	10.1371/journal.pone.0133925
3300014963	SRR2857969	PRJNA298362	47.6553	-122.304	United States	North America	2015	Not Provided	Not Provided	ET-F	Unhealthy	Ulcerative Colitis	None	PLOS ONE	Low Level Engraftment and Improvement following a Single Colonoscopic Administration of Fecal Microbiota to Patients with Ulcerative Colitis	10.1371/journal.pone.0133925
3300014750	SRR1930132	PRJNA278393	-3.63476	35.0829	Tanzania	Africa	2011	Not Provided	Not Provided	ET-F	Healthy	None	None	NATURE COMMUNICATIONS	Gut microbiome of the Hadza hunter-gatherers	10.1038/ncomms4654
3300014770	SRR1929485	PRJNA278393	-3.63476	35.0829	Tanzania	Africa	2011	Not Provided	Not Provided	ET-F	Healthy	None	None	NATURE COMMUNICATIONS	Gut microbiome of the Hadza hunter-gatherers	10.1038/ncomms4654
3300014776	SRR1930133	PRJNA278393	-3.63476	35.0829	Tanzania	Africa	2011	Not Provided	Not Provided	ET-F	Healthy	None	None	NATURE COMMUNICATIONS	Gut microbiome of the Hadza hunter-gatherers	10.1038/ncomms4654
3300014928	SRR1930179	PRJNA278393	-3.63476	35.0829	Tanzania	Africa	2011	Not Provided	Not Provided	ET-F	Healthy	None	None	NATURE COMMUNICATIONS	Gut microbiome of the Hadza hunter-gatherers	10.1038/ncomms4654
3300014937	SRR1930149	PRJNA278393	-3.63476	35.0829	Tanzania	Africa	2011	Not Provided	Not Provided	ET-F	Healthy	None	None	NATURE COMMUNICATIONS	Gut microbiome of the Hadza hunter-gatherers	10.1038/ncomms4654
3300014943	SRR1930144	PRJNA278393	-3.63476	35.0829	Tanzania	Africa	2011	Not Provided	Not Provided	ET-F	Healthy	None	None	NATURE COMMUNICATIONS	Gut microbiome of the Hadza hunter-gatherers	10.1038/ncomms4654
3300014955	SRR1930142	PRJNA278393	-3.63476	35.0829	Tanzania	Africa	2011	Not Provided	Not Provided	ET-F	Healthy	None	None	NATURE COMMUNICATIONS	Gut microbiome of the Hadza hunter-gatherers	10.1038/ncomms4654
3300029310	SRR1929408	PRJNA278393	-3.63476	35.0829	Tanzania	Africa	2011	Not Provided	Not Provided	ET-B	Healthy	None	None	NATURE COMMUNICATIONS	Gut microbiome of the Hadza hunter-gatherers	10.1038/ncomms4654
3300014931	SRR1930248	PRJNA278393	44.4951	11.3427	Italy	Europe	2013	Not Provided	Not Provided	ET-P	Healthy	None	None	NATURE COMMUNICATIONS	Gut microbiome of the Hadza hunter-gatherers	10.1038/ncomms4654
3300028911	ERR589594	PRJEB6997	55.6761	12.5683	China	Asia	2015	Not Provided	Not Provided	ET-P	Healthy	Rheumatoid arthritis	None	NATURE MEDICINE	The oral and gut microbiomes are perturbed in rheumatoid arthritis and partly normalized after treatment	10.1038/nm.3914
3300029109	ERR589480	PRJEB6997	55.6761	12.5683	China	Asia	2015	Not Provided	Not Provided	ET-F	Healthy	Rheumatoid arthritis	None	NATURE MEDICINE	The oral and gut microbiomes are perturbed in rheumatoid arthritis and partly normalized after treatment	10.1038/nm.3914
3300029111	ERR589791	PRJEB6997	55.6761	12.5683	China	Asia	2015	Not Provided	Not Provided	ET-P	Healthy	Rheumatoid arthritis	None	NATURE MEDICINE	The oral and gut microbiomes are perturbed in rheumatoid arthritis and partly normalized after treatment	10.1038/nm.3914
3300029112	ERR589796	PRJEB6997	55.6761	12.5683	China	Asia	2015	Not Provided	Not Provided	ET-P	Healthy	Rheumatoid arthritis	None	NATURE MEDICINE	The oral and gut microbiomes are perturbed in rheumatoid arthritis and partly normalized after treatment	10.1038/nm.3914
3300029113	ERR589862	PRJEB6997	55.6761	12.5683	China	Asia	2015	Not Provided	Not Provided	ET-P	Healthy	Rheumatoid arthritis	None	NATURE MEDICINE	The oral and gut microbiomes are perturbed in rheumatoid arthritis and partly normalized after treatment	10.1038/nm.3914
3300029114	ERR589795	PRJEB6997	55.6761	12.5683	China	Asia	2015	Not Provided	Not Provided	ET-P	Healthy	Rheumatoid arthritis	None	NATURE MEDICINE	The oral and gut microbiomes are perturbed in rheumatoid arthritis and partly normalized after treatment	10.1038/nm.3914
3300029115	ERR589851	PRJEB6997	55.6761	12.5683	China	Asia	2015	Not Provided	Not Provided	ET-P	Healthy	Rheumatoid arthritis	None	NATURE MEDICINE	The oral and gut microbiomes are perturbed in rheumatoid arthritis and partly normalized after treatment	10.1038/nm.3914
3300029116	ERR589800	PRJEB6997	55.6761	12.5683	China	Asia	2015	Not Provided	Not Provided	ET-P	Healthy	Rheumatoid arthritis	None	NATURE MEDICINE	The oral and gut microbiomes are perturbed in rheumatoid arthritis and partly normalized after treatment	10.1038/nm.3914
3300029117	ERR589794	PRJEB6997	55.6761	12.5683	China	Asia	2015	Not Provided	Not Provided	ET-P	Healthy	Rheumatoid arthritis	None	NATURE MEDICINE	The oral and gut microbiomes are perturbed in rheumatoid arthritis and partly normalized after treatment	10.1038/nm.3914
3300029118	ERR589838	PRJEB6997	55.6761	12.5683	China	Asia	2015	Not Provided	Not Provided	ET-P	Healthy	Rheumatoid arthritis	None	NATURE MEDICINE	The oral and gut microbiomes are perturbed in rheumatoid arthritis and partly normalized after treatment	10.1038/nm.3914
3300029119	ERR589792	PRJEB6997	55.6761	12.5683	China	Asia	2015	Not Provided	Not Provided	ET-P	Healthy	Rheumatoid arthritis	None	NATURE MEDICINE	The oral and gut microbiomes are perturbed in rheumatoid arthritis and partly normalized after treatment	10.1038/nm.3914
3300029120	ERR589790	PRJEB6997	55.6761	12.5683	China	Asia	2015	Not Provided	Not Provided	ET-P	Healthy	Rheumatoid arthritis	None	NATURE MEDICINE	The oral and gut microbiomes are perturbed in rheumatoid arthritis and partly normalized after treatment	10.1038/nm.3914
3300029121	ERR589787	PRJEB6997	55.6761	12.5683	China	Asia	2015	Not Provided	Not Provided	ET-P	Healthy	Rheumatoid arthritis	None	NATURE MEDICINE	The oral and gut microbiomes are perturbed in rheumatoid arthritis and partly normalized after treatment	10.1038/nm.3914
3300029122	ERR589775	PRJEB6997	55.6761	12.5683	China	Asia	2015	Not Provided	Not Provided	ET-P	Healthy	Rheumatoid arthritis	None	NATURE MEDICINE	The oral and gut microbiomes are perturbed in rheumatoid arthritis and partly normalized after treatment	10.1038/nm.3914
3300029123	ERR589776	PRJEB6997	55.6761	12.5683	China	Asia	2015	Not Provided	Not Provided	ET-P	Healthy	Rheumatoid arthritis	None	NATURE MEDICINE	The oral and gut microbiomes are perturbed in rheumatoid arthritis and partly normalized after treatment	10.1038/nm.3914
3300029125	ERR589578	PRJEB6997	55.6761	12.5683	China	Asia	2015	Not Provided	Not Provided	ET-P	Healthy	Rheumatoid arthritis	None	NATURE MEDICINE	The oral and gut microbiomes are perturbed in rheumatoid arthritis and partly normalized after treatment	10.1038/nm.3914
3300029126	ERR589762	PRJEB6997	55.6761	12.5683	China	Asia	2015	Not Provided	Not Provided	ET-P	Healthy	Rheumatoid arthritis	None	NATURE MEDICINE	The oral and gut microbiomes are perturbed in rheumatoid arthritis and partly normalized after treatment	10.1038/nm.3914
3300029127	ERR589750	PRJEB6997	55.6761	12.5683	China	Asia	2015	Not Provided	Not Provided	ET-P	Healthy	Rheumatoid arthritis	None	NATURE MEDICINE	The oral and gut microbiomes are perturbed in rheumatoid arthritis and partly normalized after treatment	10.1038/nm.3914
3300029128	ERR589585	PRJEB6997	55.6761	12.5683	China	Asia	2015	Not Provided	Not Provided	ET-P	Healthy	Rheumatoid arthritis	None	NATURE MEDICINE	The oral and gut microbiomes are perturbed in rheumatoid arthritis and partly normalized after treatment	10.1038/nm.3914
3300029129	ERR589773	PRJEB6997	55.6761	12.5683	China	Asia	2015	Not Provided	Not Provided	ET-P	Healthy	Rheumatoid arthritis	None	NATURE MEDICINE	The oral and gut microbiomes are perturbed in rheumatoid arthritis and partly normalized after treatment	10.1038/nm.3914
3300029130	ERR589748	PRJEB6997	55.6761	12.5683	China	Asia	2015	Not Provided	Not Provided	ET-P	Healthy	Rheumatoid arthritis	None	NATURE MEDICINE	The oral and gut microbiomes are perturbed in rheumatoid arthritis and partly normalized after treatment	10.1038/nm.3914
3300029131	ERR589766	PRJEB6997	55.6761	12.5683	China	Asia	2015	Not Provided	Not Provided	ET-P	Healthy	Rheumatoid arthritis	None	NATURE MEDICINE	The oral and gut microbiomes are perturbed in rheumatoid arthritis and partly normalized after treatment	10.1038/nm.3914
3300029132	ERR589772	PRJEB6997	55.6761	12.5683	China	Asia	2015	Not Provided	Not Provided	ET-P	Healthy	Rheumatoid arthritis	None	NATURE MEDICINE	The oral and gut microbiomes are perturbed in rheumatoid arthritis and partly normalized after treatment	10.1038/nm.3914
3300029133	ERR589763	PRJEB6997	55.6761	12.5683	China	Asia	2015	Not Provided	Not Provided	ET-P	Healthy	Rheumatoid arthritis	None	NATURE MEDICINE	The oral and gut microbiomes are perturbed in rheumatoid arthritis and partly normalized after treatment	10.1038/nm.3914
3300029134	ERR589751	PRJEB6997	55.6761	12.5683	China	Asia	2015	Not Provided	Not Provided	ET-P	Healthy	Rheumatoid arthritis	None	NATURE MEDICINE	The oral and gut microbiomes are perturbed in rheumatoid arthritis and partly normalized after treatment	10.1038/nm.3914
3300029135	ERR589580	PRJEB6997	55.6761	12.5683	China	Asia	2015	Not Provided	Not Provided	ET-P	Healthy	Rheumatoid arthritis	None	NATURE MEDICINE	The oral and gut microbiomes are perturbed in rheumatoid arthritis and partly normalized after treatment	10.1038/nm.3914
3300029136	ERR589587	PRJEB6997	55.6761	12.5683	China	Asia	2015	Not Provided	Not Provided	ET-P	Healthy	Rheumatoid arthritis	None	NATURE MEDICINE	The oral and gut microbiomes are perturbed in rheumatoid arthritis and partly normalized after treatment	10.1038/nm.3914
3300029137	ERR589571	PRJEB6997	55.6761	12.5683	China	Asia	2015	Not Provided	Not Provided	ET-P	Healthy	Rheumatoid arthritis	None	NATURE MEDICINE	The oral and gut microbiomes are perturbed in rheumatoid arthritis and partly normalized after treatment	10.1038/nm.3914
3300029138	ERR589568	PRJEB6997	55.6761	12.5683	China	Asia	2015	Not Provided	Not Provided	ET-P	Healthy	Rheumatoid arthritis	None	NATURE MEDICINE	The oral and gut microbiomes are perturbed in rheumatoid arthritis and partly normalized after treatment	10.1038/nm.3914
3300029176	ERR589867	PRJEB6997	55.6761	12.5683	China	Asia	2015	Not Provided	Not Provided	ET-P	Healthy	Rheumatoid arthritis	None	NATURE MEDICINE	The oral and gut microbiomes are perturbed in rheumatoid arthritis and partly normalized after treatment	10.1038/nm.3914
3300029178	ERR589868	PRJEB6997	55.6761	12.5683	China	Asia	2015	Not Provided	Not Provided	ET-P	Healthy	Rheumatoid arthritis	None	NATURE MEDICINE	The oral and gut microbiomes are perturbed in rheumatoid arthritis and partly normalized after treatment	10.1038/nm.3914
3300029181	ERR589870	PRJEB6997	55.6761	12.5683	China	Asia	2015	Not Provided	Not Provided	ET-P	Healthy	Rheumatoid arthritis	None	NATURE MEDICINE	The oral and gut microbiomes are perturbed in rheumatoid arthritis and partly normalized after treatment	10.1038/nm.3914
3300029185	ERR589552	PRJEB6997	55.6761	12.5683	China	Asia	2015	Not Provided	Not Provided	ET-P	Healthy	Rheumatoid arthritis	None	NATURE MEDICINE	The oral and gut microbiomes are perturbed in rheumatoid arthritis and partly normalized after treatment	10.1038/nm.3914
3300029186	ERR589873	PRJEB6997	55.6761	12.5683	China	Asia	2015	Not Provided	Not Provided	ET-P	Healthy	Rheumatoid arthritis	None	NATURE MEDICINE	The oral and gut microbiomes are perturbed in rheumatoid arthritis and partly normalized after treatment	10.1038/nm.3914
3300029187	ERR589441	PRJEB6997	55.6761	12.5683	China	Asia	2015	Not Provided	Not Provided	ET-F	Healthy	Rheumatoid arthritis	None	NATURE MEDICINE	The oral and gut microbiomes are perturbed in rheumatoid arthritis and partly normalized after treatment	10.1038/nm.3914
3300029190	ERR589551	PRJEB6997	55.6761	12.5683	China	Asia	2015	Not Provided	Not Provided	ET-P	Healthy	Rheumatoid arthritis	None	NATURE MEDICINE	The oral and gut microbiomes are perturbed in rheumatoid arthritis and partly normalized after treatment	10.1038/nm.3914
3300029191	ERR589533	PRJEB6997	55.6761	12.5683	China	Asia	2015	Not Provided	Not Provided	ET-P	Healthy	Rheumatoid arthritis	None	NATURE MEDICINE	The oral and gut microbiomes are perturbed in rheumatoid arthritis and partly normalized after treatment	10.1038/nm.3914
3300029192	ERR589545	PRJEB6997	55.6761	12.5683	China	Asia	2015	Not Provided	Not Provided	ET-P	Healthy	Rheumatoid arthritis	None	NATURE MEDICINE	The oral and gut microbiomes are perturbed in rheumatoid arthritis and partly normalized after treatment	10.1038/nm.3914
3300029193	ERR589506	PRJEB6997	55.6761	12.5683	China	Asia	2015	Not Provided	Not Provided	ET-F	Healthy	Rheumatoid arthritis	None	NATURE MEDICINE	The oral and gut microbiomes are perturbed in rheumatoid arthritis and partly normalized after treatment	10.1038/nm.3914
3300029194	ERR589531	PRJEB6997	55.6761	12.5683	China	Asia	2015	Not Provided	Not Provided	ET-P	Healthy	Rheumatoid arthritis	None	NATURE MEDICINE	The oral and gut microbiomes are perturbed in rheumatoid arthritis and partly normalized after treatment	10.1038/nm.3914
3300029195	ERR589866	PRJEB6997	55.6761	12.5683	China	Asia	2015	Not Provided	Not Provided	ET-B	Healthy	Rheumatoid arthritis	None	NATURE MEDICINE	The oral and gut microbiomes are perturbed in rheumatoid arthritis and partly normalized after treatment	10.1038/nm.3914
3300029196	ERR589869	PRJEB6997	55.6761	12.5683	China	Asia	2015	Not Provided	Not Provided	ET-P	Healthy	Rheumatoid arthritis	None	NATURE MEDICINE	The oral and gut microbiomes are perturbed in rheumatoid arthritis and partly normalized after treatment	10.1038/nm.3914
3300029197	ERR589812	PRJEB6997	55.6761	12.5683	China	Asia	2015	Not Provided	Not Provided	ET-P	Healthy	Rheumatoid arthritis	None	NATURE MEDICINE	The oral and gut microbiomes are perturbed in rheumatoid arthritis and partly normalized after treatment	10.1038/nm.3914
3300029198	ERR589563	PRJEB6997	55.6761	12.5683	China	Asia	2015	Not Provided	Not Provided	ET-P	Healthy	Rheumatoid arthritis	None	NATURE MEDICINE	The oral and gut microbiomes are perturbed in rheumatoid arthritis and partly normalized after treatment	10.1038/nm.3914
3300029201	ERR589462	PRJEB6997	55.6761	12.5683	China	Asia	2015	Not Provided	Not Provided	ET-F	Healthy	Rheumatoid arthritis	None	NATURE MEDICINE	The oral and gut microbiomes are perturbed in rheumatoid arthritis and partly normalized after treatment	10.1038/nm.3914
3300029203	ERR589544	PRJEB6997	55.6761	12.5683	China	Asia	2015	Not Provided	Not Provided	ET-P	Healthy	Rheumatoid arthritis	None	NATURE MEDICINE	The oral and gut microbiomes are perturbed in rheumatoid arthritis and partly normalized after treatment	10.1038/nm.3914
3300029204	ERR589512	PRJEB6997	55.6761	12.5683	China	Asia	2015	Not Provided	Not Provided	ET-F	Healthy	Rheumatoid arthritis	None	NATURE MEDICINE	The oral and gut microbiomes are perturbed in rheumatoid arthritis and partly normalized after treatment	10.1038/nm.3914
3300029206	ERR589832	PRJEB6997	55.6761	12.5683	China	Asia	2015	Not Provided	Not Provided	ET-P	Healthy	Rheumatoid arthritis	None	NATURE MEDICINE	The oral and gut microbiomes are perturbed in rheumatoid arthritis and partly normalized after treatment	10.1038/nm.3914
3300029207	ERR589509	PRJEB6997	55.6761	12.5683	China	Asia	2015	Not Provided	Not Provided	ET-F	Healthy	Rheumatoid arthritis	None	NATURE MEDICINE	The oral and gut microbiomes are perturbed in rheumatoid arthritis and partly normalized after treatment	10.1038/nm.3914
3300029208	ERR589569	PRJEB6997	55.6761	12.5683	China	Asia	2015	Not Provided	Not Provided	ET-P	Healthy	Rheumatoid arthritis	None	NATURE MEDICINE	The oral and gut microbiomes are perturbed in rheumatoid arthritis and partly normalized after treatment	10.1038/nm.3914
3300029209	ERR589452	PRJEB6997	55.6761	12.5683	China	Asia	2015	Not Provided	Not Provided	ET-F	Healthy	Rheumatoid arthritis	None	NATURE MEDICINE	The oral and gut microbiomes are perturbed in rheumatoid arthritis and partly normalized after treatment	10.1038/nm.3914
3300029210	ERR589802	PRJEB6997	55.6761	12.5683	China	Asia	2015	Not Provided	Not Provided	ET-P	Healthy	Rheumatoid arthritis	None	NATURE MEDICINE	The oral and gut microbiomes are perturbed in rheumatoid arthritis and partly normalized after treatment	10.1038/nm.3914
3300029211	ERR589532	PRJEB6997	55.6761	12.5683	China	Asia	2015	Not Provided	Not Provided	ET-P	Healthy	Rheumatoid arthritis	None	NATURE MEDICINE	The oral and gut microbiomes are perturbed in rheumatoid arthritis and partly normalized after treatment	10.1038/nm.3914
3300029212	ERR589534	PRJEB6997	55.6761	12.5683	China	Asia	2015	Not Provided	Not Provided	ET-P	Healthy	Rheumatoid arthritis	None	NATURE MEDICINE	The oral and gut microbiomes are perturbed in rheumatoid arthritis and partly normalized after treatment	10.1038/nm.3914
3300029213	ERR589536	PRJEB6997	55.6761	12.5683	China	Asia	2015	Not Provided	Not Provided	ET-F	Healthy	Rheumatoid arthritis	None	NATURE MEDICINE	The oral and gut microbiomes are perturbed in rheumatoid arthritis and partly normalized after treatment	10.1038/nm.3914
3300029214	ERR589508	PRJEB6997	55.6761	12.5683	China	Asia	2015	Not Provided	Not Provided	ET-F	Healthy	Rheumatoid arthritis	None	NATURE MEDICINE	The oral and gut microbiomes are perturbed in rheumatoid arthritis and partly normalized after treatment	10.1038/nm.3914
3300029215	ERR589819	PRJEB6997	55.6761	12.5683	China	Asia	2015	Not Provided	Not Provided	ET-P	Healthy	Rheumatoid arthritis	None	NATURE MEDICINE	The oral and gut microbiomes are perturbed in rheumatoid arthritis and partly normalized after treatment	10.1038/nm.3914
3300029217	ERR589504	PRJEB6997	55.6761	12.5683	China	Asia	2015	Not Provided	Not Provided	ET-P	Healthy	Rheumatoid arthritis	None	NATURE MEDICINE	The oral and gut microbiomes are perturbed in rheumatoid arthritis and partly normalized after treatment	10.1038/nm.3914
3300029218	ERR589558	PRJEB6997	55.6761	12.5683	China	Asia	2015	Not Provided	Not Provided	ET-P	Healthy	Rheumatoid arthritis	None	NATURE MEDICINE	The oral and gut microbiomes are perturbed in rheumatoid arthritis and partly normalized after treatment	10.1038/nm.3914
3300029219	ERR589549	PRJEB6997	55.6761	12.5683	China	Asia	2015	Not Provided	Not Provided	ET-P	Healthy	Rheumatoid arthritis	None	NATURE MEDICINE	The oral and gut microbiomes are perturbed in rheumatoid arthritis and partly normalized after treatment	10.1038/nm.3914
3300029220	ERR589547	PRJEB6997	55.6761	12.5683	China	Asia	2015	Not Provided	Not Provided	ET-P	Healthy	Rheumatoid arthritis	None	NATURE MEDICINE	The oral and gut microbiomes are perturbed in rheumatoid arthritis and partly normalized after treatment	10.1038/nm.3914
3300029227	ERR589513	PRJEB6997	55.6761	12.5683	China	Asia	2015	Not Provided	Not Provided	ET-F	Healthy	Rheumatoid arthritis	None	NATURE MEDICINE	The oral and gut microbiomes are perturbed in rheumatoid arthritis and partly normalized after treatment	10.1038/nm.3914
3300029228	ERR589865	PRJEB6997	55.6761	12.5683	China	Asia	2015	Not Provided	Not Provided	ET-P	Healthy	Rheumatoid arthritis	None	NATURE MEDICINE	The oral and gut microbiomes are perturbed in rheumatoid arthritis and partly normalized after treatment	10.1038/nm.3914
3300029229	ERR589801	PRJEB6997	55.6761	12.5683	China	Asia	2015	Not Provided	Not Provided	ET-P	Healthy	Rheumatoid arthritis	None	NATURE MEDICINE	The oral and gut microbiomes are perturbed in rheumatoid arthritis and partly normalized after treatment	10.1038/nm.3914
3300029230	ERR589511	PRJEB6997	55.6761	12.5683	China	Asia	2015	Not Provided	Not Provided	ET-F	Healthy	Rheumatoid arthritis	None	NATURE MEDICINE	The oral and gut microbiomes are perturbed in rheumatoid arthritis and partly normalized after treatment	10.1038/nm.3914
3300029231	ERR589565	PRJEB6997	55.6761	12.5683	China	Asia	2015	Not Provided	Not Provided	ET-P	Healthy	Rheumatoid arthritis	None	NATURE MEDICINE	The oral and gut microbiomes are perturbed in rheumatoid arthritis and partly normalized after treatment	10.1038/nm.3914
3300029232	ERR589550	PRJEB6997	55.6761	12.5683	China	Asia	2015	Not Provided	Not Provided	ET-P	Healthy	Rheumatoid arthritis	None	NATURE MEDICINE	The oral and gut microbiomes are perturbed in rheumatoid arthritis and partly normalized after treatment	10.1038/nm.3914
3300029234	ERR589537	PRJEB6997	55.6761	12.5683	China	Asia	2015	Not Provided	Not Provided	ET-P	Healthy	Rheumatoid arthritis	None	NATURE MEDICINE	The oral and gut microbiomes are perturbed in rheumatoid arthritis and partly normalized after treatment	10.1038/nm.3914
3300029235	ERR589562	PRJEB6997	55.6761	12.5683	China	Asia	2015	Not Provided	Not Provided	ET-P	Healthy	Rheumatoid arthritis	None	NATURE MEDICINE	The oral and gut microbiomes are perturbed in rheumatoid arthritis and partly normalized after treatment	10.1038/nm.3914
3300029237	ERR589825	PRJEB6997	55.6761	12.5683	China	Asia	2015	Not Provided	Not Provided	ET-P	Healthy	Rheumatoid arthritis	None	NATURE MEDICINE	The oral and gut microbiomes are perturbed in rheumatoid arthritis and partly normalized after treatment	10.1038/nm.3914
3300029238	ERR589742	PRJEB6997	55.6761	12.5683	China	Asia	2015	Not Provided	Not Provided	ET-P	Healthy	Rheumatoid arthritis	None	NATURE MEDICINE	The oral and gut microbiomes are perturbed in rheumatoid arthritis and partly normalized after treatment	10.1038/nm.3914
3300029240	ERR589503	PRJEB6997	55.6761	12.5683	China	Asia	2015	Not Provided	Not Provided	ET-F	Healthy	Rheumatoid arthritis	None	NATURE MEDICINE	The oral and gut microbiomes are perturbed in rheumatoid arthritis and partly normalized after treatment	10.1038/nm.3914
3300029241	ERR589844	PRJEB6997	55.6761	12.5683	China	Asia	2015	Not Provided	Not Provided	ET-P	Healthy	Rheumatoid arthritis	None	NATURE MEDICINE	The oral and gut microbiomes are perturbed in rheumatoid arthritis and partly normalized after treatment	10.1038/nm.3914
3300029243	ERR589553	PRJEB6997	55.6761	12.5683	China	Asia	2015	Not Provided	Not Provided	ET-P	Healthy	Rheumatoid arthritis	None	NATURE MEDICINE	The oral and gut microbiomes are perturbed in rheumatoid arthritis and partly normalized after treatment	10.1038/nm.3914
3300029244	ERR589554	PRJEB6997	55.6761	12.5683	China	Asia	2015	Not Provided	Not Provided	ET-P	Healthy	Rheumatoid arthritis	None	NATURE MEDICINE	The oral and gut microbiomes are perturbed in rheumatoid arthritis and partly normalized after treatment	10.1038/nm.3914
3300029245	ERR589738	PRJEB6997	55.6761	12.5683	China	Asia	2015	Not Provided	Not Provided	ET-P	Healthy	Rheumatoid arthritis	None	NATURE MEDICINE	The oral and gut microbiomes are perturbed in rheumatoid arthritis and partly normalized after treatment	10.1038/nm.3914
3300029246	ERR589507	PRJEB6997	55.6761	12.5683	China	Asia	2015	Not Provided	Not Provided	ET-F	Healthy	Rheumatoid arthritis	None	NATURE MEDICINE	The oral and gut microbiomes are perturbed in rheumatoid arthritis and partly normalized after treatment	10.1038/nm.3914
3300029247	ERR589559	PRJEB6997	55.6761	12.5683	China	Asia	2015	Not Provided	Not Provided	ET-P	Healthy	Rheumatoid arthritis	None	NATURE MEDICINE	The oral and gut microbiomes are perturbed in rheumatoid arthritis and partly normalized after treatment	10.1038/nm.3914
3300029248	ERR589535	PRJEB6997	55.6761	12.5683	China	Asia	2015	Not Provided	Not Provided	ET-P	Healthy	Rheumatoid arthritis	None	NATURE MEDICINE	The oral and gut microbiomes are perturbed in rheumatoid arthritis and partly normalized after treatment	10.1038/nm.3914
3300029249	ERR589529	PRJEB6997	55.6761	12.5683	China	Asia	2015	Not Provided	Not Provided	ET-P	Healthy	Rheumatoid arthritis	None	NATURE MEDICINE	The oral and gut microbiomes are perturbed in rheumatoid arthritis and partly normalized after treatment	10.1038/nm.3914
3300029250	ERR589813	PRJEB6997	55.6761	12.5683	China	Asia	2015	Not Provided	Not Provided	ET-P	Healthy	Rheumatoid arthritis	None	NATURE MEDICINE	The oral and gut microbiomes are perturbed in rheumatoid arthritis and partly normalized after treatment	10.1038/nm.3914
3300029251	ERR589814	PRJEB6997	55.6761	12.5683	China	Asia	2015	Not Provided	Not Provided	ET-P	Healthy	Rheumatoid arthritis	None	NATURE MEDICINE	The oral and gut microbiomes are perturbed in rheumatoid arthritis and partly normalized after treatment	10.1038/nm.3914
3300029253	ERR589538	PRJEB6997	55.6761	12.5683	China	Asia	2015	Not Provided	Not Provided	ET-P	Healthy	Rheumatoid arthritis	None	NATURE MEDICINE	The oral and gut microbiomes are perturbed in rheumatoid arthritis and partly normalized after treatment	10.1038/nm.3914
3300029254	ERR589539	PRJEB6997	55.6761	12.5683	China	Asia	2015	Not Provided	Not Provided	ET-P	Healthy	Rheumatoid arthritis	None	NATURE MEDICINE	The oral and gut microbiomes are perturbed in rheumatoid arthritis and partly normalized after treatment	10.1038/nm.3914
[truncated: 1,373 more rows]

## Sheet: Table 2
Longitude	Latitude	Sample collection	Disease	Age	Sex	Diet structure	Average precipitation	PM2.5 air pollution	GNI per capita	Urban population	Compulsory education	Education attainment	Population density	Antibiotic use	Enterotype	Core resistome		Samples-name	Diet
[truncated: 3,019 more rows]
[truncated: 17 more columns]

[truncated: 3 more sheets: Table 3, Table 4, Table 5]
