# Supplementary material for: Metagenomic Insight into The Global Dissemination of The Antibiotic Resistome
Source: Adv Sci (Weinh). 2023 Oct 23;10(33):2303925. doi: 10.1002/advs.202303925 (PMC10667823; doi:10.1002/advs.202303925)
Supplement: Supplementary file 3 — Supplemetary Table S2 [file ADVS-10-2303925-s001.xlsx]

## Sheet: Table 6
Biosample	name	species	Habitats
SAMN02666695	GCA_000599645	Escherichia coli	Air
SAMN02666434	GCA_000599625	Escherichia coli	Air
SAMN02666696	GCA_000599665	Escherichia coli	Air
SAMN02666698	GCA_000599705	Escherichia coli	Air
SAMN02666697	GCA_000599685	Escherichia coli	Air
SAMN09287630	GCA_003443795	Escherichia coli	Air
SAMN08103045	GCA_002952715	Staphylococcus haemolyticus	Air
SAMN08222708	GCA_003184965	Pantoea ananatis	Air
SAMN04621680	GCA_001650395	Staphylococcus capitis	Air
SAMN05442524	GCA_001941905	Bacillus cereus	Air
SAMN08222723	GCA_003182655	Serratia marcescens	Air
SAMN11388367	GCA_005484525	Enterococcus faecalis	Air
SAMN13182395	GCA_013344665	Enterococcus faecalis	Air
SAMN04589099	GCA_001650655	Staphylococcus hominis	Air
SAMN07980969	GCA_003047145	Pseudomonas stutzeri	Air
SAMN08222714	GCA_009036245	Enterobacter sichuanensis	Air
SAMN04621681	GCA_001650475	Staphylococcus capitis	Air
SAMN04591361	GCA_001650645	Staphylococcus cohnii	Air
SAMN13182398	GCA_013344605	Enterococcus faecalis	Air
SAMN05442525	GCA_001941885	Bacillus cereus	Air
SAMN08222711	GCA_010232525	Bacillus cereus	Air
SAMN08222727	GCA_010223795	Bacillus cereus	Air
SAMN19605281	GCA_018883565	Acinetobacter baumannii	Air
SAMN15705246	GCA_019748455	Paracoccus yeei	Air
SAMN15705219	GCA_019749015	Bacillus cereus	Air
SAMN25236597	GCA_022495565	Campylobacter jejuni	Air
SAMN15543686	GCA_019749315	Bacillus cereus	Air
SAMN15705225	GCA_019748885	Bacillus cereus	Air
SAMN02644839	GCA_000709065	Cupriavidus metallidurans	Air
SAMN02471980	GCA_000297295	Pseudomonas aeruginosa	Air
SAMN05442526	GCA_001936485	Bacillus cereus	Air
SAMN07515795	GCA_003568565	Bacillus cereus	Air
SAMN08644154	GCA_003062815	Klebsiella pneumoniae	Air
SAMN08644155	GCA_003062805	Klebsiella pneumoniae	Air
SAMN05928947	GCA_001893205	Escherichia coli	Air
SAMN05928960	GCA_001894245	Escherichia coli	Air
SAMN05928933	GCA_001893025	Escherichia coli	Air
SAMN05928945	GCA_001893155	Escherichia coli	Air
SAMN05928957	GCA_001893395	Escherichia coli	Air
SAMN05928959	GCA_001893915	Escherichia coli	Air
SAMN05928934	GCA_001893315	Escherichia coli	Air
SAMN05928935	GCA_001893085	Escherichia coli	Air
SAMN05928937	GCA_001893305	Escherichia coli	Air
SAMN05928938	GCA_001893015	Escherichia coli	Air
SAMN05928941	GCA_001893385	Escherichia coli	Air
SAMN05928942	GCA_001893125	Escherichia coli	Air
SAMN05928943	GCA_001893035	Escherichia coli	Air
SAMN05928950	GCA_001893225	Escherichia coli	Air
SAMN05928951	GCA_001893245	Escherichia coli	Air
SAMN05928952	GCA_001893285	Escherichia coli	Air
SAMN05928953	GCA_001893365	Escherichia coli	Air
SAMN05928954	GCA_001893875	Escherichia coli	Air
SAMN05928944	GCA_001893135	Escherichia coli	Air
SAMN05928963	GCA_001894255	Escherichia coli	Air
SAMN05928936	GCA_001893005	Escherichia coli	Air
SAMN05928946	GCA_001893165	Escherichia coli	Air
SAMN05928964	GCA_001893955	Escherichia coli	Air
SAMN05928940	GCA_001893345	Escherichia coli	Air
SAMN05928956	GCA_001894235	Escherichia coli	Air
SAMN05928958	GCA_001893445	Escherichia coli	Air
SAMN05928961	GCA_001893455	Escherichia coli	Air
SAMN05928939	GCA_001893105	Escherichia coli	Air
SAMN05928948	GCA_001893215	Escherichia coli	Air
SAMN05928949	GCA_001893375	Escherichia coli	Air
SAMN05928955	GCA_001893905	Escherichia coli	Air
SAMN05928962	GCA_001893935	Escherichia coli	Air
SAMN14134918	GCA_011077925	Escherichia coli	Air
SAMN14134954	GCA_011077275	Escherichia coli	Air
SAMN14134917	GCA_011077945	Escherichia coli	Air
SAMN14134953	GCA_011077305	Escherichia coli	Air
SAMN19844607	GCA_019134615	Staphylococcus aureus	Air
SAMN19844610	GCA_019134635	Staphylococcus aureus	Air
SAMN03777446	GCA_001270135	Enterobacter hormaechei	Soil
SAMN06242081	GCA_002014585	Bacillus cereus	Soil
SAMN07424094	GCA_003837265	Pseudomonas aeruginosa	Soil
SAMN07597274	GCA_002558885	Bacillus cereus	Soil
SAMN07597277	GCA_002558875	Bacillus cereus	Soil
SAMN07597313	GCA_002559195	Bacillus cereus	Soil
SAMN07597335	GCA_002562775	Bacillus cereus	Soil
SAMN07597372	GCA_002562255	Bacillus cereus	Soil
SAMN07597485	GCA_002560945	Bacillus cereus	Soil
SAMN07597551	GCA_002560415	Bacillus cereus	Soil
SAMN07597564	GCA_002560295	Bacillus cereus	Soil
SAMN07597785	GCA_002589745	Bacillus cereus	Soil
SAMN07597793	GCA_002586265	Bacillus cereus	Soil
SAMN07597897	GCA_002578485	Bacillus cereus	Soil
SAMN07597909	GCA_002578195	Bacillus cereus	Soil
SAMN07597929	GCA_002577545	Bacillus cereus	Soil
SAMN07597941	GCA_002577375	Bacillus cereus	Soil
SAMN07598021	GCA_002575955	Bacillus cereus	Soil
SAMN07598045	GCA_002575715	Bacillus cereus	Soil
SAMN07598092	GCA_002575205	Bacillus cereus	Soil
SAMN07598149	GCA_002574345	Bacillus cereus	Soil
SAMN07598167	GCA_002579585	Bacillus cereus	Soil
SAMN07598359	GCA_002567145	Bacillus cereus	Soil
SAMN07598430	GCA_002565795	Bacillus cereus	Soil
SAMN07598513	GCA_002565425	Bacillus cereus	Soil
SAMN07598516	GCA_002566215	Bacillus cereus	Soil
SAMN07598606	GCA_002550895	Bacillus cereus	Soil
SAMN10478502	GCA_003975905	Pseudomonas aeruginosa	Soil
SAMN11281793	GCA_009659905	Enterococcus faecalis	Soil
SAMN14257482	GCA_015230335	Enterococcus faecium	Soil
SAMN16950003	GCA_016483665	Bacillus cereus	Soil
SAMN16950013	GCA_016483475	Bacillus cereus	Soil
SAMN16950014	GCA_016483465	Bacillus cereus	Soil
SAMN16950020	GCA_016483305	Bacillus cereus	Soil
SAMN16950001	GCA_016483715	Bacillus cereus	Soil
SAMN21038243	GCA_019890855	Escherichia coli	Soil
SAMEA6595225	GCA_902810315	Escherichia coli	Soil
SAMEA6595233	GCA_902810345	Escherichia coli	Soil
SAMEA6595238	GCA_902825205	Escherichia coli	Soil
SAMN02745922	GCA_000709285	Pseudomonas aeruginosa	Soil
SAMN07424020	GCA_003837775	Pseudomonas aeruginosa	Soil
SAMN21039660	GCA_020683245	Escherichia coli	Soil
SAMN07504880	GCA_002330015	Pseudomonas aeruginosa	Soil
SAMN18355266	GCA_017592115	Pseudomonas aeruginosa	Soil
SAMN18355267	GCA_017592295	Pseudomonas aeruginosa	Soil
SAMEA3294086	GCA_900074795	Clostridioides difficile	Soil
SAMEA3294089	GCA_900074815	Clostridioides difficile	Soil
SAMN03774725	GCA_001078665	Staphylococcus aureus	Soil
SAMN07504876	GCA_002329905	Pseudomonas aeruginosa	Soil
SAMN07504878	GCA_002285355	Pseudomonas aeruginosa	Soil
SAMN07504879	GCA_002330045	Pseudomonas aeruginosa	Soil
SAMN07504881	GCA_002329865	Pseudomonas aeruginosa	Soil
SAMN07504882	GCA_002329845	Pseudomonas aeruginosa	Soil
SAMN07504883	GCA_002329815	Pseudomonas aeruginosa	Soil
SAMN07504884	GCA_002329805	Pseudomonas aeruginosa	Soil
SAMN07504885	GCA_002329775	Pseudomonas aeruginosa	Soil
SAMN07504886	GCA_002330005	Pseudomonas aeruginosa	Soil
SAMN07504887	GCA_002329765	Pseudomonas aeruginosa	Soil
SAMEA6595221	GCA_902810175	Escherichia coli	Soil
SAMEA6595222	GCA_902810205	Escherichia coli	Soil
SAMEA6595224	GCA_902810215	Escherichia coli	Soil
SAMEA6595226	GCA_902810245	Escherichia coli	Soil
SAMEA6595227	GCA_902810185	Escherichia coli	Soil
SAMEA6595228	GCA_902810225	Escherichia coli	Soil
SAMEA6595229	GCA_902810265	Escherichia coli	Soil
SAMEA6595230	GCA_902810195	Escherichia coli	Soil
SAMEA6595231	GCA_902825175	Escherichia coli	Soil
SAMEA6595232	GCA_902810105	Escherichia coli	Soil
SAMEA6595234	GCA_902810135	Escherichia coli	Soil
SAMEA6595236	GCA_902810155	Escherichia coli	Soil
SAMEA6595237	GCA_902810145	Escherichia coli	Soil
SAMN07286077	GCA_002216325	Pseudomonas aeruginosa	Soil
SAMN07504775	GCA_002330465	Pseudomonas aeruginosa	Soil
SAMN07504825	GCA_002330235	Pseudomonas aeruginosa	Soil
SAMN07504828	GCA_002330205	Pseudomonas aeruginosa	Soil
SAMN07504848	GCA_002326305	Pseudomonas aeruginosa	Soil
SAMN07504851	GCA_002326265	Pseudomonas aeruginosa	Soil
SAMN07504855	GCA_002326195	Pseudomonas aeruginosa	Soil
SAMN07504877	GCA_002329885	Pseudomonas aeruginosa	Soil
SAMN22014245	GCA_020662165	Escherichia coli	Soil
SAMN06240039	GCA_002517495	Escherichia coli	Soil
SAMN07286073	GCA_002216425	Pseudomonas aeruginosa	Soil
SAMN07286076	GCA_002216335	Pseudomonas aeruginosa	Soil
SAMN07504831	GCA_002326395	Pseudomonas aeruginosa	Soil
SAMN07504850	GCA_002326275	Pseudomonas aeruginosa	Soil
SAMN07504854	GCA_002326525	Pseudomonas aeruginosa	Soil
SAMN07504857	GCA_002326085	Pseudomonas aeruginosa	Soil
SAMN14218540	GCA_011174735	Klebsiella pneumoniae	Soil
SAMN19572624	GCA_019120745	Escherichia coli	Soil
SAMN19572625	GCA_019120735	Escherichia coli	Soil
SAMN21542663	GCA_020733985	Escherichia coli	Soil
SAMN21542735	GCA_020731815	Escherichia coli	Soil
SAMN01902447	GCA_002105805	Salmonella enterica	Soil
SAMN01902459	GCA_002107425	Salmonella enterica	Soil
SAMN06718840	GCA_002157485	Pseudomonas aeruginosa	Soil
SAMN07286072	GCA_002216405	Pseudomonas aeruginosa	Soil
SAMN07504796	GCA_002332095	Pseudomonas aeruginosa	Soil
SAMN07504827	GCA_002330215	Pseudomonas aeruginosa	Soil
SAMN07504849	GCA_002330065	Pseudomonas aeruginosa	Soil
SAMN07504852	GCA_002326245	Pseudomonas aeruginosa	Soil
SAMN07504853	GCA_002326205	Pseudomonas aeruginosa	Soil
SAMN13164795	GCA_017893545	Pseudomonas aeruginosa	Soil
SAMN13523692	GCA_013029545	Klebsiella pneumoniae	Soil
SAMN20150274	GCA_020669555	Escherichia coli	Soil
SAMN20150307	GCA_020668895	Escherichia coli	Soil
SAMN20150317	GCA_020668755	Escherichia coli	Soil
SAMN20150324	GCA_020668495	Escherichia coli	Soil
SAMN20150340	GCA_020668215	Escherichia coli	Soil
SAMN20150343	GCA_020668205	Escherichia coli	Soil
SAMN20970118	GCA_019957215	Escherichia coli	Soil
SAMN01902470	GCA_002107355	Salmonella enterica	Soil
SAMN07286074	GCA_002216485	Pseudomonas aeruginosa	Soil
SAMN07504856	GCA_002326515	Pseudomonas aeruginosa	Soil
SAMN10786626	GCA_009820875	Escherichia coli	Soil
SAMN14257456	GCA_015230815	Escherichia coli	Soil
SAMN17319840	GCA_022014125	Acinetobacter baumannii	Soil
SAMN20150261	GCA_020669765	Escherichia coli	Soil
SAMN20150273	GCA_020676055	Escherichia coli	Soil
SAMN20150290	GCA_020669235	Escherichia coli	Soil
SAMN20150300	GCA_020669035	Escherichia coli	Soil
SAMN20150305	GCA_020668935	Escherichia coli	Soil
SAMN20150339	GCA_020668185	Escherichia coli	Soil
SAMN21542683	GCA_020732885	Escherichia coli	Soil
SAMN21542710	GCA_020732345	Escherichia coli	Soil
SAMN21542740	GCA_020731705	Escherichia coli	Soil
SAMN23101282	GCA_020907765	Pseudomonas aeruginosa	Soil
SAMN02469690	GCA_000465635	Acinetobacter baumannii	Soil
SAMN02469980	GCA_000341985	Acinetobacter baumannii	Soil
SAMN07504858	GCA_002326185	Pseudomonas aeruginosa	Soil
SAMN14257463	GCA_015230645	Escherichia coli	Soil
SAMN14257467	GCA_015230575	Escherichia coli	Soil
SAMN19572622	GCA_019120755	Escherichia coli	Soil
SAMN20150248	GCA_020670065	Escherichia coli	Soil
SAMN20150249	GCA_020670045	Escherichia coli	Soil
SAMN20150258	GCA_020669895	Escherichia coli	Soil
SAMN20150272	GCA_020669575	Escherichia coli	Soil
SAMN20150299	GCA_020669055	Escherichia coli	Soil
SAMN20150302	GCA_020669015	Escherichia coli	Soil
SAMN20150306	GCA_020668955	Escherichia coli	Soil
SAMN20150327	GCA_020668485	Escherichia coli	Soil
SAMN21542701	GCA_020732515	Escherichia coli	Soil
SAMN21542725	GCA_020732005	Escherichia coli	Soil
SAMN26368438	GCA_022585365	Klebsiella pneumoniae	Soil
SAMEA4504046	GCA_900461305	Clostridium sporogenes	Soil
SAMEA4504048	GCA_900187245	Streptococcus acidominimus	Soil
SAMN02261260	GCA_000384215	Amycolatopsis alba	Soil
SAMN02261266	GCA_000316095	Streptomyces viridosporus	Soil
SAMN02469956	GCA_000330945	Clostridium pasteurianum	Soil
SAMN02645190	GCA_000716465	Streptomyces bikiniensis	Soil
SAMN02645328	GCA_000717345	Streptomyces lydicus	Soil
SAMN02645389	GCA_000716245	Streptomyces bikiniensis	Soil
SAMN02650407	GCA_000685115	Clostridium sporogenes	Soil
SAMN02673421	GCA_000590475	Pseudomonas stutzeri	Soil
SAMN02990135	GCA_000807255	Clostridium pasteurianum	Soil
SAMN02990137	GCA_000807175	Clostridium pasteurianum	Soil
SAMN03012838	GCA_000832605	Bacillus mycoides	Soil
SAMN03457169	GCA_001635915	Bacillus cereus	Soil
SAMN03742637	GCA_001020205	Clostridium sporogenes	Soil
SAMN03794733	GCA_001047375	Clostridium cylindrosporum	Soil
SAMN03921826	GCA_001298225	Clostridium baratii	Soil
SAMN04210076	GCA_001420855	Bacillus thuringiensis	Soil
SAMN04266503	GCA_001598095	Bacillus thuringiensis	Soil
SAMN04875425	GCA_001654845	Enterobacter soli	Soil
SAMN05447592	GCA_001705235	Clostridium pasteurianum	Soil
SAMN06173285	GCA_002078235	Streptomyces viridosporus	Soil
SAMN06251699	GCA_001984445	Streptomyces lydicus	Soil
SAMN06309423	GCA_001995215	Amycolatopsis azurea	Soil
SAMN06461355	GCA_002029235	Clostridium oryzae	Soil
SAMN06706669	GCA_002104575	Bacillus mycoides	Soil
SAMN07313382	GCA_002234385	Amycolatopsis alba	Soil
SAMN07709092	GCA_008704515	Streptomyces viridosporus	Soil
SAMN07840124	GCA_002761875	Acinetobacter junii	Soil
SAMN08449870	GCA_002944765	Cupriavidus metallidurans	Soil
SAMN09039335	GCA_003122325	Rhizobium album	Soil
SAMN09370089	GCA_008274925	Bacillus mycoides	Soil
SAMN09840060	GCA_003704305	Pantoea agglomerans	Soil
SAMN09935165	GCA_003575225	Clostridium chromiireducens	Soil
SAMN10235264	GCA_004125245	Streptomyces lydicus	Soil
SAMN10236174	GCA_004125265	Streptomyces lydicus	Soil
SAMN10879068	GCA_018741145	Bacillus mycoides	Soil
SAMN10879079	GCA_018742225	Bacillus mycoides	Soil
SAMN10879083	GCA_018741465	Bacillus mycoides	Soil
SAMN10879084	GCA_018739385	Bacillus mycoides	Soil
SAMN10879085	GCA_018739525	Bacillus mycoides	Soil
SAMN10879087	GCA_018739485	Bacillus mycoides	Soil
SAMN11094516	GCA_007923185	Pediococcus pentosaceus	Soil
SAMN12769618	GCA_008632635	Acinetobacter baumannii	Soil
SAMN13118470	GCA_021651035	Bacillus thuringiensis	Soil
SAMN14052883	GCA_010692705	Clostridium senegalense	Soil
SAMN16277186	GCA_022647185	Pseudomonas stutzeri	Soil
SAMN17707931	GCA_018129445	Bradyrhizobium viridifuturi	Soil
SAMN17707934	GCA_018129535	Bradyrhizobium viridifuturi	Soil
SAMN17707936	GCA_018129505	Bradyrhizobium viridifuturi	Soil
SAMN17707938	GCA_018129585	Bradyrhizobium viridifuturi	Soil
SAMN17707946	GCA_018129745	Bradyrhizobium viridifuturi	Soil
SAMN17707952	GCA_018129905	Bradyrhizobium viridifuturi	Soil
SAMN17707953	GCA_018129885	Bradyrhizobium viridifuturi	Soil
SAMN17707957	GCA_018130025	Bradyrhizobium viridifuturi	Soil
SAMN17707959	GCA_018129995	Bradyrhizobium japonicum	Soil
SAMN17707984	GCA_018130505	Bradyrhizobium tropiciagri	Soil
SAMN17707986	GCA_018130545	Bradyrhizobium tropiciagri	Soil
SAMN17708001	GCA_018130795	Bradyrhizobium japonicum	Soil
SAMN17708002	GCA_018130925	Bradyrhizobium japonicum	Soil
SAMN19653587	GCA_018966525	Paenibacillus sophorae	Soil
SAMN19803005	GCA_019048765	Acinetobacter junii	Soil
SAMN20982344	GCA_020494085	Enterobacter mori	Soil
SAMN22563801	GCA_020790115	Streptomyces lydicus	Soil
SAMN24603743	GCA_021474185	Cupriavidus metallidurans	Soil
SAMN26328110	GCA_022532085	Bacillus mycoides	Soil
SAMN26520703	GCA_022637595	Raoultella planticola	Soil
SAMN26533777	GCA_022691145	Bacillus nitratireducens	Soil
SAMN01902493	GCA_002106665	Salmonella enterica	Soil
SAMN01902496	GCA_002106635	Salmonella enterica	Soil
SAMN02360656	GCA_000482025	Pseudomonas aeruginosa	Soil
SAMN02470947	GCA_000283055	Pseudomonas aeruginosa	Soil
SAMN02470958	GCA_000265035	Pseudomonas aeruginosa	Soil
SAMN02471996	GCA_000297275	Pseudomonas aeruginosa	Soil
SAMN06045559	GCA_002514775	Escherichia coli	Soil
SAMN08637743	GCA_003012895	Acinetobacter baumannii	Soil
SAMN08918387	GCA_004103935	Escherichia coli	Soil
SAMN10786671	GCA_009819955	Escherichia coli	Soil
SAMN10786675	GCA_009819965	Escherichia coli	Soil
SAMN14257465	GCA_015230635	Escherichia coli	Soil
SAMN15666523	GCA_014672795	Pseudomonas aeruginosa	Soil
SAMN19024311	GCA_018388645	Pseudomonas aeruginosa	Soil
SAMN20150256	GCA_020669885	Escherichia coli	Soil
SAMN20150312	GCA_020668815	Escherichia coli	Soil
SAMN20150316	GCA_020668695	Escherichia coli	Soil
SAMN20150328	GCA_020668475	Escherichia coli	Soil
SAMN21542679	GCA_020732865	Escherichia coli	Soil
SAMN21542704	GCA_020732485	Escherichia coli	Soil
SAMN21542728	GCA_020731945	Escherichia coli	Soil
SAMN26368422	GCA_022585275	Klebsiella pneumoniae	Soil
SAMN01902455	GCA_002107465	Salmonella enterica	Soil
SAMN01902466	GCA_002107585	Salmonella enterica	Soil
SAMN01902482	GCA_002107155	Salmonella enterica	Soil
SAMN01902483	GCA_002106835	Salmonella enterica	Soil
SAMN01902484	GCA_002106815	Salmonella enterica	Soil
SAMN01902497	GCA_002106275	Salmonella enterica	Soil
SAMN08918386	GCA_004103985	Escherichia coli	Soil
SAMN10375151	GCA_022547685	Escherichia coli	Soil
SAMN10786630	GCA_009820795	Escherichia coli	Soil
SAMN10786667	GCA_009819915	Escherichia coli	Soil
SAMN10786668	GCA_009820075	Escherichia coli	Soil
SAMN14257458	GCA_015230715	Escherichia coli	Soil
SAMN14448415	GCA_012033715	Escherichia coli	Soil
SAMN14448416	GCA_012034375	Escherichia coli	Soil
SAMN19572623	GCA_019120715	Escherichia coli	Soil
SAMN20150291	GCA_020669165	Escherichia coli	Soil
SAMN21542664	GCA_020733955	Escherichia coli	Soil
SAMN21542670	GCA_020733785	Escherichia coli	Soil
SAMN21542697	GCA_020732585	Escherichia coli	Soil
SAMN26368428	GCA_022585925	Klebsiella pneumoniae	Soil
SAMN01902427	GCA_002106055	Salmonella enterica	Soil
SAMN01902445	GCA_002106325	Salmonella enterica	Soil
SAMN01902450	GCA_002105825	Salmonella enterica	Soil
SAMN01902480	GCA_002107175	Salmonella enterica	Soil
SAMN01902487	GCA_002106765	Salmonella enterica	Soil
SAMN01902492	GCA_002106675	Salmonella enterica	Soil
SAMN01902495	GCA_002106295	Salmonella enterica	Soil
SAMN05440297	GCA_002230225	Escherichia coli	Soil
SAMN10036127	GCA_003664965	Klebsiella pneumoniae	Soil
SAMN10786673	GCA_009820015	Escherichia coli	Soil
SAMN20150287	GCA_020669255	Escherichia coli	Soil
SAMN20150296	GCA_020669115	Escherichia coli	Soil
SAMN20150338	GCA_020668315	Escherichia coli	Soil
SAMN21542718	GCA_020732105	Escherichia coli	Soil
SAMN01902430	GCA_002106505	Salmonella enterica	Soil
SAMN01902491	GCA_002106715	Salmonella enterica	Soil
SAMN21857572	GCA_020734045	Escherichia coli	Soil
SAMN10036128	GCA_003664955	Klebsiella pneumoniae	Soil
SAMN10786672	GCA_009819995	Escherichia coli	Soil
SAMN10786674	GCA_009820005	Escherichia coli	Soil
SAMN14448417	GCA_012033725	Escherichia coli	Soil
SAMN17101190	GCA_016412005	Klebsiella pneumoniae	Soil
SAMN20150254	GCA_020669985	Escherichia coli	Soil
SAMN20150270	GCA_020669625	Escherichia coli	Soil
SAMN20150318	GCA_020668675	Escherichia coli	Soil
SAMN20150337	GCA_020668275	Escherichia coli	Soil
SAMN21542669	GCA_020733805	Escherichia coli	Soil
SAMN21542698	GCA_020732545	Escherichia coli	Soil
SAMN21542734	GCA_020731865	Escherichia coli	Soil
SAMN21542745	GCA_020731625	Escherichia coli	Soil
SAMN04279520	GCA_002231775	Escherichia coli	Soil
SAMN06041147	GCA_002127865	Salmonella enterica	Soil
SAMN06041148	GCA_002127925	Salmonella enterica	Soil
SAMN06041149	GCA_002127935	Salmonella enterica	Soil
SAMN06041150	GCA_002127875	Salmonella enterica	Soil
SAMN10477246	GCA_003856295	Escherichia coli	Soil
SAMN10786649	GCA_009820445	Escherichia coli	Soil
SAMN20150267	GCA_020669685	Escherichia coli	Soil
SAMN21542677	GCA_020732965	Escherichia coli	Soil
SAMN05272522	GCA_001876675	Klebsiella pneumoniae	Soil
SAMN06045560	GCA_002514785	Escherichia coli	Soil
SAMN10786669	GCA_009820055	Escherichia coli	Soil
SAMN11553071	GCA_005233855	Escherichia coli	Soil
SAMN14380885	GCA_011605005	Escherichia coli	Soil
SAMN20033689	GCA_019219445	Escherichia coli	Soil
SAMN20033690	GCA_019219385	Escherichia coli	Soil
SAMN20150255	GCA_020669925	Escherichia coli	Soil
SAMN20150262	GCA_020669745	Escherichia coli	Soil
SAMN20150266	GCA_020669705	Escherichia coli	Soil
SAMN20150326	GCA_020668525	Escherichia coli	Soil
SAMN20150329	GCA_020668435	Escherichia coli	Soil
SAMN20970102	GCA_019957805	Escherichia coli	Soil
SAMN21542674	GCA_020733625	Escherichia coli	Soil
SAMN21542714	GCA_020732235	Escherichia coli	Soil
SAMN21542721	GCA_020732115	Escherichia coli	Soil
SAMN02470950	GCA_000263095	Klebsiella pneumoniae	Soil
SAMN02470962	GCA_000409735	Klebsiella pneumoniae	Soil
SAMN06346571	GCA_002196735	Escherichia coli	Soil
SAMN06346573	GCA_002196615	Escherichia coli	Soil
SAMN10786637	GCA_009820675	Escherichia coli	Soil
SAMN14257461	GCA_015230685	Escherichia coli	Soil
SAMN20033683	GCA_019219525	Escherichia coli	Soil
SAMN20033684	GCA_019219545	Escherichia coli	Soil
SAMN20033685	GCA_019219485	Escherichia coli	Soil
SAMN20033686	GCA_019219505	Escherichia coli	Soil
SAMN20150289	GCA_020669275	Escherichia coli	Soil
SAMN20150293	GCA_020669175	Escherichia coli	Soil
SAMN21542662	GCA_020734025	Escherichia coli	Soil
SAMN21542739	GCA_020731745	Escherichia coli	Soil
SAMN03014289	GCA_000755445	Escherichia coli	Soil
SAMN05408390	GCA_002324775	Escherichia coli	Soil
SAMN06346574	GCA_002196645	Escherichia coli	Soil
SAMN06346575	GCA_002196745	Escherichia coli	Soil
SAMN06346576	GCA_002196635	Escherichia coli	Soil
SAMN10463796	GCA_003934205	Escherichia coli	Soil
SAMN10786619	GCA_009821025	Escherichia coli	Soil
SAMN10786660	GCA_009820215	Escherichia coli	Soil
SAMN10786664	GCA_009820155	Escherichia coli	Soil
SAMN14257454	GCA_015230785	Escherichia coli	Soil
SAMN14257455	GCA_015230775	Escherichia coli	Soil
SAMN15659110	GCA_017151135	Escherichia coli	Soil
SAMN17078780	GCA_016595135	Escherichia coli	Soil
SAMN20150268	GCA_020669655	Escherichia coli	Soil
SAMN20150301	GCA_020668995	Escherichia coli	Soil
SAMN20150322	GCA_020668615	Escherichia coli	Soil
SAMN20150333	GCA_020668375	Escherichia coli	Soil
SAMN20150341	GCA_020668225	Escherichia coli	Soil
SAMN21542671	GCA_020733865	Escherichia coli	Soil
SAMN21542678	GCA_020732985	Escherichia coli	Soil
SAMN21542699	GCA_020732565	Escherichia coli	Soil
SAMN21542711	GCA_020732325	Escherichia coli	Soil
SAMN05363780	GCA_002324695	Escherichia coli	Soil
SAMN05440295	GCA_002230835	Escherichia coli	Soil
SAMN06346572	GCA_002196625	Escherichia coli	Soil
SAMN10375150	GCA_022547625	Escherichia coli	Soil
SAMN10786641	GCA_009820605	Escherichia coli	Soil
SAMN10786653	GCA_009820375	Escherichia coli	Soil
SAMN14257453	GCA_015230835	Escherichia coli	Soil
SAMN14257464	GCA_015230615	Escherichia coli	Soil
SAMN14257466	GCA_015230585	Escherichia coli	Soil
SAMN14380886	GCA_011604965	Escherichia coli	Soil
SAMN14694479	GCA_013073145	Escherichia coli	Soil
SAMEA6595223	GCA_902810235	Escherichia coli	Soil
SAMEA6595235	GCA_902825185	Escherichia coli	Soil
SAMEA6595239	GCA_902825195	Escherichia coli	Soil
SAMN10786645	GCA_009820535	Escherichia coli	Soil
SAMN12022546	GCA_006383005	Escherichia coli	Soil
SAMN26553754	GCA_022631435	Escherichia coli	Soil
SAMEA4364224	GCA_900460975	Citrobacter braakii	Soil
SAMN02786245	GCA_000731125	Pantoea agglomerans	Soil
SAMN02887315	GCA_000724525	Klebsiella michiganensis	Soil
SAMN03457174	GCA_001635955	Bacillus cereus	Soil
SAMN03785549	GCA_001277915	Bacillus cereus	Soil
SAMN03793177	GCA_001238615	Pantoea vagans	Soil
SAMN03840349	GCA_001182785	Bacillus thuringiensis	Soil
SAMN04025340	GCA_001723565	Raoultella ornithinolytica	Soil
SAMN04278951	GCA_001455345	Bacillus thuringiensis	Soil
SAMN04419546	GCA_001969305	Klebsiella variicola	Soil
SAMN05846296	GCA_002173755	Bacillus thuringiensis	Soil
SAMN06094649	GCA_002008145	Clostridium sporogenes	Soil
SAMN06640869	GCA_002077975	Lactococcus garvieae	Soil
SAMN07156125	GCA_003991175	Bacillus thuringiensis	Soil
SAMN07317425	GCA_002222555	Bacillus thuringiensis	Soil
SAMN07372521	GCA_002265245	Enterococcus hirae	Soil
SAMN08238639	GCA_003054785	Bacillus thuringiensis	Soil
SAMN09039336	GCA_003129945	Enterobacter mori	Soil
SAMN09867181	GCA_004120665	Providencia rettgeri	Soil
SAMN10141297	GCA_003626955	Bacillus thuringiensis	Soil
SAMN10716869	GCA_004100065	Staphylococcus saprophyticus	Soil
SAMN10879050	GCA_018739365	Bacillus mycoides	Soil
SAMN10879051	GCA_018739505	Bacillus mycoides	Soil
SAMN10879052	GCA_018741085	Bacillus mycoides	Soil
SAMN10879056	GCA_018739445	Bacillus mycoides	Soil
SAMN10879058	GCA_018741605	Bacillus mycoides	Soil
SAMN10879059	GCA_018736745	Bacillus mycoides	Soil
SAMN10879060	GCA_018751995	Bacillus mycoides	Soil
SAMN10879061	GCA_018739305	Bacillus mycoides	Soil
SAMN10879062	GCA_018739665	Bacillus mycoides	Soil
SAMN10879063	GCA_018741165	Bacillus mycoides	Soil
SAMN10879064	GCA_018739545	Bacillus mycoides	Soil
SAMN10879066	GCA_018742105	Bacillus mycoides	Soil
SAMN10879067	GCA_018741645	Bacillus mycoides	Soil
SAMN10879070	GCA_018742045	Bacillus mycoides	Soil
SAMN10879071	GCA_018741565	Bacillus mycoides	Soil
SAMN10879073	GCA_018739645	Bacillus mycoides	Soil
SAMN10879074	GCA_018740945	Bacillus mycoides	Soil
SAMN10879075	GCA_018741005	Bacillus mycoides	Soil
SAMN10879076	GCA_018739625	Bacillus mycoides	Soil
SAMN10879077	GCA_018739705	Bacillus mycoides	Soil
SAMN10879081	GCA_018742285	Bacillus mycoides	Soil
SAMN11032889	GCA_004343645	Klebsiella grimontii	Soil
SAMN11281798	GCA_009659795	Enterococcus casseliflavus	Soil
SAMN11415807	GCA_005848825	Enterobacter ludwigii	Soil
SAMN11479299	GCA_005155285	Bacillus thuringiensis	Soil
SAMN11931319	GCA_006151925	Bacillus thuringiensis	Soil
SAMN12026966	GCA_006385915	Enterobacter ludwigii	Soil
SAMN12211904	GCA_007004385	Staphylococcus hominis	Soil
SAMN12229110	GCA_017751245	Bacillus thuringiensis	Soil
SAMN12233455	GCA_007106885	Klebsiella michiganensis	Soil
SAMN12860338	GCA_009025915	Bacillus thuringiensis	Soil
SAMN13111578	GCA_009497015	Bacillus cereus	Soil
SAMN13151851	GCA_009663945	Staphylococcus hominis	Soil
SAMN13290334	GCA_009707385	Klebsiella oxytoca	Soil
SAMN13899307	GCA_010523255	Pantoea agglomerans	Soil
SAMN14257474	GCA_015230435	Enterococcus casseliflavus	Soil
SAMN14257476	GCA_015230395	Enterococcus casseliflavus	Soil
SAMN14343650	GCA_016070565	Bacillus thuringiensis	Soil
SAMN14347828	GCA_015230945	Enterococcus casseliflavus	Soil
SAMN14853914	GCA_013305245	Klebsiella variicola	Soil
SAMN15168086	GCA_013345705	Citrobacter portucalensis	Soil
SAMN17707958	GCA_018129985	Bradyrhizobium japonicum	Soil
SAMN17707970	GCA_018130245	Bradyrhizobium japonicum	Soil
SAMN17707976	GCA_018130365	Bradyrhizobium japonicum	Soil
SAMN17707995	GCA_018130735	Bradyrhizobium japonicum	Soil
SAMN17708000	GCA_018130835	Bradyrhizobium japonicum	Soil
SAMN18175738	GCA_020138375	Clostridium perfringens	Soil
SAMN18317231	GCA_017577085	Pseudomonas stutzeri	Soil
SAMN21036987	GCA_019890815	Providencia rettgeri	Soil
SAMN24193129	GCA_021287825	Enterobacter ludwigii	Soil
SAMN24193130	GCA_021288405	Enterobacter kobei	Soil
SAMN27058115	GCA_022816845	Bacillus thuringiensis	Soil
SAMN02641488	GCA_000497525	Bacillus thuringiensis	Soil
SAMN02776149	GCA_000688795	Bacillus thuringiensis	Soil
SAMN02898393	GCA_000717535	Bacillus thuringiensis	Soil
SAMN03092702	GCA_000835185	Bacillus cereus	Soil
SAMN03121810	GCA_001183785	Bacillus thuringiensis	Soil
SAMN03274640	GCA_000940785	Bacillus thuringiensis	Soil
SAMN04469537	GCA_001595725	Bacillus thuringiensis	Soil
SAMN04497594	GCA_001575085	Pseudomonas stutzeri	Soil
SAMN05934525	GCA_002146775	Bacillus mycoides	Soil
SAMN06127746	GCA_002118195	Bacillus mycoides	Soil
SAMN06127748	GCA_002118175	Bacillus mycoides	Soil
SAMN06127749	GCA_002118185	Bacillus mycoides	Soil
SAMN06234924	GCA_001974865	Klebsiella aerogenes	Soil
SAMN07249869	GCA_002204595	Raoultella ornithinolytica	Soil
SAMN08150296	GCA_002891015	Pseudomonas stutzeri	Soil
SAMN08150298	GCA_002890875	Pseudomonas stutzeri	Soil
SAMN08150301	GCA_002890995	Pseudomonas stutzeri	Soil
SAMN08887213	GCA_003053325	Acinetobacter pittii	Soil
SAMN09724453	GCA_004346945	Stenotrophomonas maltophilia	Soil
SAMN10344737	GCA_004023375	Bacillus mycoides	Soil
SAMN10879054	GCA_018736725	Bacillus mycoides	Soil
SAMN10879055	GCA_018736765	Bacillus mycoides	Soil
SAMN10879080	GCA_018742245	Bacillus mycoides	Soil
SAMN10879082	GCA_018736705	Bacillus mycoides	Soil
SAMN10879086	GCA_018739685	Bacillus mycoides	Soil
SAMN12130841	GCA_010820845	Enterobacter asburiae	Soil
SAMN12211900	GCA_007004275	Staphylococcus haemolyticus	Soil
SAMN12211905	GCA_007004245	Staphylococcus hominis	Soil
SAMN12211907	GCA_007004395	Staphylococcus saprophyticus	Soil
SAMN12211908	GCA_006874545	Staphylococcus saprophyticus	Soil
SAMN13560664	GCA_009791315	Staphylococcus haemolyticus	Soil
SAMN13881226	GCA_009996785	Pantoea ananatis	Soil
SAMN14257472	GCA_015230475	Enterococcus casseliflavus	Soil
SAMN14257477	GCA_015230375	Enterococcus casseliflavus	Soil
SAMN14257479	GCA_015230345	Enterococcus casseliflavus	Soil
SAMN14257491	GCA_015230155	Enterococcus casseliflavus	Soil
SAMN14347830	GCA_015230955	Enterococcus casseliflavus	Soil
SAMN14863985	GCA_013112395	Serratia marcescens	Soil
SAMN18344055	GCA_017844945	Cronobacter sakazakii	Soil
SAMN18346029	GCA_017742775	Klebsiella aerogenes	Soil
SAMN19803883	GCA_019048905	Stenotrophomonas maltophilia	Soil
SAMN23401943	GCA_022458665	Bacillus mycoides	Soil
SAMN26533776	GCA_022814785	Bacillus mycoides	Soil
SAMEA104124995	GCA_900187335	Klebsiella quasipneumoniae	Soil
SAMN02834838	GCA_000732525	Bacillus mycoides	Soil
SAMN03654277	GCA_015845205	Bacillus thuringiensis	Soil
SAMN03654278	GCA_015845255	Bacillus thuringiensis	Soil
SAMN03654285	GCA_015845285	Bacillus thuringiensis	Soil
SAMN03701449	GCA_015912755	Bacillus thuringiensis	Soil
SAMN03779968	GCA_001574065	Clostridium botulinum	Soil
SAMN04215342	GCA_021097345	Bacillus mycoides	Soil
SAMN04924832	GCA_001880305	Bacillus cereus	Soil
SAMN06022737	GCA_002103805	Clostridium botulinum	Soil
SAMN06127738	GCA_002118205	Bacillus mycoides	Soil
SAMN06450463	GCA_002291515	Ralstonia pickettii	Soil
SAMN07185490	GCA_016990015	Clostridium botulinum	Soil
SAMN07185492	GCA_016990025	Clostridium botulinum	Soil
SAMN07187733	GCA_002205475	Serratia marcescens	Soil
SAMN07249743	GCA_002204605	Klebsiella aerogenes	Soil
SAMN07485777	GCA_016990235	Clostridium botulinum	Soil
SAMN07597471	GCA_002554935	Bacillus mycoides	Soil
SAMN07598526	GCA_002569385	Bacillus mycoides	Soil
SAMN07690117	GCA_002504205	Bacillus cereus	Soil
SAMN09271333	GCA_019389875	Bacillus mycoides	Soil
SAMN09469079	GCA_003355135	Serratia marcescens	Soil
SAMN10850176	GCA_012222085	Bacillus thuringiensis	Soil
SAMN10881981	GCA_004354265	Bacillus thuringiensis	Soil
SAMN10882255	GCA_004194435	Bacillus thuringiensis	Soil
SAMN10882302	GCA_004194455	Bacillus thuringiensis	Soil
SAMN10882867	GCA_004194475	Bacillus thuringiensis	Soil
SAMN10962872	GCA_004344785	Pantoea agglomerans	Soil
SAMN11281800	GCA_009659755	Enterobacter ludwigii	Soil
SAMN12211901	GCA_007004175	Staphylococcus hominis	Soil
SAMN12211902	GCA_007004265	Staphylococcus haemolyticus	Soil
SAMN12211903	GCA_007004375	Staphylococcus saprophyticus	Soil
SAMN12213660	GCA_017312215	Bacillus thuringiensis	Soil
SAMN12496243	GCA_008016345	Enterococcus gallinarum	Soil
SAMN13515813	GCA_011421555	Staphylococcus saprophyticus	Soil
SAMN14944756	GCA_013177495	Bacillus cereus	Soil
SAMN15375773	GCA_022870585	Serratia marcescens	Soil
SAMN16244548	GCA_014932845	Bacillus thuringiensis	Soil
SAMN16249422	GCA_014932895	Bacillus thuringiensis	Soil
SAMN18346327	GCA_017845015	Cronobacter sakazakii	Soil
SAMN19998404	GCA_019192705	Bacillus thuringiensis	Soil
SAMN20394475	GCA_019969825	Stenotrophomonas maltophilia	Soil
SAMN23576647	GCA_021496685	Bacillus cereus	Soil
SAMN26897466	GCA_022809735	Bacillus thuringiensis	Soil
SAMN02470940	GCA_000280555	Pseudomonas stutzeri	Soil
SAMN03652211	GCA_015880975	Bacillus thuringiensis	Soil
SAMN03779967	GCA_001574035	Clostridium botulinum	Soil
SAMN03779969	GCA_001574095	Clostridium botulinum	Soil
SAMN03779972	GCA_001574135	Clostridium botulinum	Soil
SAMN03779973	GCA_001574195	Clostridium botulinum	Soil
SAMN03779974	GCA_001574205	Clostridium botulinum	Soil
SAMN03779978	GCA_001574315	Clostridium botulinum	Soil
SAMN03780006	GCA_001573935	Clostridium botulinum	Soil
SAMN04000100	GCA_001677055	Bacillus thuringiensis	Soil
SAMN04026641	GCA_001456785	Lactococcus lactis	Soil
SAMN04026653	GCA_001456835	Lactococcus lactis	Soil
SAMN04507546	GCA_001595975	Stenotrophomonas maltophilia	Soil
SAMN05355371	GCA_001685175	Clostridium beijerinckii	Soil
SAMN06022736	GCA_002103795	Clostridium botulinum	Soil
SAMN06022738	GCA_002103855	Clostridium botulinum	Soil
SAMN06022739	GCA_002103825	Clostridium botulinum	Soil
SAMN06022749	GCA_002104015	Clostridium botulinum	Soil
SAMN07185478	GCA_016990195	Clostridium botulinum	Soil
SAMN07185483	GCA_016990155	Clostridium botulinum	Soil
SAMN07185486	GCA_016990065	Clostridium botulinum	Soil
SAMN07185487	GCA_016989975	Clostridium botulinum	Soil
SAMN07185507	GCA_016989775	Clostridium botulinum	Soil
SAMN07185515	GCA_016989605	Clostridium botulinum	Soil
SAMN07485776	GCA_016990255	Clostridium botulinum	Soil
SAMN07597373	GCA_002562205	Bacillus thuringiensis	Soil
SAMN07597452	GCA_002561335	Bacillus thuringiensis	Soil
SAMN07597590	GCA_002559935	Bacillus cereus	Soil
SAMN07597848	GCA_002584325	Bacillus thuringiensis	Soil
SAMN07597856	GCA_002582825	Bacillus cereus	Soil
SAMN07598148	GCA_002574365	Bacillus thuringiensis	Soil
SAMN07598195	GCA_002570635	Bacillus thuringiensis	Soil
SAMN07598201	GCA_002570955	Bacillus thuringiensis	Soil
SAMN08524370	GCA_003060845	Pseudomonas aeruginosa	Soil
SAMN08613543	GCA_002969075	Bacillus thuringiensis	Soil
SAMN08638887	GCA_002998815	Bacillus thuringiensis	Soil
SAMN09769425	GCA_003399465	Bacillus thuringiensis	Soil
SAMN10141808	GCA_004309715	Bacillus thuringiensis	Soil
SAMN10227281	GCA_003667065	Raoultella ornithinolytica	Soil
SAMN10394026	GCA_015956405	Stenotrophomonas maltophilia	Soil
SAMN11079031	GCA_004367995	Bacillus mycoides	Soil
SAMN11650966	GCA_013369395	Serratia marcescens	Soil
SAMN12211897	GCA_007097115	Klebsiella michiganensis	Soil
SAMN12211898	GCA_007097185	Klebsiella michiganensis	Soil
SAMN12211906	GCA_007004605	Staphylococcus hominis	Soil
SAMN12625029	GCA_008180055	Enterobacter cloacae	Soil
SAMN12717233	GCA_008631235	Enterobacter cloacae	Soil
SAMN14775819	GCA_013184205	Stenotrophomonas maltophilia	Soil
SAMN14775820	GCA_013184165	Stenotrophomonas maltophilia	Soil
SAMN15163833	GCA_013341845	Bacillus mycoides	Soil
SAMN15224076	GCA_013375565	Bacillus thuringiensis	Soil
SAMN15659126	GCA_017151445	Citrobacter freundii	Soil
SAMN16249741	GCA_014932945	Bacillus thuringiensis	Soil
SAMN16675373	GCA_015643605	Clostridium beijerinckii	Soil
SAMN17164168	GCA_018741985	Bacillus mycoides	Soil
SAMN18325118	GCA_017844975	Cronobacter sakazakii	Soil
SAMN18344332	GCA_017844935	Cronobacter sakazakii	Soil
SAMN18353223	GCA_017845115	Cronobacter sakazakii	Soil
SAMN18353314	GCA_017845095	Cronobacter sakazakii	Soil
SAMN19998406	GCA_019192765	Bacillus thuringiensis	Soil
SAMN21354379	GCA_019990665	Bacillus cereus	Soil
SAMN03274147	GCA_000818625	Enterobacter cloacae	Soil
SAMN03654312	GCA_015845375	Bacillus cereus	Soil
SAMN03779946	GCA_001573295	Clostridium botulinum	Soil
SAMN03779955	GCA_001574355	Clostridium botulinum	Soil
SAMN03779962	GCA_001573885	Clostridium botulinum	Soil
SAMN03779963	GCA_001573955	Clostridium botulinum	Soil
SAMN03779964	GCA_001573965	Clostridium botulinum	Soil
SAMN03779965	GCA_001573985	Clostridium botulinum	Soil
SAMN03779966	GCA_001574015	Clostridium botulinum	Soil
SAMN03779970	GCA_001574115	Clostridium botulinum	Soil
SAMN03779971	GCA_001574125	Clostridium botulinum	Soil
SAMN03779975	GCA_001574255	Clostridium botulinum	Soil
SAMN03779976	GCA_001574285	Clostridium botulinum	Soil
SAMN03779977	GCA_001574265	Clostridium botulinum	Soil
SAMN03779979	GCA_001574335	Clostridium botulinum	Soil
SAMN03779980	GCA_001574365	Clostridium botulinum	Soil
SAMN03779981	GCA_001573905	Clostridium botulinum	Soil
SAMN03779982	GCA_001574055	Clostridium botulinum	Soil
SAMN03779983	GCA_001574175	Clostridium botulinum	Soil
SAMN03779994	GCA_001573585	Clostridium botulinum	Soil
SAMN03839946	GCA_001296435	Bacillus thuringiensis	Soil
SAMN05717682	GCA_001722005	Pseudomonas aeruginosa	Soil
SAMN06006480	GCA_002119875	Klebsiella michiganensis	Soil
SAMN06167427	GCA_001968805	Bacillus thuringiensis	Soil
SAMN07185484	GCA_016990115	Clostridium botulinum	Soil
SAMN07185485	GCA_016990055	Clostridium botulinum	Soil
SAMN07185510	GCA_016989715	Clostridium botulinum	Soil
SAMN07253293	GCA_002277735	Stenotrophomonas maltophilia	Soil
SAMN07485775	GCA_016990275	Clostridium botulinum	Soil
SAMN07597346	GCA_002562575	Bacillus cereus	Soil
SAMN07597428	GCA_002561565	Bacillus cereus	Soil
SAMN07597486	GCA_002560925	Bacillus thuringiensis	Soil
SAMN07597560	GCA_002560325	Bacillus cereus	Soil
SAMN07597822	GCA_002585795	Bacillus thuringiensis	Soil
SAMN07598034	GCA_002575855	Bacillus cereus	Soil
SAMN07598086	GCA_002575325	Bacillus thuringiensis	Soil
SAMN07598103	GCA_002575075	Bacillus thuringiensis	Soil
SAMN07598287	GCA_002568515	Bacillus thuringiensis	Soil
SAMN07598328	GCA_002567595	Bacillus cereus	Soil
SAMN07598421	GCA_002565865	Bacillus cereus	Soil
SAMN07598527	GCA_002565405	Bacillus cereus	Soil
SAMN07598548	GCA_002564605	Bacillus cereus	Soil
SAMN08043190	GCA_009660335	Citrobacter freundii	Soil
SAMN11650967	GCA_013369025	Serratia marcescens	Soil
SAMN12096240	GCA_009910785	Citrobacter freundii	Soil
SAMN13151461	GCA_009663955	Staphylococcus epidermidis	Soil
SAMN14257492	GCA_015230095	Enterococcus faecalis	Soil
SAMN14347832	GCA_015230885	Enterococcus faecalis	Soil
SAMN14347833	GCA_015230875	Enterococcus faecalis	Soil
SAMN15002820	GCA_013284425	Bacillus cereus	Soil
SAMN15006485	GCA_013284445	Bacillus cereus	Soil
SAMN15425030	GCA_013395115	Citrobacter freundii	Soil
SAMN15659119	GCA_017151335	Enterobacter cloacae	Soil
SAMN16275376	GCA_014854655	Pseudomonas aeruginosa	Soil
SAMN16949999	GCA_016483725	Bacillus cereus	Soil
SAMN16950007	GCA_016483615	Bacillus cereus	Soil
SAMN16950019	GCA_016483355	Bacillus cereus	Soil
SAMN16950021	GCA_016483285	Bacillus cereus	Soil
SAMN16950026	GCA_016483165	Bacillus cereus	Soil
SAMN18346762	GCA_017844985	Cronobacter sakazakii	Soil
SAMN18353909	GCA_017845235	Cronobacter sakazakii	Soil
SAMN18353992	GCA_017845275	Cronobacter sakazakii	Soil
SAMN18536858	GCA_017900915	Pseudomonas aeruginosa	Soil
SAMN19094386	GCA_018499925	Bacillus cereus	Soil
SAMN20368061	GCA_022095615	Bacillus thuringiensis	Soil
SAMN20961019	GCA_020526705	Enterobacter hormaechei	Soil
SAMN25599328	GCA_022602995	Serratia marcescens	Soil
SAMN02951881	GCA_000582435	Clostridium botulinum	Soil
SAMN02952937	GCA_000309805	Clostridium botulinum	Soil
SAMN03274866	GCA_000827665	Klebsiella quasipneumoniae	Soil
SAMN03653987	GCA_015881125	Bacillus thuringiensis	Soil
SAMN03654045	GCA_015844945	Bacillus thuringiensis	Soil
SAMN03703411	GCA_001276195	Bacillus thuringiensis	Soil
SAMN03779984	GCA_001574225	Clostridium botulinum	Soil
SAMN03800015	GCA_001584025	Bacillus cereus	Soil
SAMN03840808	GCA_003590255	Klebsiella michiganensis	Soil
SAMN06337868	GCA_003122725	Bacillus cereus	Soil
SAMN06640207	GCA_002196815	Bacillus cereus	Soil
SAMN07563215	GCA_020145025	Bacillus thuringiensis	Soil
SAMN07597316	GCA_002558445	Bacillus cereus	Soil
SAMN07597326	GCA_002558355	Bacillus thuringiensis	Soil
SAMN07597356	GCA_002562445	Bacillus cereus	Soil
SAMN07597385	GCA_002562125	Bacillus cereus	Soil
SAMN07597474	GCA_002561095	Bacillus cereus	Soil
SAMN07597521	GCA_002560805	Bacillus thuringiensis	Soil
SAMN07597526	GCA_002560775	Bacillus cereus	Soil
SAMN07597579	GCA_002560055	Bacillus thuringiensis	Soil
SAMN07597598	GCA_002559875	Bacillus thuringiensis	Soil
SAMN07597781	GCA_002583755	Bacillus cereus	Soil
SAMN07597913	GCA_002577915	Bacillus cereus	Soil
SAMN07598078	GCA_002575435	Bacillus cereus	Soil
SAMN07598082	GCA_002575395	Bacillus thuringiensis	Soil
SAMN07598158	GCA_002574265	Bacillus thuringiensis	Soil
SAMN07598166	GCA_002574175	Bacillus cereus	Soil
SAMN07598188	GCA_002571035	Bacillus cereus	Soil
SAMN07598207	GCA_002570875	Bacillus cereus	Soil
SAMN07598218	GCA_002570845	Bacillus cereus	Soil
SAMN07598267	GCA_002568285	Bacillus thuringiensis	Soil
SAMN07598269	GCA_002568055	Bacillus thuringiensis	Soil
SAMN07598279	GCA_002567985	Bacillus cereus	Soil
SAMN07598419	GCA_002565895	Bacillus cereus	Soil
SAMN07598558	GCA_002564955	Bacillus thuringiensis	Soil
SAMN07598573	GCA_002564355	Bacillus cereus	Soil
SAMN07598575	GCA_002564405	Bacillus thuringiensis	Soil
SAMN07598608	GCA_002550815	Bacillus cereus	Soil
SAMN07598614	GCA_002550855	Bacillus cereus	Soil
SAMN07598620	GCA_002550745	Bacillus thuringiensis	Soil
SAMN08272083	GCA_003586605	Bacillus cereus	Soil
SAMN10145375	GCA_004167115	Bacillus thuringiensis	Soil
SAMN12046285	GCA_017165575	Bacillus thuringiensis	Soil
SAMN14169954	GCA_021077785	Clostridium botulinum	Soil
SAMN14257459	GCA_015230695	Citrobacter freundii	Soil
SAMN14257460	GCA_015230755	Citrobacter freundii	Soil
SAMN14257462	GCA_015230675	Citrobacter freundii	Soil
SAMN15646562	GCA_019903195	Acinetobacter baumannii	Soil
SAMN15646563	GCA_019903175	Acinetobacter baumannii	Soil
SAMN16949998	GCA_016483765	Bacillus cereus	Soil
SAMN16950004	GCA_016483645	Bacillus cereus	Soil
SAMN16950005	GCA_016483605	Bacillus cereus	Soil
SAMN16950016	GCA_016483385	Bacillus cereus	Soil
SAMN16950027	GCA_016483175	Bacillus cereus	Soil
SAMN17207384	GCA_016743035	Pseudomonas aeruginosa	Soil
SAMN22356555	GCA_020564905	Bacillus cereus	Soil
SAMN22357448	GCA_020565025	Bacillus cereus	Soil
SAMN22814976	GCA_020819715	Clostridium botulinum	Soil
SAMN23401942	GCA_022458945	Bacillus cereus	Soil
SAMN23553085	GCA_021249245	Pseudomonas aeruginosa	Soil
SAMN26182822	GCA_022453765	Pseudomonas aeruginosa	Soil
SAMN26814915	GCA_022749475	Klebsiella pneumoniae	Soil
SAMN02470939	GCA_000271985	Pseudomonas aeruginosa	Soil
SAMN02645569	GCA_000585975	Bacillus thuringiensis	Soil
SAMN02646615	GCA_004009875	Bacillus thuringiensis	Soil
SAMN02646644	GCA_015912775	Bacillus thuringiensis	Soil
SAMN02951880	GCA_000582375	Clostridium botulinum	Soil
SAMN02951882	GCA_000582455	Clostridium botulinum	Soil
SAMN03013093	GCA_000878525	Bacillus thuringiensis	Soil
SAMN03280975	GCA_000834105	Stenotrophomonas maltophilia	Soil
SAMN03339768	GCA_004368515	Bacillus thuringiensis	Soil
SAMN03652212	GCA_015881065	Bacillus thuringiensis	Soil
SAMN03653982	GCA_015881025	Bacillus thuringiensis	Soil
SAMN03653984	GCA_015881085	Bacillus thuringiensis	Soil
SAMN03653986	GCA_015881105	Bacillus thuringiensis	Soil
SAMN03653988	GCA_015881145	Bacillus thuringiensis	Soil
SAMN03653989	GCA_015881165	Bacillus thuringiensis	Soil
SAMN03654015	GCA_015844555	Bacillus thuringiensis	Soil
SAMN03654016	GCA_015844565	Bacillus thuringiensis	Soil
SAMN03654047	GCA_015844985	Bacillus thuringiensis	Soil
SAMN03654274	GCA_015845195	Bacillus thuringiensis	Soil
SAMN03654279	GCA_015845275	Bacillus thuringiensis	Soil
SAMN03654282	GCA_015845305	Bacillus thuringiensis	Soil
SAMN03839089	GCA_001280775	Enterococcus faecium	Soil
SAMN04246388	GCA_001689745	Citrobacter freundii	Soil
SAMN04338635	GCA_015846085	Bacillus thuringiensis	Soil
SAMN04338637	GCA_016068365	Bacillus thuringiensis	Soil
SAMN05934503	GCA_002146445	Bacillus thuringiensis	Soil
SAMN05934513	GCA_002147005	Bacillus thuringiensis	Soil
SAMN05934515	GCA_002146605	Bacillus thuringiensis	Soil
SAMN05934519	GCA_002146695	Bacillus thuringiensis	Soil
SAMN05934534	GCA_002148065	Bacillus thuringiensis	Soil
SAMN05934562	GCA_002147505	Bacillus thuringiensis	Soil
SAMN06158657	GCA_003444735	Bacillus thuringiensis	Soil
SAMN07597336	GCA_002562735	Bacillus cereus	Soil
SAMN07597355	GCA_002562465	Bacillus cereus	Soil
SAMN07597371	GCA_002562265	Bacillus cereus	Soil
SAMN07597380	GCA_002562145	Bacillus cereus	Soil
SAMN07597440	GCA_002561475	Bacillus thuringiensis	Soil
SAMN07597504	GCA_002563205	Bacillus thuringiensis	Soil
SAMN07597841	GCA_002582955	Bacillus cereus	Soil
SAMN07597854	GCA_002582935	Bacillus cereus	Soil
SAMN07597888	GCA_002582445	Bacillus cereus	Soil
SAMN07597899	GCA_002578325	Bacillus cereus	Soil
SAMN07597907	GCA_002578475	Bacillus cereus	Soil
SAMN07597914	GCA_002577895	Bacillus cereus	Soil
SAMN07597976	GCA_002576375	Bacillus thuringiensis	Soil
SAMN07598039	GCA_002576655	Bacillus thuringiensis	Soil
SAMN07598062	GCA_002575555	Bacillus cereus	Soil
SAMN07598187	GCA_002571305	Bacillus thuringiensis	Soil
SAMN07598249	GCA_002570735	Bacillus thuringiensis	Soil
SAMN07598262	GCA_002568585	Bacillus thuringiensis	Soil
SAMN07598347	GCA_002567335	Bacillus cereus	Soil
SAMN07598404	GCA_002569825	Bacillus thuringiensis	Soil
SAMN07598438	GCA_002565035	Bacillus cereus	Soil
SAMN07598462	GCA_002565685	Bacillus cereus	Soil
SAMN07598537	GCA_002565315	Bacillus cereus	Soil
SAMN07598541	GCA_002566105	Bacillus cereus	Soil
SAMN07598557	GCA_002565965	Bacillus cereus	Soil
SAMN07598566	GCA_002564505	Bacillus thuringiensis	Soil
SAMN07598624	GCA_002553235	Bacillus cereus	Soil
SAMN07598706	GCA_002550135	Bacillus cereus	Soil
SAMN07601746	GCA_002795225	Bacillus thuringiensis	Soil
SAMN07809248	GCA_002921215	Bacillus thuringiensis	Soil
SAMN08643257	GCA_004681985	Bacillus cereus	Soil
SAMN09205971	GCA_003143835	Stenotrophomonas maltophilia	Soil
SAMN09381491	GCA_003408695	Bacillus thuringiensis	Soil
SAMN09579918	GCA_003312445	Bacillus thuringiensis	Soil
SAMN11281795	GCA_009659825	Enterococcus faecium	Soil
SAMN11431964	GCA_009078315	Bacillus thuringiensis	Soil
SAMN13620534	GCA_020906545	Klebsiella pneumoniae	Soil
SAMN14257473	GCA_015230455	Enterococcus faecalis	Soil
SAMN14257481	GCA_015230285	Enterococcus faecium	Soil
SAMN15366408	GCA_013377585	Bacillus thuringiensis	Soil
SAMN15366409	GCA_013377575	Bacillus thuringiensis	Soil
SAMN16949995	GCA_016483925	Bacillus cereus	Soil
SAMN16949997	GCA_016483785	Bacillus cereus	Soil
SAMN16950000	GCA_016483705	Bacillus cereus	Soil
SAMN16950002	GCA_016483685	Bacillus cereus	Soil
SAMN16950008	GCA_016483555	Bacillus cereus	Soil
SAMN16950009	GCA_016483545	Bacillus cereus	Soil
SAMN16950011	GCA_016483445	Bacillus cereus	Soil
SAMN16950012	GCA_016483455	Bacillus cereus	Soil
SAMN16950018	GCA_016483345	Bacillus cereus	Soil
SAMN16950022	GCA_016483295	Bacillus cereus	Soil
SAMN16950025	GCA_016483245	Bacillus cereus	Soil
SAMN19533886	GCA_018791885	Bacillus thuringiensis	Soil
SAMN22401823	GCA_022496575	Pseudomonas aeruginosa	Soil
SAMEA3294087	GCA_900074805	Clostridioides difficile	Soil
SAMN02471346	GCA_000387405	Bacillus thuringiensis	Soil
SAMN02641498	GCA_000543365	Stenotrophomonas maltophilia	Soil
SAMN02727381	GCA_000774075	Bacillus thuringiensis	Soil
SAMN03654017	GCA_015844775	Bacillus thuringiensis	Soil
SAMN05232858	GCA_001675515	Bacillus thuringiensis	Soil
SAMN05934489	GCA_002146325	Bacillus thuringiensis	Soil
SAMN05934490	GCA_002146345	Bacillus thuringiensis	Soil
SAMN05934492	GCA_002146365	Bacillus thuringiensis	Soil
SAMN05934498	GCA_002147825	Bacillus thuringiensis	Soil
SAMN05934499	GCA_002147795	Bacillus thuringiensis	Soil
SAMN05934502	GCA_002146525	Bacillus thuringiensis	Soil
SAMN05934509	GCA_002146615	Bacillus thuringiensis	Soil
SAMN05934522	GCA_002146725	Bacillus thuringiensis	Soil
SAMN05934527	GCA_002148015	Bacillus thuringiensis	Soil
SAMN05934528	GCA_002146815	Bacillus thuringiensis	Soil
SAMN05934532	GCA_002146825	Bacillus thuringiensis	Soil
SAMN05934537	GCA_002147085	Bacillus thuringiensis	Soil
SAMN05934539	GCA_002146905	Bacillus thuringiensis	Soil
SAMN05934556	GCA_002147375	Bacillus thuringiensis	Soil
SAMN05934579	GCA_002147495	Bacillus thuringiensis	Soil
SAMN05953341	GCA_003332225	Bacillus cereus	Soil
SAMN06546651	GCA_002204155	Pseudomonas aeruginosa	Soil
SAMN07597265	GCA_002558975	Bacillus cereus	Soil
SAMN07597333	GCA_002558275	Bacillus cereus	Soil
SAMN07597334	GCA_002562795	Bacillus cereus	Soil
SAMN07597381	GCA_002562115	Bacillus cereus	Soil
SAMN07597451	GCA_002561915	Bacillus cereus	Soil
SAMN07597566	GCA_002560265	Bacillus cereus	Soil
SAMN07597597	GCA_002559865	Bacillus cereus	Soil
SAMN07597625	GCA_002563005	Bacillus cereus	Soil
SAMN07597814	GCA_002583275	Bacillus cereus	Soil
SAMN07597869	GCA_002585495	Bacillus cereus	Soil
SAMN07597905	GCA_002578255	Bacillus cereus	Soil
SAMN07597908	GCA_002578545	Bacillus cereus	Soil
SAMN07597972	GCA_002576445	Bacillus cereus	Soil
SAMN07597989	GCA_002576265	Bacillus cereus	Soil
SAMN07598055	GCA_002576595	Bacillus cereus	Soil
SAMN07598096	GCA_002575245	Bacillus cereus	Soil
SAMN07598134	GCA_002574885	Bacillus cereus	Soil
SAMN07598147	GCA_002574405	Bacillus cereus	Soil
SAMN07598251	GCA_002568135	Bacillus cereus	Soil
SAMN07598364	GCA_002567125	Bacillus cereus	Soil
SAMN07598420	GCA_002565885	Bacillus cereus	Soil
SAMN07598427	GCA_002565815	Bacillus cereus	Soil
SAMN07598532	GCA_002565345	Bacillus cereus	Soil
SAMN07598561	GCA_002564555	Bacillus cereus	Soil
SAMN07598574	GCA_002564345	Bacillus cereus	Soil
SAMN07598686	GCA_002551935	Bacillus cereus	Soil
SAMN11458716	GCA_004912245	Acinetobacter baumannii	Soil
SAMN14257457	GCA_015230825	Enterobacter hormaechei	Soil
SAMN14257484	GCA_015230275	Enterococcus faecium	Soil
SAMN14257488	GCA_015230165	Enterococcus faecium	Soil
SAMN16949996	GCA_016483835	Bacillus cereus	Soil
SAMN16950006	GCA_016483575	Bacillus cereus	Soil
SAMN16950010	GCA_016483525	Bacillus cereus	Soil
SAMN16950015	GCA_016483395	Bacillus cereus	Soil
SAMN16950017	GCA_016483425	Bacillus cereus	Soil
SAMN16950023	GCA_016483205	Bacillus cereus	Soil
SAMN16950024	GCA_016483265	Bacillus cereus	Soil
SAMN17525990	GCA_022627285	Pseudomonas aeruginosa	Soil
SAMN23567015	GCA_022117575	Pseudomonas aeruginosa	Soil
SAMN26643023	GCA_022625225	Bacillus cereus	Soil
SAMN05226611	GCA_003698715	Pseudomonas aeruginosa	Aquatic
SAMN20133350	GCA_019336355	Klebsiella pneumoniae	Aquatic
SAMN07504864	GCA_002326125	Pseudomonas aeruginosa	Aquatic
SAMN07504865	GCA_002325965	Pseudomonas aeruginosa	Aquatic
SAMN20133349	GCA_019336345	Klebsiella pneumoniae	Aquatic
SAMN07504866	GCA_002325955	Pseudomonas aeruginosa	Aquatic
SAMN03265389	GCA_000813565	Pseudomonas aeruginosa	Aquatic
SAMN02232050	GCA_000218895	Runella slithyformis	Aquatic
SAMN05608059	GCA_001735765	Clostridium taeniosporum	Aquatic
SAMN09355198	GCA_003426025	Paraliobacillus quinghaiensis	Aquatic
SAMN12572457	GCA_008369625	Vibrio cholerae	Aquatic
SAMN12572458	GCA_008369605	Vibrio cholerae	Aquatic
SAMN15353873	GCA_013391365	Ralstonia pickettii	Aquatic
SAMN18916998	GCA_019968885	Raoultella planticola	Aquatic
SAMN18916999	GCA_019968865	Enterobacter asburiae	Aquatic
SAMN21366585	GCA_020150375	Hafnia paralvei	Aquatic
SAMN08100385	GCA_003577545	Acinetobacter baumannii	Aquatic
SAMN20133351	GCA_019336305	Klebsiella pneumoniae	Aquatic
SAMN03396344	GCA_000956125	Salmonella enterica	Aquatic
SAMN07662669	GCA_003586205	Klebsiella pneumoniae	Aquatic
SAMN03265388	GCA_000813495	Acinetobacter junii	Aquatic
SAMN18917003	GCA_019968785	Enterobacter asburiae	Aquatic
SAMN08100384	GCA_003577555	Escherichia coli	Aquatic
SAMN03265383	GCA_000813475	Aeromonas caviae	Aquatic
SAMN18203632	GCA_017349035	Pseudomonas stutzeri	Aquatic
SAMN06446007	GCA_002077675	Morganella morganii	Aquatic
SAMN13763659	GCA_009906325	Aeromonas caviae	Aquatic
SAMN19005981	GCA_018401035	Staphylococcus warneri	Aquatic
SAMN21033747	GCA_020005185	Bacillus thuringiensis	Aquatic
SAMN06190354	GCA_002024535	Bacillus cereus	Aquatic
SAMN07167863	GCA_002528975	Enterobacter cloacae	Aquatic
SAMN06214044	GCA_002094145	Serratia marcescens	Aquatic
SAMN19730657	GCA_019038575	Klebsiella pneumoniae	Aquatic
SAMN07167861	GCA_002528965	Klebsiella quasipneumoniae	Aquatic
SAMN05361712	GCA_001735565	Vibrio cholerae	Aquatic
SAMN07423960	GCA_003839365	Pseudomonas aeruginosa	Aquatic
SAMN07424207	GCA_003834405	Pseudomonas aeruginosa	Aquatic
SAMN07786812	GCA_002843255	Vibrio cholerae	Aquatic
SAMN10230267	GCA_003667405	Escherichia coli	Aquatic
SAMN10478417	GCA_003976685	Pseudomonas aeruginosa	Aquatic
SAMN10478436	GCA_003976505	Pseudomonas aeruginosa	Aquatic
SAMN10478437	GCA_003976425	Pseudomonas aeruginosa	Aquatic
SAMN10478439	GCA_003975765	Pseudomonas aeruginosa	Aquatic
SAMN10478448	GCA_003975655	Pseudomonas aeruginosa	Aquatic
SAMN10478452	GCA_003975605	Pseudomonas aeruginosa	Aquatic
SAMN10478482	GCA_003975285	Pseudomonas aeruginosa	Aquatic
SAMN10478483	GCA_003976105	Pseudomonas aeruginosa	Aquatic
SAMN10478505	GCA_003975055	Pseudomonas aeruginosa	Aquatic
SAMN10478508	GCA_003975885	Pseudomonas aeruginosa	Aquatic
SAMN12671385	GCA_008370595	Vibrio cholerae	Aquatic
SAMN16242922	GCA_014854635	Escherichia coli	Aquatic
SAMN16532818	GCA_018920385	Vibrio cholerae	Aquatic
SAMN25236398	GCA_022494785	Escherichia coli	Aquatic
SAMN25236401	GCA_022494625	Escherichia coli	Aquatic
SAMN25236406	GCA_022494705	Escherichia coli	Aquatic
SAMN25236407	GCA_022494765	Escherichia coli	Aquatic
SAMN02384228	GCA_000624235	Salmonella enterica	Aquatic
SAMN02911891	GCA_000763075	Vibrio cholerae	Aquatic
SAMN07423939	GCA_003839525	Pseudomonas aeruginosa	Aquatic
SAMN07423940	GCA_003840715	Pseudomonas aeruginosa	Aquatic
SAMN07423970	GCA_003840625	Pseudomonas aeruginosa	Aquatic
SAMN07424080	GCA_003836445	Pseudomonas aeruginosa	Aquatic
SAMN07424199	GCA_003834325	Pseudomonas aeruginosa	Aquatic
SAMN07424200	GCA_003835335	Pseudomonas aeruginosa	Aquatic
SAMN10478415	GCA_003976755	Pseudomonas aeruginosa	Aquatic
SAMN10478427	GCA_003976865	Pseudomonas aeruginosa	Aquatic
SAMN10478442	GCA_003976765	Pseudomonas aeruginosa	Aquatic
SAMN10478512	GCA_003975825	Pseudomonas aeruginosa	Aquatic
SAMN16532804	GCA_018920395	Vibrio cholerae	Aquatic
SAMN25236410	GCA_022494605	Escherichia coli	Aquatic
SAMN02195196	GCA_000710155	Vibrio cholerae	Aquatic
SAMN03093453	GCA_000786335	Vibrio cholerae	Aquatic
SAMN04366600	GCA_001516805	Acinetobacter baumannii	Aquatic
SAMN07423941	GCA_003839625	Pseudomonas aeruginosa	Aquatic
SAMN07423942	GCA_003839475	Pseudomonas aeruginosa	Aquatic
SAMN07424201	GCA_003835265	Pseudomonas aeruginosa	Aquatic
SAMN07424202	GCA_003834285	Pseudomonas aeruginosa	Aquatic
SAMN07424208	GCA_003834165	Pseudomonas aeruginosa	Aquatic
SAMN07504782	GCA_002330395	Pseudomonas aeruginosa	Aquatic
SAMN10084447	GCA_003594945	Vibrio cholerae	Aquatic
SAMN10230266	GCA_003667425	Escherichia coli	Aquatic
SAMN10478419	GCA_003976665	Pseudomonas aeruginosa	Aquatic
SAMN10478420	GCA_003976655	Pseudomonas aeruginosa	Aquatic
SAMN10478429	GCA_003976545	Pseudomonas aeruginosa	Aquatic
SAMN10478438	GCA_003976495	Pseudomonas aeruginosa	Aquatic
SAMN10478484	GCA_003975245	Pseudomonas aeruginosa	Aquatic
SAMN25236399	GCA_022494725	Escherichia coli	Aquatic
SAMN25236400	GCA_022494645	Escherichia coli	Aquatic
SAMN07327864	GCA_002239485	Pseudomonas aeruginosa	Aquatic
SAMN07423921	GCA_003839885	Pseudomonas aeruginosa	Aquatic
SAMN07423947	GCA_003839425	Pseudomonas aeruginosa	Aquatic
SAMN07424086	GCA_003836245	Pseudomonas aeruginosa	Aquatic
SAMN07424205	GCA_003834395	Pseudomonas aeruginosa	Aquatic
SAMN10478413	GCA_003976745	Pseudomonas aeruginosa	Aquatic
SAMN10478485	GCA_003975205	Pseudomonas aeruginosa	Aquatic
SAMN10478486	GCA_003976065	Pseudomonas aeruginosa	Aquatic
SAMN10478507	GCA_003975845	Pseudomonas aeruginosa	Aquatic
SAMN10478510	GCA_003975835	Pseudomonas aeruginosa	Aquatic
SAMN10478514	GCA_003974945	Pseudomonas aeruginosa	Aquatic
SAMN11415919	GCA_013392965	Campylobacter jejuni	Aquatic
SAMN07423917	GCA_003839845	Pseudomonas aeruginosa	Aquatic
SAMN07423918	GCA_003839965	Pseudomonas aeruginosa	Aquatic
SAMN07424204	GCA_003834385	Pseudomonas aeruginosa	Aquatic
SAMN10478434	GCA_003976455	Pseudomonas aeruginosa	Aquatic
SAMN10478511	GCA_003974985	Pseudomonas aeruginosa	Aquatic
SAMN00779823	GCA_000322025	Enterococcus faecium	Aquatic
SAMN00779824	GCA_000322045	Enterococcus faecium	Aquatic
SAMN07327886	GCA_002239465	Pseudomonas aeruginosa	Aquatic
SAMN07423983	GCA_003838975	Pseudomonas aeruginosa	Aquatic
SAMN07424206	GCA_003833825	Pseudomonas aeruginosa	Aquatic
SAMN09926238	GCA_003583115	Klebsiella pneumoniae	Aquatic
SAMN10478447	GCA_003976405	Pseudomonas aeruginosa	Aquatic
SAMN10478451	GCA_003975615	Pseudomonas aeruginosa	Aquatic
SAMN10478454	GCA_003975555	Pseudomonas aeruginosa	Aquatic
SAMN10478513	GCA_003974905	Pseudomonas aeruginosa	Aquatic
SAMN10478515	GCA_003974915	Pseudomonas aeruginosa	Aquatic
SAMN17386867	GCA_016765735	Pseudomonas aeruginosa	Aquatic
SAMN04128736	GCA_001454235	Pseudomonas aeruginosa	Aquatic
SAMN07504781	GCA_002330425	Pseudomonas aeruginosa	Aquatic
SAMN08043152	GCA_002835765	Pseudomonas aeruginosa	Aquatic
SAMN09926232	GCA_003583095	Klebsiella pneumoniae	Aquatic
SAMN10171025	GCA_009983005	Klebsiella pneumoniae	Aquatic
SAMN07504838	GCA_002326595	Pseudomonas aeruginosa	Aquatic
SAMN18607613	GCA_017896985	Escherichia coli	Aquatic
SAMN07327866	GCA_002239415	Pseudomonas aeruginosa	Aquatic
SAMN10170795	GCA_009982975	Klebsiella pneumoniae	Aquatic
SAMN22189291	GCA_020514615	Escherichia coli	Aquatic
SAMN08043181	GCA_002835725	Pseudomonas aeruginosa	Aquatic
SAMN09926234	GCA_003583145	Klebsiella pneumoniae	Aquatic
SAMN18607602	GCA_017897125	Escherichia coli	Aquatic
SAMN22190783	GCA_020514825	Escherichia coli	Aquatic
SAMN22190790	GCA_020515435	Escherichia coli	Aquatic
SAMN05361763	GCA_001989495	Klebsiella variicola	Aquatic
SAMN05361854	GCA_001989515	Klebsiella variicola	Aquatic
SAMN15223908	GCA_013391165	Enterococcus hirae	Aquatic
SAMN02951884	GCA_000568215	Pseudomonas aeruginosa	Aquatic
SAMN07424203	GCA_003834335	Pseudomonas aeruginosa	Aquatic
SAMN08797300	GCA_005040135	Escherichia coli	Aquatic
SAMN10036119	GCA_003664865	Klebsiella pneumoniae	Aquatic
SAMN10036121	GCA_003664815	Klebsiella pneumoniae	Aquatic
SAMN18607605	GCA_017897045	Escherichia coli	Aquatic
SAMN22190781	GCA_020514735	Escherichia coli	Aquatic
SAMN07360887	GCA_002250985	Klebsiella pneumoniae	Aquatic
SAMN08797116	GCA_005043895	Escherichia coli	Aquatic
SAMN08797146	GCA_005043675	Escherichia coli	Aquatic
SAMN08797149	GCA_005043215	Escherichia coli	Aquatic
SAMN08797295	GCA_005041365	Escherichia coli	Aquatic
SAMN09926140	GCA_003583155	Klebsiella pneumoniae	Aquatic
SAMN10036120	GCA_003664855	Klebsiella pneumoniae	Aquatic
SAMN10036124	GCA_003664755	Klebsiella pneumoniae	Aquatic
SAMN18612531	GCA_017897225	Klebsiella pneumoniae	Aquatic
SAMN20819817	GCA_021159565	Escherichia coli	Aquatic
SAMN22190767	GCA_020515315	Escherichia coli	Aquatic
SAMN04155466	GCA_001878985	Salmonella enterica	Aquatic
SAMN08797142	GCA_005043305	Escherichia coli	Aquatic
SAMN08797208	GCA_005042205	Escherichia coli	Aquatic
SAMN08797219	GCA_005041965	Escherichia coli	Aquatic
SAMN13556393	GCA_009790035	Escherichia coli	Aquatic
SAMN18607607	GCA_017897075	Escherichia coli	Aquatic
SAMN04155437	GCA_001879795	Salmonella enterica	Aquatic
SAMN04155438	GCA_001879785	Salmonella enterica	Aquatic
SAMN04155440	GCA_001879765	Salmonella enterica	Aquatic
SAMN04155442	GCA_001879845	Salmonella enterica	Aquatic
SAMN04155443	GCA_001879855	Salmonella enterica	Aquatic
SAMN04155444	GCA_001879905	Salmonella enterica	Aquatic
SAMN04155445	GCA_001879865	Salmonella enterica	Aquatic
SAMN04155446	GCA_001878895	Salmonella enterica	Aquatic
SAMN04155449	GCA_001880005	Salmonella enterica	Aquatic
SAMN04155452	GCA_001880035	Salmonella enterica	Aquatic
SAMN04155454	GCA_001879935	Salmonella enterica	Aquatic
SAMN04155455	GCA_001878945	Salmonella enterica	Aquatic
SAMN04155456	GCA_001878965	Salmonella enterica	Aquatic
SAMN04155460	GCA_001878875	Salmonella enterica	Aquatic
SAMN04155461	GCA_001880105	Salmonella enterica	Aquatic
SAMN04155463	GCA_001879955	Salmonella enterica	Aquatic
SAMN08797140	GCA_005043715	Escherichia coli	Aquatic
SAMN08797145	GCA_005043285	Escherichia coli	Aquatic
SAMN08797204	GCA_005042675	Escherichia coli	Aquatic
SAMN08797205	GCA_005042685	Escherichia coli	Aquatic
SAMN08797206	GCA_005042235	Escherichia coli	Aquatic
SAMN08797232	GCA_005040975	Escherichia coli	Aquatic
SAMN08797235	GCA_005041765	Escherichia coli	Aquatic
SAMN08797248	GCA_005040745	Escherichia coli	Aquatic
SAMN10036122	GCA_003664805	Klebsiella pneumoniae	Aquatic
SAMN15897672	GCA_014323515	Escherichia coli	Aquatic
SAMN22190769	GCA_020515275	Escherichia coli	Aquatic
SAMN04155436	GCA_001879775	Salmonella enterica	Aquatic
SAMN04155447	GCA_001879925	Salmonella enterica	Aquatic
SAMN04155448	GCA_001878885	Salmonella enterica	Aquatic
SAMN04155450	GCA_001880015	Salmonella enterica	Aquatic
SAMN04155451	GCA_001880025	Salmonella enterica	Aquatic
SAMN04155453	GCA_001880085	Salmonella enterica	Aquatic
SAMN04155462	GCA_001878935	Salmonella enterica	Aquatic
SAMN04155465	GCA_001879975	Salmonella enterica	Aquatic
SAMN08797148	GCA_005043235	Escherichia coli	Aquatic
SAMN08797176	GCA_005042575	Escherichia coli	Aquatic
SAMN08797209	GCA_005042655	Escherichia coli	Aquatic
SAMN08797211	GCA_005042035	Escherichia coli	Aquatic
SAMN08797220	GCA_005041935	Escherichia coli	Aquatic
SAMN08797223	GCA_005041865	Escherichia coli	Aquatic
SAMN08797224	GCA_005041855	Escherichia coli	Aquatic
SAMN08797229	GCA_005041805	Escherichia coli	Aquatic
SAMN08797230	GCA_005041775	Escherichia coli	Aquatic
SAMN08797231	GCA_005041035	Escherichia coli	Aquatic
SAMN08797244	GCA_005040835	Escherichia coli	Aquatic
SAMN08797256	GCA_005041625	Escherichia coli	Aquatic
SAMN08797288	GCA_005041375	Escherichia coli	Aquatic
SAMN08797289	GCA_005040305	Escherichia coli	Aquatic
SAMN08797291	GCA_005040245	Escherichia coli	Aquatic
SAMN08797301	GCA_005041255	Escherichia coli	Aquatic
SAMN09926237	GCA_003584045	Klebsiella pneumoniae	Aquatic
SAMN14127903	GCA_017162655	Escherichia coli	Aquatic
SAMN15735169	GCA_020644575	Escherichia coli	Aquatic
SAMN18607614	GCA_017897065	Escherichia coli	Aquatic
SAMN08797218	GCA_005041955	Escherichia coli	Aquatic
SAMN08797276	GCA_005040435	Escherichia coli	Aquatic
SAMN08797281	GCA_005040355	Escherichia coli	Aquatic
SAMN08797311	GCA_005041175	Escherichia coli	Aquatic
SAMN10036123	GCA_003664795	Klebsiella pneumoniae	Aquatic
SAMN10411878	GCA_004296395	Klebsiella pneumoniae	Aquatic
SAMN16287530	GCA_014858085	Escherichia coli	Aquatic
SAMN18606937	GCA_017897525	Escherichia coli	Aquatic
SAMN18612529	GCA_017897255	Klebsiella pneumoniae	Aquatic
SAMN20951119	GCA_022213145	Escherichia coli	Aquatic
SAMN02415312	GCA_000495315	Salmonella enterica	Aquatic
SAMN02415313	GCA_000495295	Salmonella enterica	Aquatic
SAMN08797141	GCA_005043335	Escherichia coli	Aquatic
SAMN08797210	GCA_005042175	Escherichia coli	Aquatic
SAMN08797236	GCA_005040945	Escherichia coli	Aquatic
SAMN08797249	GCA_005040755	Escherichia coli	Aquatic
SAMN08797279	GCA_005040425	Escherichia coli	Aquatic
SAMN08797293	GCA_005041345	Escherichia coli	Aquatic
SAMN08797298	GCA_005041275	Escherichia coli	Aquatic
SAMN08797312	GCA_005041165	Escherichia coli	Aquatic
SAMN14127902	GCA_017162635	Escherichia coli	Aquatic
SAMN08797008	GCA_005046225	Escherichia coli	Aquatic
SAMN08797117	GCA_005043865	Escherichia coli	Aquatic
SAMN08797118	GCA_005043825	Escherichia coli	Aquatic
SAMN08797119	GCA_005044005	Escherichia coli	Aquatic
SAMN08797120	GCA_005043805	Escherichia coli	Aquatic
SAMN08797121	GCA_005043995	Escherichia coli	Aquatic
SAMN08797122	GCA_005043955	Escherichia coli	Aquatic
SAMN08797124	GCA_005043965	Escherichia coli	Aquatic
SAMN08797125	GCA_005043905	Escherichia coli	Aquatic
SAMN08797127	GCA_005043925	Escherichia coli	Aquatic
SAMN08797128	GCA_005043515	Escherichia coli	Aquatic
SAMN08797129	GCA_005043535	Escherichia coli	Aquatic
SAMN08797130	GCA_005043475	Escherichia coli	Aquatic
SAMN08797131	GCA_005043775	Escherichia coli	Aquatic
SAMN08797132	GCA_005043465	Escherichia coli	Aquatic
SAMN08797134	GCA_005043415	Escherichia coli	Aquatic
SAMN08797135	GCA_005043425	Escherichia coli	Aquatic
SAMN08797136	GCA_005043395	Escherichia coli	Aquatic
SAMN08797137	GCA_005043365	Escherichia coli	Aquatic
SAMN08797138	GCA_005043345	Escherichia coli	Aquatic
SAMN08797144	GCA_005043695	Escherichia coli	Aquatic
SAMN08797147	GCA_005043245	Escherichia coli	Aquatic
SAMN08797150	GCA_005043705	Escherichia coli	Aquatic
SAMN08797177	GCA_005042895	Escherichia coli	Aquatic
SAMN08797179	GCA_005042855	Escherichia coli	Aquatic
SAMN08797180	GCA_005042825	Escherichia coli	Aquatic
SAMN08797228	GCA_005041785	Escherichia coli	Aquatic
SAMN08797233	GCA_005040965	Escherichia coli	Aquatic
SAMN08797234	GCA_005040955	Escherichia coli	Aquatic
SAMN08797260	GCA_005041595	Escherichia coli	Aquatic
SAMN08797261	GCA_005041585	Escherichia coli	Aquatic
SAMN08797262	GCA_005040555	Escherichia coli	Aquatic
SAMN08797263	GCA_005040525	Escherichia coli	Aquatic
SAMN08797275	GCA_005041475	Escherichia coli	Aquatic
SAMN08797280	GCA_005040415	Escherichia coli	Aquatic
SAMN08797292	GCA_005040235	Escherichia coli	Aquatic
SAMN08797294	GCA_005040215	Escherichia coli	Aquatic
SAMN08797296	GCA_005041295	Escherichia coli	Aquatic
SAMN08797297	GCA_005040195	Escherichia coli	Aquatic
SAMN08797299	GCA_005040155	Escherichia coli	Aquatic
SAMN08797302	GCA_005040145	Escherichia coli	Aquatic
SAMN08797303	GCA_005041265	Escherichia coli	Aquatic
SAMN08797309	GCA_005041235	Escherichia coli	Aquatic
SAMN08797314	GCA_005039995	Escherichia coli	Aquatic
SAMN08797417	GCA_005038275	Escherichia coli	Aquatic
SAMN14127891	GCA_017162575	Escherichia coli	Aquatic
SAMN18607604	GCA_017896835	Escherichia coli	Aquatic
SAMN18607606	GCA_017897155	Escherichia coli	Aquatic
SAMN20560761	GCA_019492305	Escherichia coli	Aquatic
SAMN20951120	GCA_022213095	Escherichia coli	Aquatic
SAMN20951121	GCA_022213085	Escherichia coli	Aquatic
SAMN22190792	GCA_020515515	Escherichia coli	Aquatic
SAMN08797009	GCA_005046335	Escherichia coli	Aquatic
SAMN08797012	GCA_005046315	Escherichia coli	Aquatic
SAMN08797013	GCA_005045525	Escherichia coli	Aquatic
SAMN08797175	GCA_005042885	Escherichia coli	Aquatic
SAMN08797214	GCA_005042105	Escherichia coli	Aquatic
SAMN08797252	GCA_005040725	Escherichia coli	Aquatic
SAMN08797257	GCA_005040625	Escherichia coli	Aquatic
SAMN08797304	GCA_005040115	Escherichia coli	Aquatic
SAMN08797305	GCA_005041245	Escherichia coli	Aquatic
SAMN08797307	GCA_005040105	Escherichia coli	Aquatic
SAMN08797308	GCA_005040075	Escherichia coli	Aquatic
SAMN08797310	GCA_005040045	Escherichia coli	Aquatic
SAMN08797313	GCA_005040025	Escherichia coli	Aquatic
SAMN13556390	GCA_009790115	Escherichia coli	Aquatic
SAMN13556392	GCA_009790065	Escherichia coli	Aquatic
SAMN14127890	GCA_017162665	Escherichia coli	Aquatic
SAMN14127892	GCA_017162545	Escherichia coli	Aquatic
SAMN14127895	GCA_017162595	Escherichia coli	Aquatic
SAMN14127896	GCA_017162615	Escherichia coli	Aquatic
SAMN16073664	GCA_014926205	Escherichia coli	Aquatic
SAMN16073666	GCA_014926175	Escherichia coli	Aquatic
SAMN16073671	GCA_014926075	Escherichia coli	Aquatic
SAMN16073672	GCA_014926055	Escherichia coli	Aquatic
SAMN16073674	GCA_014925965	Escherichia coli	Aquatic
SAMN16073675	GCA_014925945	Escherichia coli	Aquatic
SAMN16073676	GCA_014926005	Escherichia coli	Aquatic
SAMN16287493	GCA_014858035	Escherichia coli	Aquatic
SAMN18607603	GCA_017897185	Escherichia coli	Aquatic
SAMN18607610	GCA_017896965	Escherichia coli	Aquatic
SAMN22190771	GCA_020514715	Escherichia coli	Aquatic
SAMN08797003	GCA_005046355	Escherichia coli	Aquatic
SAMN08797004	GCA_005046265	Escherichia coli	Aquatic
SAMN13556391	GCA_009790095	Escherichia coli	Aquatic
SAMN14127899	GCA_017162685	Escherichia coli	Aquatic
SAMN16073665	GCA_014926215	Escherichia coli	Aquatic
SAMN16073667	GCA_014926165	Escherichia coli	Aquatic
SAMN16073668	GCA_014926145	Escherichia coli	Aquatic
SAMN16073669	GCA_014926095	Escherichia coli	Aquatic
SAMN16073670	GCA_014926105	Escherichia coli	Aquatic
SAMN16073673	GCA_014926045	Escherichia coli	Aquatic
SAMN16073677	GCA_014925955	Escherichia coli	Aquatic
SAMN16073678	GCA_014926015	Escherichia coli	Aquatic
SAMN02934454	GCA_000737915	Raoultella planticola	Aquatic
SAMN05361855	GCA_001989535	Klebsiella variicola	Aquatic
SAMN07280739	GCA_002215385	Citrobacter freundii	Aquatic
SAMN15223911	GCA_014001015	Enterococcus hirae	Aquatic
SAMN15223920	GCA_013375285	Enterococcus hirae	Aquatic
SAMN25692586	GCA_022220405	Enterobacter cloacae	Aquatic
SAMN03295755	GCA_000931985	Aeromonas salmonicida	Aquatic
SAMN07312770	GCA_006243325	Aeromonas salmonicida	Aquatic
SAMN13429994	GCA_009738455	Escherichia coli	Aquatic
SAMN15223912	GCA_014001025	Enterococcus hirae	Aquatic
SAMN15223913	GCA_014000985	Enterococcus hirae	Aquatic
SAMEA4743714	GCA_900491645	Aeromonas caviae	Aquatic
SAMEA4743716	GCA_900491695	Aeromonas caviae	Aquatic
SAMN03274764	GCA_000828115	Staphylococcus saprophyticus	Aquatic
SAMN03418622	GCA_000986925	Clostridium botulinum	Aquatic
SAMN07160577	GCA_002952815	Bacillus cereus	Aquatic
SAMN07680235	GCA_003265475	Aeromonas caviae	Aquatic
SAMN07680237	GCA_003265425	Aeromonas caviae	Aquatic
SAMN13757525	GCA_009905155	Enterobacter hormaechei	Aquatic
SAMN15897711	GCA_014323455	Enterobacter kobei	Aquatic
SAMN07452739	GCA_002918335	Vibrio cholerae	Aquatic
SAMN15897670	GCA_014323445	Enterobacter cloacae	Aquatic
SAMN26226224	GCA_022569935	Pseudomonas aeruginosa	Aquatic
SAMN07334224	GCA_002504125	Salmonella enterica	Aquatic
SAMN07481871	GCA_002918345	Vibrio cholerae	Aquatic
SAMN08963300	GCA_003416995	Klebsiella oxytoca	Aquatic
SAMN17922923	GCA_019456575	Enterococcus faecium	Aquatic
SAMN18350774	GCA_017603565	Escherichia coli	Aquatic
SAMN25236411	GCA_022494685	Escherichia coli	Aquatic
SAMN06263839	GCA_002099115	Vibrio cholerae	Aquatic
SAMN10171331	GCA_010279875	Citrobacter freundii	Aquatic
SAMN10411414	GCA_004302825	Enterobacter cloacae	Aquatic
SAMN15646561	GCA_019903215	Acinetobacter baumannii	Aquatic
SAMN20425746	GCA_020978345	Pseudomonas aeruginosa	Aquatic
SAMN25236402	GCA_022494825	Escherichia coli	Aquatic
SAMN25236404	GCA_022494665	Escherichia coli	Aquatic
SAMN25236413	GCA_022494585	Escherichia coli	Aquatic
SAMN26226219	GCA_022569995	Pseudomonas aeruginosa	Aquatic
SAMN06263840	GCA_002099095	Vibrio cholerae	Aquatic
SAMN06263841	GCA_002099065	Vibrio cholerae	Aquatic
SAMN10261268	GCA_003902395	Salmonella enterica	Aquatic
SAMN10360553	GCA_003716365	Vibrio cholerae	Aquatic
SAMN12671082	GCA_008370435	Vibrio cholerae	Aquatic
SAMN12671264	GCA_008370415	Vibrio cholerae	Aquatic
SAMN12671283	GCA_008370515	Vibrio cholerae	Aquatic
SAMN12671329	GCA_008370535	Vibrio cholerae	Aquatic
SAMN12671334	GCA_008370545	Vibrio cholerae	Aquatic
SAMN16129743	GCA_021163975	Klebsiella variicola	Aquatic
SAMN16191153	GCA_014705645	Acinetobacter baumannii	Aquatic
SAMN16191207	GCA_014712715	Acinetobacter baumannii	Aquatic
SAMN16287478	GCA_014926505	Acinetobacter baumannii	Aquatic
SAMN16287481	GCA_014858025	Acinetobacter baumannii	Aquatic
SAMN16287484	GCA_014858045	Acinetobacter baumannii	Aquatic
SAMN16287534	GCA_014858105	Acinetobacter baumannii	Aquatic
SAMN16951197	GCA_015774895	Klebsiella pneumoniae	Aquatic
SAMN16951198	GCA_015775135	Klebsiella pneumoniae	Aquatic
SAMN16951199	GCA_015774955	Klebsiella pneumoniae	Aquatic
SAMN16951200	GCA_015775275	Klebsiella pneumoniae	Aquatic
SAMN18607616	GCA_017897205	Acinetobacter baumannii	Aquatic
SAMN25236397	GCA_022494855	Escherichia coli	Aquatic
SAMN26226228	GCA_022569875	Pseudomonas aeruginosa	Aquatic
SAMN07423931	GCA_003840885	Pseudomonas aeruginosa	Aquatic
SAMN07424209	GCA_003833805	Pseudomonas aeruginosa	Aquatic
SAMN10261265	GCA_005457265	Salmonella enterica	Aquatic
SAMN10261267	GCA_005930995	Salmonella enterica	Aquatic
SAMN10478421	GCA_003976645	Pseudomonas aeruginosa	Aquatic
SAMN10478431	GCA_003976555	Pseudomonas aeruginosa	Aquatic
SAMN10478432	GCA_003976855	Pseudomonas aeruginosa	Aquatic
SAMN10478435	GCA_003976805	Pseudomonas aeruginosa	Aquatic
SAMN10478441	GCA_003976775	Pseudomonas aeruginosa	Aquatic
SAMN10478449	GCA_003975665	Pseudomonas aeruginosa	Aquatic
SAMN10478450	GCA_003975645	Pseudomonas aeruginosa	Aquatic
SAMN10478487	GCA_003975225	Pseudomonas aeruginosa	Aquatic
SAMN10478506	GCA_003975005	Pseudomonas aeruginosa	Aquatic
SAMN10478509	GCA_003974995	Pseudomonas aeruginosa	Aquatic
SAMN11980275	GCA_006376275	Enterococcus faecium	Aquatic
SAMN11980307	GCA_006375675	Enterococcus faecium	Aquatic
SAMN12671086	GCA_008370425	Vibrio cholerae	Aquatic
SAMN12671270	GCA_008370875	Vibrio cholerae	Aquatic
SAMN12671279	GCA_008370445	Vibrio cholerae	Aquatic
SAMN12671358	GCA_008370525	Vibrio cholerae	Aquatic
SAMN16532817	GCA_018920425	Vibrio cholerae	Aquatic
SAMN19493560	GCA_018798845	Escherichia coli	Aquatic
SAMN25236405	GCA_022494745	Escherichia coli	Aquatic
SAMN25236412	GCA_022494805	Escherichia coli	Aquatic
SAMN02729320	GCA_000648115	Enterococcus faecalis	Aquatic
SAMN02729327	GCA_000648035	Enterococcus faecalis	Aquatic
SAMN02729328	GCA_000648155	Enterococcus faecalis	Aquatic
SAMN02729329	GCA_000648135	Enterococcus faecalis	Aquatic
SAMN02729319	GCA_000647995	Enterococcus faecalis	Aquatic
SAMN02729321	GCA_000648015	Enterococcus faecalis	Aquatic
SAMN02729322	GCA_000648195	Enterococcus faecalis	Aquatic
SAMN02729323	GCA_000648095	Enterococcus faecalis	Aquatic
SAMN02729324	GCA_000648175	Enterococcus faecalis	Aquatic
SAMN02729325	GCA_000648075	Enterococcus faecalis	Aquatic
SAMN25390741	GCA_022014715	Enterobacter mori	Aquatic
SAMN04195672	GCA_009867295	Escherichia albertii	Aquatic
SAMN06451726	GCA_002328335	Acinetobacter junii	Aquatic
SAMN06453741	GCA_002380985	Acinetobacter junii	Aquatic
SAMN11483238	GCA_005048915	Bacillus thuringiensis	Aquatic
SAMN21163379	GCA_020641085	Stenotrophomonas maltophilia	Aquatic
SAMN21163380	GCA_020641365	Stenotrophomonas maltophilia	Aquatic
SAMN21163372	GCA_020641075	Stenotrophomonas maltophilia	Aquatic
SAMN21163373	GCA_020641415	Stenotrophomonas maltophilia	Aquatic
SAMN21163374	GCA_020641455	Stenotrophomonas maltophilia	Aquatic
SAMN21163377	GCA_020641425	Stenotrophomonas maltophilia	Aquatic
SAMN21163378	GCA_020641355	Stenotrophomonas maltophilia	Aquatic
SAMN06453740	GCA_002380965	Acinetobacter pittii	Aquatic
SAMN21163375	GCA_020641095	Stenotrophomonas maltophilia	Aquatic
SAMN21163376	GCA_020641395	Stenotrophomonas maltophilia	Aquatic
SAMEA3881053	GCA_900455295	Pseudomonas aeruginosa	Aquatic
SAMN02469954	GCA_000299535	Vibrio cholerae	Aquatic
SAMN22211684	GCA_020781855	Pseudomonas aeruginosa	Aquatic
SAMN09270742	GCA_003185875	Pseudomonas aeruginosa	Aquatic
SAMN05231547	GCA_001884025	Bacillus pacificus	Aquatic
SAMN05969897	GCA_002020135	Thioclava marina	Aquatic
SAMN06349191	GCA_002018795	Escherichia coli	Aquatic
SAMN06349182	GCA_002018815	Escherichia coli	Aquatic
SAMN06349193	GCA_002018825	Escherichia coli	Aquatic
SAMN06349432	GCA_002018425	Escherichia coli	Aquatic
SAMN05971374	GCA_001957225	Escherichia coli	Aquatic
SAMN05971811	GCA_001957205	Escherichia coli	Aquatic
SAMN06236581	GCA_001982555	Escherichia coli	Aquatic
SAMN05587054	GCA_001730215	Aeromonas caviae	Aquatic
SAMN14832921	GCA_013112375	Bacillus cereus	Aquatic
SAMN06349434	GCA_002018415	Enterobacter kobei	Aquatic
SAMN22211689	GCA_020782175	Staphylococcus saprophyticus	Aquatic
SAMEA5038423	GCA_900604915	Vibrio cholerae	Aquatic
SAMN06484072	GCA_021014745	Vibrio cholerae	Aquatic
SAMN06484373	GCA_021014705	Vibrio cholerae	Aquatic
SAMN09949096	GCA_021014865	Vibrio cholerae	Aquatic
SAMN06484073	GCA_021014765	Vibrio cholerae	Aquatic
SAMN06484074	GCA_021014785	Vibrio cholerae	Aquatic
SAMN06484164	GCA_021014805	Vibrio cholerae	Aquatic
SAMN06484413	GCA_021014725	Vibrio cholerae	Aquatic
SAMN06484293	GCA_021014685	Vibrio cholerae	Aquatic
SAMN15929508	GCA_016103055	Vibrio cholerae	Aquatic
SAMN13382600	GCA_015024285	Klebsiella pneumoniae	Aquatic
SAMN10784802	GCA_008642415	Escherichia coli	Aquatic
SAMN13382566	GCA_022790405	Klebsiella pneumoniae	Aquatic
SAMN13382586	GCA_022788905	Klebsiella pneumoniae	Aquatic
SAMN17766512	GCA_022789085	Klebsiella pneumoniae	Aquatic
SAMN13382587	GCA_022790115	Klebsiella pneumoniae	Aquatic
SAMN13382588	GCA_022790085	Klebsiella pneumoniae	Aquatic
SAMN17766465	GCA_022789825	Klebsiella pneumoniae	Aquatic
SAMN17766466	GCA_022789865	Klebsiella pneumoniae	Aquatic
SAMN17766478	GCA_022789645	Klebsiella pneumoniae	Aquatic
SAMN17766479	GCA_022789625	Klebsiella pneumoniae	Aquatic
SAMN17766494	GCA_022789345	Klebsiella pneumoniae	Aquatic
SAMN17766505	GCA_022789215	Klebsiella pneumoniae	Aquatic
SAMN10784692	GCA_019402165	Escherichia coli	Aquatic
SAMN13382568	GCA_022790365	Klebsiella pneumoniae	Aquatic
SAMN13382579	GCA_022790205	Klebsiella pneumoniae	Aquatic
SAMN13382583	GCA_022790145	Klebsiella pneumoniae	Aquatic
SAMN13382590	GCA_022790045	Klebsiella pneumoniae	Aquatic
SAMN13382594	GCA_022788815	Klebsiella pneumoniae	Aquatic
SAMN13382595	GCA_022788855	Klebsiella pneumoniae	Aquatic
SAMN13382599	GCA_022789945	Klebsiella pneumoniae	Aquatic
SAMN17766463	GCA_022789885	Klebsiella pneumoniae	Aquatic
SAMN17766464	GCA_022789905	Klebsiella pneumoniae	Aquatic
SAMN17766468	GCA_022789805	Klebsiella pneumoniae	Aquatic
SAMN17766476	GCA_022789705	Klebsiella pneumoniae	Aquatic
SAMN17766480	GCA_022789585	Klebsiella pneumoniae	Aquatic
SAMN17766483	GCA_022789565	Klebsiella pneumoniae	Aquatic
SAMN17766486	GCA_022789505	Klebsiella pneumoniae	Aquatic
SAMN17766490	GCA_022789405	Klebsiella pneumoniae	Aquatic
SAMN17766507	GCA_022789185	Klebsiella pneumoniae	Aquatic
SAMN17766508	GCA_022789105	Klebsiella pneumoniae	Aquatic
SAMN17766513	GCA_022789045	Klebsiella pneumoniae	Aquatic
SAMN17766514	GCA_022789005	Klebsiella pneumoniae	Aquatic
SAMN10784666	GCA_019402265	Escherichia coli	Aquatic
SAMN13382567	GCA_022790415	Klebsiella pneumoniae	Aquatic
SAMN13382571	GCA_022790325	Klebsiella pneumoniae	Aquatic
SAMN13382589	GCA_022790105	Klebsiella pneumoniae	Aquatic
SAMN17766475	GCA_022789685	Klebsiella pneumoniae	Aquatic
SAMN17766481	GCA_022789595	Klebsiella pneumoniae	Aquatic
SAMN17766485	GCA_022789545	Klebsiella pneumoniae	Aquatic
SAMN17766488	GCA_022789465	Klebsiella pneumoniae	Aquatic
SAMN17766504	GCA_022789265	Klebsiella pneumoniae	Aquatic
SAMN17766509	GCA_022789125	Klebsiella pneumoniae	Aquatic
SAMN17766510	GCA_022789145	Klebsiella pneumoniae	Aquatic
SAMN17766511	GCA_022789135	Klebsiella pneumoniae	Aquatic
SAMN17766515	GCA_022789065	Klebsiella pneumoniae	Aquatic
SAMN17766516	GCA_022788985	Klebsiella pneumoniae	Aquatic
SAMN13382584	GCA_022790065	Klebsiella pneumoniae	Aquatic
SAMN13382592	GCA_022789995	Klebsiella pneumoniae	Aquatic
SAMN13382598	GCA_022789965	Klebsiella pneumoniae	Aquatic
SAMN17766496	GCA_022789315	Klebsiella pneumoniae	Aquatic
SAMN13382562	GCA_022790465	Klebsiella pneumoniae	Aquatic
SAMN13382578	GCA_022788955	Klebsiella pneumoniae	Aquatic
SAMN13382582	GCA_022788925	Klebsiella pneumoniae	Aquatic
SAMN17766487	GCA_022789485	Klebsiella pneumoniae	Aquatic
SAMN17766489	GCA_022789425	Klebsiella pneumoniae	Aquatic
SAMN17766497	GCA_022789305	Klebsiella pneumoniae	Aquatic
SAMEA9694994	GCA_913054145	Corynebacterium tuberculostearicum	Aquatic
SAMN08720168	GCA_003516165	Serratia marcescens	Aquatic
SAMN02952973	GCA_000590905	Pseudomonas aeruginosa	Aquatic
SAMN10784674	GCA_019402185	Escherichia coli	Aquatic
SAMN13382565	GCA_022790385	Klebsiella pneumoniae	Aquatic
SAMN13382569	GCA_022790345	Klebsiella pneumoniae	Aquatic
SAMN17766462	GCA_022789925	Klebsiella pneumoniae	Aquatic
SAMN17766500	GCA_022789285	Klebsiella pneumoniae	Aquatic
SAMN17766503	GCA_022789245	Klebsiella pneumoniae	Aquatic
SAMN13382564	GCA_022790445	Klebsiella pneumoniae	Aquatic
SAMN13382577	GCA_022788935	Klebsiella pneumoniae	Aquatic
SAMN13382580	GCA_022790185	Klebsiella pneumoniae	Aquatic
SAMN13382593	GCA_022788805	Klebsiella pneumoniae	Aquatic
SAMN17766470	GCA_022789785	Klebsiella pneumoniae	Aquatic
SAMN17766471	GCA_022789765	Klebsiella pneumoniae	Aquatic
SAMN17766477	GCA_022789665	Klebsiella pneumoniae	Aquatic
SAMN17766482	GCA_022789525	Klebsiella pneumoniae	Aquatic
SAMN10784710	GCA_019402145	Escherichia coli	Aquatic
SAMN13382572	GCA_022790305	Klebsiella pneumoniae	Aquatic
SAMN13382596	GCA_022789985	Klebsiella pneumoniae	Aquatic
SAMN17766467	GCA_022789845	Klebsiella pneumoniae	Aquatic
SAMN10784673	GCA_019402205	Escherichia coli	Aquatic
SAMN13382560	GCA_022790525	Klebsiella pneumoniae	Aquatic
SAMN13382561	GCA_022790505	Klebsiella pneumoniae	Aquatic
SAMN13382563	GCA_022790485	Klebsiella pneumoniae	Aquatic
SAMN13382573	GCA_022790265	Klebsiella pneumoniae	Aquatic
SAMN13382574	GCA_022790245	Klebsiella pneumoniae	Aquatic
SAMN13382581	GCA_022790165	Klebsiella pneumoniae	Aquatic
SAMN13382591	GCA_022788865	Klebsiella pneumoniae	Aquatic
SAMN13382597	GCA_022789975	Klebsiella pneumoniae	Aquatic
SAMN17766472	GCA_022789725	Klebsiella pneumoniae	Aquatic
SAMN17766491	GCA_022789445	Klebsiella pneumoniae	Aquatic
SAMN17766492	GCA_022789385	Klebsiella pneumoniae	Aquatic
SAMN17766493	GCA_022789365	Klebsiella pneumoniae	Aquatic
SAMN17766502	GCA_022789205	Klebsiella pneumoniae	Aquatic
SAMN17766518	GCA_022789015	Klebsiella pneumoniae	Aquatic
SAMEA9694565	GCA_913056535	Salmonella enterica	Aquatic
SAMN13382570	GCA_022790285	Klebsiella pneumoniae	Aquatic
SAMN13382575	GCA_022790215	Klebsiella pneumoniae	Aquatic
SAMN17766473	GCA_022789735	Klebsiella pneumoniae	Aquatic
SAMN10784799	GCA_019402125	Escherichia coli	Aquatic
SAMN10784801	GCA_019402085	Escherichia coli	Aquatic
SAMN10784803	GCA_019402105	Escherichia coli	Aquatic
SAMN08103245	GCA_004125365	Staphylococcus warneri	Aquatic
SAMN17766469	GCA_022818695	Klebsiella quasivariicola	Aquatic
SAMN08149906	GCA_002890955	Pseudomonas stutzeri	Aquatic
SAMN08720156	GCA_003516185	Serratia marcescens	Aquatic
SAMN02471579	GCA_000237885	Pseudomonas stutzeri	Aquatic
SAMN08720157	GCA_003958505	Serratia marcescens	Aquatic
SAMN08720158	GCA_003958565	Serratia marcescens	Aquatic
SAMN08720159	GCA_003958575	Serratia marcescens	Aquatic
SAMN08720160	GCA_003958605	Serratia marcescens	Aquatic
SAMN10148466	GCA_003958495	Serratia marcescens	Aquatic
SAMN10784800	GCA_008642395	Escherichia coli	Aquatic
SAMN13382585	GCA_022818685	Klebsiella quasipneumoniae	Aquatic
SAMN17766474	GCA_022818715	Klebsiella quasipneumoniae	Aquatic
SAMN17766484	GCA_022818615	Klebsiella quasipneumoniae	Aquatic
SAMN17766495	GCA_022818625	Klebsiella quasipneumoniae	Aquatic
SAMN17766498	GCA_022818605	Klebsiella quasipneumoniae	Aquatic
SAMN17766499	GCA_022818555	Klebsiella quasipneumoniae	Aquatic
SAMN17766501	GCA_022818635	Klebsiella variicola	Aquatic
SAMN17766506	GCA_022818545	Klebsiella quasipneumoniae	Aquatic
SAMN17766517	GCA_022818525	Klebsiella quasipneumoniae	Aquatic
SAMN17766519	GCA_022818585	Klebsiella quasipneumoniae	Aquatic
SAMN07980362	GCA_002762595	Serratia marcescens	Aquatic
SAMN10149511	GCA_003958385	Serratia marcescens	Aquatic
SAMN10149512	GCA_003958535	Serratia marcescens	Aquatic
SAMN10149513	GCA_003958365	Serratia marcescens	Aquatic
SAMN10149514	GCA_003958335	Serratia marcescens	Aquatic
SAMN10149515	GCA_003958305	Serratia marcescens	Aquatic
SAMN10149516	GCA_003958295	Serratia marcescens	Aquatic
SAMN10149517	GCA_003958275	Serratia marcescens	Aquatic
SAMN10149518	GCA_003958265	Serratia marcescens	Aquatic
SAMN10149519	GCA_003958215	Serratia marcescens	Aquatic
SAMN10149520	GCA_003958485	Serratia marcescens	Aquatic
SAMN10149521	GCA_003958205	Serratia marcescens	Aquatic
SAMN10149522	GCA_003958185	Serratia marcescens	Aquatic
SAMN10149523	GCA_003958175	Serratia marcescens	Aquatic
SAMN10149524	GCA_003958165	Serratia marcescens	Aquatic
SAMN10149525	GCA_003958135	Serratia marcescens	Aquatic
SAMN10149526	GCA_003958095	Serratia marcescens	Aquatic
SAMN10149527	GCA_003958075	Serratia marcescens	Aquatic
SAMN10149528	GCA_003958445	Serratia marcescens	Aquatic
SAMN10149529	GCA_003958085	Serratia marcescens	Aquatic
SAMN10149530	GCA_003958415	Serratia marcescens	Aquatic
SAMN10149531	GCA_003958065	Serratia marcescens	Aquatic
SAMN10149532	GCA_003958045	Serratia marcescens	Aquatic
SAMN10149533	GCA_003958405	Serratia marcescens	Aquatic
SAMN10149534	GCA_003957985	Serratia marcescens	Aquatic
SAMN10149535	GCA_003957975	Serratia marcescens	Aquatic
SAMN10149536	GCA_003957945	Serratia marcescens	Aquatic
SAMN10149537	GCA_003958395	Serratia marcescens	Aquatic
SAMN10149538	GCA_003957935	Serratia marcescens	Aquatic
SAMN10149539	GCA_003957865	Serratia marcescens	Aquatic
SAMN10149540	GCA_003957915	Serratia marcescens	Aquatic
SAMN13382576	GCA_022818745	Klebsiella quasipneumoniae	Aquatic
SAMEA2239355	GCA_900165975	Clostridioides difficile	Aquatic
SAMEA2239358	GCA_900166235	Clostridioides difficile	Aquatic
SAMEA2239359	GCA_900166505	Clostridioides difficile	Aquatic
SAMEA2239362	GCA_900166445	Clostridioides difficile	Building
SAMEA2239365	GCA_900166355	Clostridioides difficile	Building
SAMEA2239376	GCA_900166135	Clostridioides difficile	Building
SAMEA2239379	GCA_900165935	Clostridioides difficile	Building
SAMEA2239380	GCA_900166055	Clostridioides difficile	Building
SAMEA2239381	GCA_900166015	Clostridioides difficile	Building
SAMEA2239388	GCA_900166435	Clostridioides difficile	Building
SAMEA2239396	GCA_900166115	Clostridioides difficile	Building
SAMEA2239408	GCA_900166455	Clostridioides difficile	Building
SAMEA2239411	GCA_900166005	Clostridioides difficile	Building
SAMEA2239415	GCA_900166265	Clostridioides difficile	Building
SAMEA3375144	GCA_900165295	Clostridioides difficile	Building
SAMEA3375149	GCA_900165345	Clostridioides difficile	Building
SAMN11025910	GCA_009735285	Enterococcus faecalis	Building
SAMN11026136	GCA_009735155	Enterococcus faecalis	Building
SAMN11026372	GCA_009735115	Enterococcus faecalis	Building
SAMN11029611	GCA_009734895	Enterococcus faecalis	Building
SAMN11029619	GCA_009734505	Enterococcus faecalis	Building
SAMN11029803	GCA_009734835	Enterococcus faecalis	Building
SAMN14219489	GCA_015208385	Enterobacter hormaechei	Building
SAMN15148466	GCA_013796485	Klebsiella pneumoniae	Building
SAMN15148492	GCA_013792545	Klebsiella pneumoniae	Building
SAMN15148610	GCA_013737695	Klebsiella pneumoniae	Building
SAMN15148715	GCA_013730675	Klebsiella pneumoniae	Building
SAMN15148724	GCA_013729075	Klebsiella pneumoniae	Building
SAMN15148760	GCA_013783245	Klebsiella pneumoniae	Building
SAMN15148764	GCA_013782105	Klebsiella pneumoniae	Building
SAMN18520915	GCA_018361325	Acinetobacter baumannii	Building
SAMN20855217	GCA_019802685	Escherichia coli	Building
SAMN25229634	GCA_022370515	Escherichia coli	Building
SAMN25236599	GCA_022495545	Campylobacter jejuni	Building
SAMN25236710	GCA_022495425	Campylobacter jejuni	Building
SAMN25236712	GCA_022495355	Campylobacter jejuni	Building
SAMN26368455	GCA_022585395	Enterobacter hormaechei	Building
SAMEA2239352	GCA_900165995	Clostridioides difficile	Building
SAMEA2239354	GCA_900166555	Clostridioides difficile	Building
SAMEA2239356	GCA_900166125	Clostridioides difficile	Building
SAMEA2239367	GCA_900166405	Clostridioides difficile	Building
SAMEA2239370	GCA_900167615	Clostridioides difficile	Building
SAMEA2239371	GCA_900166315	Clostridioides difficile	Building
SAMEA2239375	GCA_900166085	Clostridioides difficile	Building
SAMEA2239394	GCA_900166295	Clostridioides difficile	Building
SAMEA2239400	GCA_900166025	Clostridioides difficile	Building
SAMEA2239403	GCA_900166215	Clostridioides difficile	Building
SAMEA2239418	GCA_900166065	Clostridioides difficile	Building
SAMEA3375104	GCA_900165135	Clostridioides difficile	Building
SAMEA3375132	GCA_900165235	Clostridioides difficile	Building
SAMEA3375154	GCA_900165425	Clostridioides difficile	Building
SAMEA3375156	GCA_900165395	Clostridioides difficile	Building
SAMEA3375158	GCA_900165405	Clostridioides difficile	Building
SAMN04023224	GCA_001281595	Vibrio cholerae	Building
SAMN07260304	GCA_002211665	Klebsiella pneumoniae	Building
SAMN11025911	GCA_009734615	Enterococcus faecalis	Building
SAMN11026089	GCA_009735235	Enterococcus faecalis	Building
SAMN11029578	GCA_009734935	Enterococcus faecalis	Building
SAMN11029655	GCA_009734545	Enterococcus faecalis	Building
SAMN15148443	GCA_013708685	Klebsiella pneumoniae	Building
SAMN15148530	GCA_013707355	Klebsiella pneumoniae	Building
SAMN15148602	GCA_013706045	Klebsiella pneumoniae	Building
SAMN25236575	GCA_022495645	Campylobacter jejuni	Building
SAMEA3375139	GCA_900165275	Clostridioides difficile	Building
SAMN11026108	GCA_009735165	Enterococcus faecalis	Building
SAMN11029461	GCA_009735055	Enterococcus faecalis	Building
SAMN11029486	GCA_009734995	Enterococcus faecalis	Building
SAMN11029490	GCA_009734535	Enterococcus faecalis	Building
SAMN11029667	GCA_009734865	Enterococcus faecalis	Building
SAMN11029865	GCA_009734525	Enterococcus faecalis	Building
SAMN12706425	GCA_015209115	Enterobacter hormaechei	Building
SAMN15148738	GCA_014103065	Klebsiella pneumoniae	Building
SAMN26012974	GCA_022385215	Escherichia coli	Building
SAMN26013067	GCA_022385195	Escherichia coli	Building
SAMN11029590	GCA_009734915	Enterococcus faecium	Building
SAMN11029776	GCA_009734515	Enterococcus faecium	Building
SAMN14219271	GCA_015208145	Enterococcus faecium	Building
SAMN15148467	GCA_014104305	Klebsiella pneumoniae	Building
SAMN15148470	GCA_014104245	Klebsiella pneumoniae	Building
SAMN15148523	GCA_014103925	Klebsiella pneumoniae	Building
SAMN15148730	GCA_014101135	Klebsiella pneumoniae	Building
SAMN16520835	GCA_015277555	Escherichia coli	Building
SAMN19981585	GCA_020178105	Klebsiella pneumoniae	Building
SAMN20286310	GCA_020092865	Salmonella enterica	Building
SAMN20286313	GCA_020092745	Salmonella enterica	Building
SAMEA3375161	GCA_900165445	Clostridioides difficile	Building
SAMN02690695	GCA_000632755	Pseudomonas aeruginosa	Building
SAMN04286789	GCA_001557575	Klebsiella pneumoniae	Building
SAMN11029416	GCA_009735025	Enterococcus faecium	Building
SAMN11029457	GCA_009735005	Enterococcus faecium	Building
SAMN11029491	GCA_009734975	Enterococcus faecium	Building
SAMN11029604	GCA_009734925	Enterococcus faecium	Building
SAMN11029791	GCA_009734855	Enterococcus faecium	Building
SAMN11029844	GCA_009734805	Enterococcus faecium	Building
SAMN13151937	GCA_009646195	Klebsiella pneumoniae	Building
SAMN19736173	GCA_019311385	Enterococcus faecalis	Building
SAMN13151938	GCA_009646205	Klebsiella pneumoniae	Building
SAMN15293207	GCA_013367605	Escherichia coli	Building
SAMN19736428	GCA_019311425	Enterococcus faecium	Building
SAMN19981578	GCA_020178235	Klebsiella pneumoniae	Building
SAMN19981589	GCA_020178015	Klebsiella pneumoniae	Building
SAMN20286309	GCA_020092885	Salmonella enterica	Building
SAMN20286311	GCA_020092845	Salmonella enterica	Building
SAMN20286312	GCA_020092755	Salmonella enterica	Building
SAMN20286314	GCA_020092785	Salmonella enterica	Building
SAMN20286315	GCA_020092805	Salmonella enterica	Building
SAMN20286316	GCA_020092815	Salmonella enterica	Building
SAMN11031161	GCA_004336965	Escherichia coli	Building
SAMN11130256	GCA_006542835	Escherichia coli	Building
SAMN11130258	GCA_006542795	Escherichia coli	Building
SAMN11877252	GCA_006381505	Salmonella enterica	Building
SAMN11877263	GCA_006380485	Salmonella enterica	Building
SAMN11877266	GCA_006380455	Salmonella enterica	Building
SAMN11877267	GCA_006381305	Salmonella enterica	Building
SAMN11877268	GCA_006381295	Salmonella enterica	Building
SAMN11877270	GCA_006381455	Salmonella enterica	Building
SAMN11877394	GCA_006379475	Salmonella enterica	Building
SAMN12511552	GCA_009362045	Escherichia coli	Building
SAMN14219482	GCA_015208545	Escherichia coli	Building
SAMN20931199	GCA_020418325	Escherichia coli	Building
SAMN26149365	GCA_022436525	Acinetobacter baumannii	Building
SAMN10438514	GCA_018107705	Pseudomonas aeruginosa	Building
SAMN11031160	GCA_004336925	Escherichia coli	Building
SAMN11130247	GCA_006543085	Escherichia coli	Building
SAMN11130248	GCA_006543025	Escherichia coli	Building
SAMN11130250	GCA_006542935	Escherichia coli	Building
SAMN11130252	GCA_006542925	Escherichia coli	Building
SAMN11130255	GCA_006542905	Escherichia coli	Building
SAMN11130257	GCA_006542885	Escherichia coli	Building
SAMN11130260	GCA_006542825	Escherichia coli	Building
SAMN11130261	GCA_006542815	Escherichia coli	Building
SAMN11877272	GCA_006381465	Salmonella enterica	Building
SAMN12823904	GCA_008806835	Escherichia coli	Building
SAMN13151936	GCA_009646185	Klebsiella pneumoniae	Building
SAMN14219483	GCA_015208495	Escherichia coli	Building
SAMN14219485	GCA_015208485	Escherichia coli	Building
SAMN15889701	GCA_018920765	Pseudomonas aeruginosa	Building
SAMN15889702	GCA_018920745	Pseudomonas aeruginosa	Building
SAMN15889703	GCA_018920685	Pseudomonas aeruginosa	Building
SAMN15889704	GCA_018920705	Pseudomonas aeruginosa	Building
SAMN15889705	GCA_018920695	Pseudomonas aeruginosa	Building
SAMN15889711	GCA_018920565	Pseudomonas aeruginosa	Building
SAMN15889712	GCA_018920605	Pseudomonas aeruginosa	Building
SAMN15889714	GCA_018920495	Pseudomonas aeruginosa	Building
SAMN19981586	GCA_020178075	Klebsiella pneumoniae	Building
SAMN09930827	GCA_003576565	Escherichia coli	Building
SAMN11130251	GCA_006542965	Escherichia coli	Building
SAMN11130254	GCA_006542945	Escherichia coli	Building
SAMN11877247	GCA_006381565	Salmonella enterica	Building
SAMN11877289	GCA_006380375	Salmonella enterica	Building
SAMN11877290	GCA_006381195	Salmonella enterica	Building
SAMN11877291	GCA_006381265	Salmonella enterica	Building
SAMN13556359	GCA_009790695	Escherichia coli	Building
SAMN13556372	GCA_009790435	Escherichia coli	Building
SAMN14219481	GCA_015208565	Escherichia coli	Building
SAMN14393374	GCA_014526385	Escherichia coli	Building
SAMN15889706	GCA_018920645	Pseudomonas aeruginosa	Building
SAMN15889708	GCA_018920615	Pseudomonas aeruginosa	Building
SAMN15889710	GCA_018920545	Pseudomonas aeruginosa	Building
SAMN15889713	GCA_018920525	Pseudomonas aeruginosa	Building
SAMN19981576	GCA_020178315	Klebsiella pneumoniae	Building
SAMN19981579	GCA_020178245	Klebsiella pneumoniae	Building
SAMN19981580	GCA_020178215	Klebsiella pneumoniae	Building
SAMN11031159	GCA_004336885	Escherichia coli	Building
SAMN11130253	GCA_006542985	Escherichia coli	Building
SAMN11130259	GCA_006542785	Escherichia coli	Building
SAMN11877245	GCA_006381605	Salmonella enterica	Building
SAMN11877304	GCA_006380795	Salmonella enterica	Building
SAMN11877354	GCA_006379725	Salmonella enterica	Building
SAMN11877356	GCA_006379715	Salmonella enterica	Building
SAMN11877358	GCA_006378595	Salmonella enterica	Building
SAMN12511547	GCA_009362145	Escherichia coli	Building
SAMN13151934	GCA_009646305	Klebsiella pneumoniae	Building
SAMN13556360	GCA_009790635	Escherichia coli	Building
SAMN14112354	GCA_011039035	Escherichia coli	Building
SAMN14219478	GCA_015208595	Escherichia coli	Building
SAMN14380891	GCA_011605395	Escherichia coli	Building
SAMN15889707	GCA_018920655	Pseudomonas aeruginosa	Building
SAMN15889709	GCA_018920585	Pseudomonas aeruginosa	Building
SAMN19276420	GCA_021172995	Escherichia coli	Building
SAMN26368446	GCA_022585575	Klebsiella pneumoniae	Building
SAMN27362502	GCA_022899535	Pseudomonas aeruginosa	Building
SAMN00008641	GCA_003020045	Ethanoligenens harbinense	Building
SAMN07260410	GCA_002211685	Enterobacter roggenkampii	Building
SAMN07637938	GCA_003612855	Ethanoligenens harbinense	Building
SAMN08018411	GCA_003486625	Bacteroides graminisolvens	Building
SAMN08019090	GCA_003523705	Mitsuokella multacida	Building
SAMN08290453	GCA_003294855	Aeromonas caviae	Building
SAMN08643285	GCA_003006435	Stenotrophomonas maltophilia	Building
SAMN09355365	GCA_003205835	Stenotrophomonas maltophilia	Building
SAMN09450794	GCA_005222505	Ethanoligenens harbinense	Building
SAMN10320870	GCA_004309735	Desulfovibrio legallii	Building
SAMN14048635	GCA_010669105	Providencia stuartii	Building
SAMN15148449	GCA_013798115	Citrobacter freundii	Building
SAMN15148459	GCA_013635015	Klebsiella grimontii	Building
SAMN15148463	GCA_013590775	Klebsiella grimontii	Building
SAMN15148464	GCA_013629455	Enterobacter hormaechei	Building
SAMN15148529	GCA_013624225	Klebsiella grimontii	Building
SAMN15148531	GCA_013744615	Klebsiella grimontii	Building
SAMN15148554	GCA_014103675	Escherichia marmotae	Building
SAMN15148567	GCA_013742615	Enterobacter roggenkampii	Building
SAMN15148592	GCA_013751295	Klebsiella oxytoca	Building
SAMN15148597	GCA_013750595	Klebsiella oxytoca	Building
SAMN15148601	GCA_013750175	Enterobacter cloacae	Building
SAMN15148636	GCA_013784845	Klebsiella oxytoca	Building
SAMN15148650	GCA_013740195	Enterobacter asburiae	Building
SAMN15148651	GCA_013608545	Klebsiella grimontii	Building
SAMN15148663	GCA_013746655	Escherichia marmotae	Building
SAMN15148669	GCA_013734595	Klebsiella grimontii	Building
SAMN15148683	GCA_013733565	Enterobacter roggenkampii	Building
SAMN15148693	GCA_013745515	Escherichia marmotae	Building
SAMN15148701	GCA_013732895	Escherichia marmotae	Building
SAMN15148716	GCA_013730235	Klebsiella grimontii	Building
SAMN15148723	GCA_013606065	Klebsiella grimontii	Building
SAMN15148733	GCA_013727635	Klebsiella aerogenes	Building
SAMN17038041	GCA_020544425	Acinetobacter pittii	Building
SAMN11130249	GCA_006543055	Escherichia coli	Building
SAMN12323861	GCA_007559375	Escherichia coli	Building
SAMN12511551	GCA_009362035	Escherichia coli	Building
SAMN12511553	GCA_009362015	Escherichia coli	Building
SAMN12511560	GCA_009361885	Escherichia coli	Building
SAMN12511561	GCA_009361835	Escherichia coli	Building
SAMN12511562	GCA_009361825	Escherichia coli	Building
SAMN13556346	GCA_009790935	Escherichia coli	Building
SAMN13556399	GCA_009789895	Escherichia coli	Building
SAMN14111665	GCA_010974965	Escherichia coli	Building
SAMN15181528	GCA_013350145	Escherichia coli	Building
SAMN19276417	GCA_021173055	Escherichia coli	Building
SAMN19981571	GCA_020178395	Klebsiella pneumoniae	Building
SAMN11877223	GCA_006227495	Salmonella enterica	Building
SAMN11877227	GCA_006227465	Salmonella enterica	Building
SAMN11877228	GCA_006227575	Salmonella enterica	Building
SAMN11877230	GCA_006227475	Salmonella enterica	Building
SAMN11877231	GCA_006227425	Salmonella enterica	Building
SAMN11877232	GCA_006227395	Salmonella enterica	Building
SAMN11877233	GCA_006227375	Salmonella enterica	Building
SAMN11877234	GCA_006227385	Salmonella enterica	Building
SAMN11877238	GCA_006227315	Salmonella enterica	Building
SAMN11877239	GCA_006227275	Salmonella enterica	Building
SAMN11877241	GCA_006227255	Salmonella enterica	Building
SAMN11877243	GCA_006227195	Salmonella enterica	Building
SAMN11877249	GCA_006381555	Salmonella enterica	Building
SAMN11877250	GCA_006381515	Salmonella enterica	Building
SAMN11877253	GCA_006381365	Salmonella enterica	Building
SAMN11877254	GCA_006381485	Salmonella enterica	Building
SAMN11877256	GCA_006381315	Salmonella enterica	Building
SAMN11877257	GCA_006380785	Salmonella enterica	Building
SAMN11877258	GCA_006380555	Salmonella enterica	Building
SAMN11877261	GCA_006380525	Salmonella enterica	Building
SAMN11877262	GCA_006380545	Salmonella enterica	Building
SAMN11877273	GCA_006380445	Salmonella enterica	Building
SAMN11877276	GCA_006380405	Salmonella enterica	Building
SAMN11877279	GCA_006380775	Salmonella enterica	Building
SAMN11877280	GCA_006381415	Salmonella enterica	Building
SAMN11877285	GCA_006380355	Salmonella enterica	Building
SAMN11877286	GCA_006380365	Salmonella enterica	Building
SAMN11877299	GCA_006380315	Salmonella enterica	Building
SAMN11877305	GCA_006380715	Salmonella enterica	Building
SAMN11877308	GCA_006380225	Salmonella enterica	Building
SAMN11877311	GCA_006380205	Salmonella enterica	Building
SAMN11877312	GCA_006380755	Salmonella enterica	Building
SAMN11877317	GCA_006380105	Salmonella enterica	Building
SAMN11877329	GCA_006380655	Salmonella enterica	Building
SAMN11877336	GCA_006380605	Salmonella enterica	Building
SAMN11877347	GCA_006379825	Salmonella enterica	Building
SAMN11877360	GCA_006379685	Salmonella enterica	Building
SAMN11877362	GCA_006379665	Salmonella enterica	Building
SAMN11877364	GCA_006379645	Salmonella enterica	Building
SAMN11877365	GCA_006379625	Salmonella enterica	Building
SAMN11877367	GCA_006378565	Salmonella enterica	Building
SAMN11877369	GCA_006379605	Salmonella enterica	Building
SAMN11877370	GCA_006379565	Salmonella enterica	Building
SAMN11877372	GCA_006378515	Salmonella enterica	Building
SAMN11877373	GCA_006378525	Salmonella enterica	Building
SAMN11877376	GCA_006379585	Salmonella enterica	Building
SAMN11877397	GCA_006379485	Salmonella enterica	Building
SAMN11877400	GCA_006378385	Salmonella enterica	Building
SAMN11877429	GCA_006379325	Salmonella enterica	Building
SAMN11877434	GCA_006378005	Salmonella enterica	Building
SAMN11877435	GCA_006377835	Salmonella enterica	Building
SAMN11877438	GCA_006377855	Salmonella enterica	Building
SAMN11877442	GCA_006377825	Salmonella enterica	Building
SAMN11877443	GCA_006377845	Salmonella enterica	Building
SAMN11877444	GCA_006377815	Salmonella enterica	Building
SAMN11877445	GCA_006377735	Salmonella enterica	Building
SAMN11877446	GCA_006378025	Salmonella enterica	Building
SAMN11877447	GCA_006377965	Salmonella enterica	Building
SAMN11877448	GCA_006377745	Salmonella enterica	Building
SAMN11877449	GCA_006377755	Salmonella enterica	Building
SAMN11877450	GCA_006377725	Salmonella enterica	Building
SAMN11877451	GCA_006377715	Salmonella enterica	Building
SAMN11877452	GCA_006377645	Salmonella enterica	Building
SAMN11877453	GCA_006377625	Salmonella enterica	Building
SAMN11877454	GCA_006377975	Salmonella enterica	Building
SAMN11877455	GCA_006377675	Salmonella enterica	Building
SAMN11877457	GCA_006377955	Salmonella enterica	Building
SAMN11877458	GCA_006377635	Salmonella enterica	Building
SAMN11877460	GCA_006377615	Salmonella enterica	Building
SAMN12175502	GCA_007352875	Salmonella enterica	Building
SAMN12511543	GCA_009362195	Escherichia coli	Building
SAMN12511544	GCA_009362185	Escherichia coli	Building
SAMN12511549	GCA_009362055	Escherichia coli	Building
SAMN12511555	GCA_009361985	Escherichia coli	Building
SAMN12511557	GCA_009361915	Escherichia coli	Building
SAMN12822948	GCA_008806675	Escherichia coli	Building
SAMN14219480	GCA_015208625	Escherichia coli	Building
SAMN14393446	GCA_014526455	Escherichia coli	Building
SAMN18813205	GCA_019093295	Klebsiella pneumoniae	Building
SAMN18813218	GCA_019093425	Klebsiella pneumoniae	Building
SAMN19276418	GCA_021173025	Escherichia coli	Building
SAMN19276419	GCA_021173045	Escherichia coli	Building
SAMN19276421	GCA_021172985	Escherichia coli	Building
SAMN19981573	GCA_020178325	Klebsiella pneumoniae	Building
SAMN20931201	GCA_020418385	Escherichia coli	Building
SAMN11877246	GCA_006381595	Salmonella enterica	Building
SAMN11877265	GCA_006380515	Salmonella enterica	Building
SAMN11877277	GCA_006381205	Salmonella enterica	Building
SAMN11877278	GCA_006381225	Salmonella enterica	Building
SAMN11877281	GCA_006381235	Salmonella enterica	Building
SAMN11877300	GCA_006380295	Salmonella enterica	Building
SAMN11877326	GCA_006380035	Salmonella enterica	Building
SAMN11877330	GCA_006380005	Salmonella enterica	Building
SAMN11877331	GCA_006380645	Salmonella enterica	Building
SAMN11877333	GCA_006379995	Salmonella enterica	Building
SAMN11877334	GCA_006380635	Salmonella enterica	Building
SAMN11877335	GCA_006379925	Salmonella enterica	Building
SAMN11877337	GCA_006379915	Salmonella enterica	Building
SAMN11877340	GCA_006379965	Salmonella enterica	Building
SAMN11877341	GCA_006379905	Salmonella enterica	Building
SAMN11877342	GCA_006380585	Salmonella enterica	Building
SAMN11877344	GCA_006379895	Salmonella enterica	Building
SAMN11877346	GCA_006379845	Salmonella enterica	Building
SAMN11877348	GCA_006379835	Salmonella enterica	Building
SAMN11877351	GCA_006379775	Salmonella enterica	Building
SAMN11877352	GCA_006379735	Salmonella enterica	Building
SAMN11877357	GCA_006378625	Salmonella enterica	Building
SAMN11877378	GCA_006379555	Salmonella enterica	Building
SAMN11877379	GCA_006378535	Salmonella enterica	Building
SAMN11877381	GCA_006378485	Salmonella enterica	Building
SAMN11877382	GCA_006379525	Salmonella enterica	Building
SAMN11877383	GCA_006378475	Salmonella enterica	Building
SAMN11877387	GCA_006378395	Salmonella enterica	Building
SAMN11877392	GCA_006378415	Salmonella enterica	Building
SAMN11877421	GCA_006377925	Salmonella enterica	Building
SAMN11877424	GCA_006378115	Salmonella enterica	Building
SAMN11877425	GCA_006379415	Salmonella enterica	Building
SAMN11877427	GCA_006377915	Salmonella enterica	Building
SAMN11877428	GCA_006378085	Salmonella enterica	Building
SAMN12175499	GCA_007352905	Salmonella enterica	Building
SAMN12175500	GCA_007352895	Salmonella enterica	Building
SAMN12175501	GCA_007352885	Salmonella enterica	Building
SAMN12175505	GCA_007352795	Salmonella enterica	Building
SAMN12175506	GCA_007352775	Salmonella enterica	Building
SAMN12175507	GCA_007352785	Salmonella enterica	Building
SAMN12175508	GCA_007352735	Salmonella enterica	Building
SAMN12175509	GCA_007352685	Salmonella enterica	Building
SAMN12511548	GCA_009362115	Escherichia coli	Building
SAMN12823721	GCA_008806725	Escherichia coli	Building
SAMN13556343	GCA_009791035	Escherichia coli	Building
SAMN18812863	GCA_019093225	Klebsiella pneumoniae	Building
SAMN18813235	GCA_019093465	Klebsiella pneumoniae	Building
SAMN18813306	GCA_019093435	Klebsiella pneumoniae	Building
SAMN18963530	GCA_018449295	Klebsiella pneumoniae	Building
SAMN19981564	GCA_020178505	Klebsiella pneumoniae	Building
SAMN19981566	GCA_020178535	Klebsiella pneumoniae	Building
SAMN19981567	GCA_020178475	Klebsiella pneumoniae	Building
SAMN19981577	GCA_020178265	Klebsiella pneumoniae	Building
SAMN19981603	GCA_020177725	Klebsiella pneumoniae	Building
SAMN19981605	GCA_020177695	Klebsiella pneumoniae	Building
SAMN19981608	GCA_020177635	Klebsiella pneumoniae	Building
SAMN10496240	GCA_003934795	Salmonella enterica	Building
SAMN10496241	GCA_003934635	Salmonella enterica	Building
SAMN10496242	GCA_003934775	Salmonella enterica	Building
SAMN10496243	GCA_003934515	Salmonella enterica	Building
SAMN10496244	GCA_003934505	Salmonella enterica	Building
SAMN10496245	GCA_003934495	Salmonella enterica	Building
SAMN10496246	GCA_003934545	Salmonella enterica	Building
SAMN10496247	GCA_003934555	Salmonella enterica	Building
SAMN10496248	GCA_003934615	Salmonella enterica	Building
SAMN10496249	GCA_003934805	Salmonella enterica	Building
SAMN10496250	GCA_003934895	Salmonella enterica	Building
SAMN10496252	GCA_003934835	Salmonella enterica	Building
SAMN10496253	GCA_003934875	Salmonella enterica	Building
SAMN10496254	GCA_003934705	Salmonella enterica	Building
SAMN10496255	GCA_003934715	Salmonella enterica	Building
SAMN10496256	GCA_003934695	Salmonella enterica	Building
SAMN10496257	GCA_003934675	Salmonella enterica	Building
SAMN10496258	GCA_003934595	Salmonella enterica	Building
SAMN10496259	GCA_003934605	Salmonella enterica	Building
SAMN10496260	GCA_003934685	Salmonella enterica	Building
SAMN11877225	GCA_006227485	Salmonella enterica	Building
SAMN11877236	GCA_006227365	Salmonella enterica	Building
SAMN11877237	GCA_006227345	Salmonella enterica	Building
SAMN11877240	GCA_006227265	Salmonella enterica	Building
SAMN11877251	GCA_006381405	Salmonella enterica	Building
SAMN11877255	GCA_006381345	Salmonella enterica	Building
SAMN11877301	GCA_006381395	Salmonella enterica	Building
SAMN11877303	GCA_006381125	Salmonella enterica	Building
SAMN11877306	GCA_006380275	Salmonella enterica	Building
SAMN11877307	GCA_006380245	Salmonella enterica	Building
SAMN11877310	GCA_006381135	Salmonella enterica	Building
SAMN11877313	GCA_006380185	Salmonella enterica	Building
SAMN11877315	GCA_006380135	Salmonella enterica	Building
SAMN11877316	GCA_006380165	Salmonella enterica	Building
SAMN11877318	GCA_006380095	Salmonella enterica	Building
SAMN11877319	GCA_006380685	Salmonella enterica	Building
SAMN11877321	GCA_006380045	Salmonella enterica	Building
SAMN11877322	GCA_006380695	Salmonella enterica	Building
SAMN11877323	GCA_006380025	Salmonella enterica	Building
SAMN11877349	GCA_006379815	Salmonella enterica	Building
SAMN11877350	GCA_006379785	Salmonella enterica	Building
SAMN11877399	GCA_006378435	Salmonella enterica	Building
SAMN11877402	GCA_006379435	Salmonella enterica	Building
SAMN11877405	GCA_006378355	Salmonella enterica	Building
SAMN11877406	GCA_006378315	Salmonella enterica	Building
SAMN11877409	GCA_006378295	Salmonella enterica	Building
SAMN11877410	GCA_006378275	Salmonella enterica	Building
SAMN11877411	GCA_006378305	Salmonella enterica	Building
SAMN11877412	GCA_006378255	Salmonella enterica	Building
SAMN11877413	GCA_006378185	Salmonella enterica	Building
SAMN11877414	GCA_006378175	Salmonella enterica	Building
SAMN11877419	GCA_006378165	Salmonella enterica	Building
SAMN11877420	GCA_006378155	Salmonella enterica	Building
SAMN11877431	GCA_006378045	Salmonella enterica	Building
SAMN11877432	GCA_006378065	Salmonella enterica	Building
SAMN12175503	GCA_007352835	Salmonella enterica	Building
SAMN12175510	GCA_007352715	Salmonella enterica	Building
SAMN12175511	GCA_007352705	Salmonella enterica	Building
SAMN12511545	GCA_009362175	Escherichia coli	Building
SAMN12511554	GCA_009361975	Escherichia coli	Building
SAMN12511556	GCA_009361935	Escherichia coli	Building
SAMN12511558	GCA_009361925	Escherichia coli	Building
SAMN12511565	GCA_009361745	Escherichia coli	Building
SAMN12511566	GCA_009361765	Escherichia coli	Building
SAMN12822722	GCA_008806645	Escherichia coli	Building
SAMN12823574	GCA_008806805	Escherichia coli	Building
SAMN13556349	GCA_009790885	Escherichia coli	Building
SAMN13556370	GCA_009790525	Escherichia coli	Building
SAMN13556373	GCA_009790475	Escherichia coli	Building
SAMN13556384	GCA_009790215	Escherichia coli	Building
SAMN13556403	GCA_009789825	Escherichia coli	Building
SAMN14219475	GCA_015208665	Escherichia coli	Building
SAMN14219479	GCA_015208575	Escherichia coli	Building
SAMN14219488	GCA_015208465	Escherichia coli	Building
SAMN15575754	GCA_014596075	Klebsiella pneumoniae	Building
SAMN15589909	GCA_014596045	Klebsiella pneumoniae	Building
SAMN15590369	GCA_014595525	Klebsiella pneumoniae	Building
SAMN18812900	GCA_019093285	Klebsiella pneumoniae	Building
[truncated: 8,275 more rows]

## Sheet: Table 7
biosample	species	Isolation source
SAMD00056130	Escherichia coli	missing
SAMD00099774	Escherichia coli	missing
SAMD00157542	Escherichia coli	missing
SAMD00157562	Escherichia coli	missing
SAMD00164387	Escherichia coli	missing
SAMD00172786	Escherichia coli	missing
SAMD00172787	Escherichia coli	missing
SAMD00190256	Escherichia coli	missing
SAMD00194357	Escherichia coli	missing
SAMD00194482	Escherichia coli	missing
SAMD00194506	Escherichia coli	missing
SAMD00194629	Escherichia coli	missing
SAMD00441897	Escherichia coli	missing
SAMEA104093909	Escherichia coli	missing
SAMEA3357497	Escherichia coli	missing
SAMEA3357527	Escherichia coli	missing
SAMEA3867446	Escherichia coli	not available: to be reported later "not available: to be reported later"
SAMEA3996552	Escherichia coli	missing
SAMEA4786452	Escherichia coli	missing
SAMEA4830525	Escherichia coli	missing
SAMEA4830819	Escherichia coli	missing
SAMEA5128443	Escherichia coli	blood "blood"
SAMEA6471236	Escherichia coli	Wild boar
SAMEA7287978	Escherichia coli	red fox
SAMEA7368281	Escherichia coli	missing
SAMEA7368285	Escherichia coli	missing
SAMEA7368288	Escherichia coli	missing
SAMEA8913999	Escherichia coli	Underground farm slurry reservoir
SAMN01916957	Escherichia coli	Feces, human
SAMN02666695	Escherichia coli	missing
SAMN03252409	Escherichia coli	missing
SAMN03252415	Escherichia coli	missing
SAMN03252432	Escherichia coli	missing
SAMN03252433	Escherichia coli	missing
SAMN03252435	Escherichia coli	missing
SAMN03252451	Escherichia coli	missing
SAMN03252455	Escherichia coli	missing
SAMN03262652	Escherichia coli	human stool
SAMN03390066	Escherichia coli	missing
SAMN03783363	Escherichia coli	peritoneal cavity
SAMN03963234	Escherichia coli	human feces of different individuals "human feces of different individuals"
SAMN03963238	Escherichia coli	cockatoo feces
SAMN03963241	Escherichia coli	park pond water "park pond water"
SAMN03996288	Escherichia coli	urine
SAMN04014852	Escherichia coli	missing
SAMN04014855	Escherichia coli	missing
SAMN04014990	Escherichia coli	missing
SAMN04014991	Escherichia coli	missing "missing"
SAMN04014992	Escherichia coli	missing "missing"
SAMN04026226	Escherichia coli	patient blood
SAMN04100028	Escherichia coli	feces
SAMN04100030	Escherichia coli	feces
SAMN04100035	Escherichia coli	feces "feces"
SAMN04100039	Escherichia coli	feces
SAMN04100051	Escherichia coli	feces "feces"
SAMN04100054	Escherichia coli	feces "feces"
SAMN04100060	Escherichia coli	feces
SAMN04100061	Escherichia coli	feces "feces"
SAMN04158281	Escherichia coli	blood "blood"
SAMN04209666	Escherichia coli	Human Stool
SAMN04227566	Escherichia coli	urine
SAMN04299569	Escherichia coli	urine
SAMN04381851	Escherichia coli	unknown "unknown"
SAMN04385793	Escherichia coli	missing
SAMN04590096	Escherichia coli	missing "missing"
SAMN04622917	Escherichia coli	urine
SAMN04625459	Escherichia coli	missing "missing"
SAMN04851092	Escherichia coli	stool
SAMN04917416	Escherichia coli	unknown
SAMN04965119	Escherichia coli	Bulgogi
SAMN05341196	Escherichia coli	missing
SAMN05414625	Escherichia coli	blue cheese in wax
SAMN05511157	Escherichia coli	NA
SAMN05511159	Escherichia coli	NA "NA"
SAMN05511166	Escherichia coli	NA
SAMN05511177	Escherichia coli	NA
SAMN05511184	Escherichia coli	NA
SAMN05762409	Escherichia coli	raw milk cheese "raw milk cheese"
SAMN06093946	Escherichia coli	porcine
SAMN06198937	Escherichia coli	Rectal Swab "Rectal Swab"
SAMN06209720	Escherichia coli	Rectal swab "Rectal swab"
SAMN06209723	Escherichia coli	Rectal swab "Rectal swab"
SAMN06219548	Escherichia coli	urine
SAMN06236809	Escherichia coli	urine
SAMN06819205	Escherichia coli	intestine "intestine"
SAMN06909172	Escherichia coli	missing
SAMN06909177	Escherichia coli	missing
SAMN06909724	Escherichia coli	raw milk cheese
SAMN06909729	Escherichia coli	raw milk cheese "raw milk cheese"
SAMN07172369	Escherichia coli	Unknown "Unknown"
SAMN07251590	Escherichia coli	feces "feces"
SAMN07291517	Escherichia coli	missing "missing"
SAMN07291528	Escherichia coli	missing
SAMN07291529	Escherichia coli	missing
SAMN07302603	Escherichia coli	missing
SAMN07411561	Escherichia coli	cucumber
SAMN07618121	Escherichia coli	missing
SAMN07765387	Escherichia coli	missing
SAMN07768275	Escherichia coli	missing
SAMN07807401	Escherichia coli	clinical patient
SAMN07944239	Escherichia coli	urine "urine"
SAMN07944240	Escherichia coli	Rectal swab
SAMN07944243	Escherichia coli	urine
SAMN08040561	Escherichia coli	the intestine membrane of a diarrheic piglet
SAMN08093640	Escherichia coli	intestine membrane of a diarrheic piglet
SAMN08161146	Escherichia coli	stool "stool"
SAMN08161240	Escherichia coli	stool "stool"
SAMN08161275	Escherichia coli	stool "stool"
SAMN08161306	Escherichia coli	stool
SAMN08161311	Escherichia coli	stool "stool"
SAMN08161314	Escherichia coli	stool
SAMN08212052	Escherichia coli	missing
SAMN08326676	Escherichia coli	unknown "unknown"
SAMN08362704	Escherichia coli	missing
SAMN08369073	Escherichia coli	blood
SAMN08522770	Escherichia coli	Bovine adult "Bovine adult"
SAMN08560505	Escherichia coli	blood
SAMN08560506	Escherichia coli	blood "blood"
SAMN08560507	Escherichia coli	sputum
SAMN08579573	Escherichia coli	stool "stool"
SAMN08579574	Escherichia coli	stool
SAMN08579579	Escherichia coli	stool
SAMN08579593	Escherichia coli	stool "stool"
SAMN08619547	Escherichia coli	cow dung "cow dung"
SAMN08630964	Escherichia coli	missing "missing"
SAMN08663441	Escherichia coli	biological fluid "biological fluid"
SAMN08765149	Escherichia coli	feces "feces"
SAMN09078534	Escherichia coli	missing
SAMN09381942	Escherichia coli	wound liquid "wound liquid"
SAMN09462202	Escherichia coli	CSF "CSF"
SAMN09829654	Escherichia coli	foreleg infected wound
SAMN09845286	Escherichia coli	missing
SAMN09939624	Escherichia coli	missing
SAMN10219252	Escherichia coli	feces "feces"
SAMN10230267	Escherichia coli	Jin River water W2
SAMN10319568	Escherichia coli	goose anus swab "goose anus swab"
SAMN10531472	Escherichia coli	urine "urine"
SAMN10531954	Escherichia coli	stool "stool"
SAMN10837069	Escherichia coli	urine "urine"
SAMN10904670	Escherichia coli	stool
SAMN10904671	Escherichia coli	stool
SAMN10904672	Escherichia coli	stool "stool"
SAMN10904673	Escherichia coli	stool
SAMN10904678	Escherichia coli	stool
SAMN11230749	Escherichia coli	trach wash
SAMN11266496	Escherichia coli	feces
SAMN11268910	Escherichia coli	feces
SAMN12214763	Escherichia coli	goat "goat"
SAMN12214764	Escherichia coli	patient
SAMN12214768	Escherichia coli	pig "pig"
SAMN12233488	Escherichia coli	Pork
SAMN12285857	Escherichia coli	leg bone from commercial broiler
SAMN12307470	Escherichia coli	urine "urine"
SAMN12619458	Escherichia coli	stool
SAMN12736389	Escherichia coli	Rectal swab "Rectal swab"
SAMN12736390	Escherichia coli	Rectal swab
SAMN13045724	Escherichia coli	Ground beef "Ground beef"
SAMN13155204	Escherichia coli	Clinical sample: urine "Clinical sample: urine"
SAMN13155539	Escherichia coli	Clinical sample: urine
SAMN13335779	Escherichia coli	pus "pus"
SAMN13450471	Escherichia coli	missing
SAMN13563033	Escherichia coli	intestinal and liver
SAMN13613889	Escherichia coli	missing
SAMN13875146	Escherichia coli	blood "blood"
SAMN13925558	Escherichia coli	Stanley WWTPs_29 WWTPs effluent "Stanley WWTPs_29 WWTPs effluent"
SAMN13925570	Escherichia coli	Stanley WWTPs_13 WWTPs influent
SAMN13925592	Escherichia coli	Shek Wu Hui WWTPs_69 WWTPs effluent
SAMN13951916	Escherichia coli	environment "environment"
SAMN13951918	Escherichia coli	environment
SAMN13951922	Escherichia coli	environment "environment"
SAMN13951925	Escherichia coli	environment
SAMN13978645	Escherichia coli	stool "stool"
SAMN14134968	Escherichia coli	missing
SAMN14342226	Escherichia coli	Nest scat
SAMN14351533	Escherichia coli	urine
SAMN14421542	Escherichia coli	urine "urine"
SAMN14482836	Escherichia coli	colonoscopy "colonoscopy"
SAMN14482837	Escherichia coli	colonoscopy
SAMN14558879	Escherichia coli	missing
SAMN14609768	Escherichia coli	rectal swab from healthy college student
SAMN14609782	Escherichia coli	rectal swab from healthy college student "rectal swab from healthy college student"
SAMN14943543	Escherichia coli	rectal swab from healthy college student "rectal swab from healthy college student"
SAMN14966948	Escherichia coli	missing
SAMN15006794	Escherichia coli	bone infection of foot
SAMN15062838	Escherichia coli	feces "feces"
SAMN15229441	Escherichia coli	anqing
SAMN15394023	Escherichia coli	fece
SAMN15447143	Escherichia coli	abdominal drainage "abdominal drainage"
SAMN15693148	Escherichia coli	feces from healthy individual
SAMN15904649	Escherichia coli	urine "urine"
SAMN15904651	Escherichia coli	urine
SAMN15904653	Escherichia coli	urine "urine"
SAMN15904661	Escherichia coli	urine "urine"
SAMN15904662	Escherichia coli	throat swab "throat swab"
SAMN15904664	Escherichia coli	sputum "sputum"
SAMN15904665	Escherichia coli	urine "urine"
SAMN15904666	Escherichia coli	urine "urine"
SAMN15904668	Escherichia coli	urine "urine"
SAMN15945289	Escherichia coli	missing
SAMN16077358	Escherichia coli	feces
SAMN16077359	Escherichia coli	feces "feces"
SAMN16242922	Escherichia coli	river water "river water"
SAMN16357246	Escherichia coli	missing
SAMN16357390	Escherichia coli	missing
SAMN16357410	Escherichia coli	missing "missing"
SAMN16357438	Escherichia coli	missing
SAMN16387357	Escherichia coli	rectal swab
SAMN16387362	Escherichia coli	rectal swab
SAMN16387502	Escherichia coli	chicken meat "chicken meat"
SAMN16387507	Escherichia coli	chicken meat "chicken meat"
SAMN16435111	Escherichia coli	feces
SAMN17183821	Escherichia coli	missing
SAMN17224774	Escherichia coli	food
SAMN17245958	Escherichia coli	missing
SAMN17373164	Escherichia coli	missing
SAMN17373178	Escherichia coli	missing
SAMN17373199	Escherichia coli	missing
SAMN17807536	Escherichia coli	feces
SAMN17833238	Escherichia coli	liver "liver"
SAMN18332132	Escherichia coli	feces "feces"
SAMN18446033	Escherichia coli	missing
SAMN18446035	Escherichia coli	missing
SAMN18446036	Escherichia coli	missing
SAMN18446042	Escherichia coli	missing
SAMN18446044	Escherichia coli	missing
SAMN18475704	Escherichia coli	Rectal swab "Rectal swab"
SAMN18818538	Escherichia coli	urine
SAMN18877259	Escherichia coli	ascites
SAMN18879476	Escherichia coli	feces "feces"
SAMN19103544	Escherichia coli	missing
SAMN20353536	Escherichia coli	chicken "chicken"
SAMN20360179	Escherichia coli	Chicken fecal "Chicken fecal"
SAMN20824181	Escherichia coli	cattle "cattle"
SAMN20855217	Escherichia coli	sludge from the aeration tanks of urban wastewater treatment plants "sludge from the aeration tanks of urban wastewater treatment plants"
SAMN20857175	Escherichia coli	rectal swab from HIV infected patient
SAMN20857176	Escherichia coli	rectal swab from neonate
SAMN20857180	Escherichia coli	rectal swab from HIV infected patient
SAMN20959237	Escherichia coli	Environmental waters
SAMN21169131	Escherichia coli	blood
SAMN21398202	Escherichia coli	blood "blood"
SAMN21906625	Escherichia coli	urine
SAMN22108721	Escherichia coli	stool
SAMN22108722	Escherichia coli	stool
SAMN22108723	Escherichia coli	stool "stool"
SAMN22108724	Escherichia coli	stool "stool"
SAMN22108725	Escherichia coli	stool "stool"
SAMN22232796	Escherichia coli	rectal swab "rectal swab"
SAMN22242657	Escherichia coli	missing
SAMN22251340	Escherichia coli	rectal swab
SAMN22488132	Escherichia coli	urine
SAMN22933588	Escherichia coli	Gong Dong "Gong Dong"
SAMN23219802	Escherichia coli	Cecal
SAMN24731240	Escherichia coli	missing
SAMN25229634	Escherichia coli	hospital wastewater "hospital wastewater"
SAMN25236398	Escherichia coli	river water
SAMN25236401	Escherichia coli	river water
SAMN25236406	Escherichia coli	river water
SAMN25236407	Escherichia coli	river water "river water"
SAMN25898031	Escherichia coli	feces "feces"
SAMN26549971	Escherichia coli	sputum "sputum"
SAMN26656496	Escherichia coli	liver "liver"
SAMD00059754	Escherichia coli	missing
SAMD00108729	Escherichia coli	missing
SAMD00157544	Escherichia coli	missing
SAMD00157545	Escherichia coli	missing
SAMD00164388	Escherichia coli	missing
SAMD00190251	Escherichia coli	missing
SAMD00194346	Escherichia coli	missing
SAMD00194371	Escherichia coli	missing
SAMD00194428	Escherichia coli	missing
SAMD00194507	Escherichia coli	missing
SAMD00194523	Escherichia coli	missing
SAMD00194555	Escherichia coli	missing
SAMD00194597	Escherichia coli	missing
SAMD00195871	Escherichia coli	missing
SAMD00195939	Escherichia coli	missing
SAMD00260480	Escherichia coli	missing
SAMD00407183	Escherichia coli	missing
SAMD00411242	Escherichia coli	missing
SAMEA19195168	Escherichia coli	clinical isolate "clinical isolate"
SAMEA19195918	Escherichia coli	clinical isolate "clinical isolate"
SAMEA3357452	Escherichia coli	missing
SAMEA3357457	Escherichia coli	missing
SAMEA3357485	Escherichia coli	missing
SAMEA3368289	Escherichia coli	not available: to be reported later "not available: to be reported later"
SAMEA3403040	Escherichia coli	not available: to be reported later "not available: to be reported later"
SAMEA3443760	Escherichia coli	not available: to be reported later "not available: to be reported later"
SAMEA3451127	Escherichia coli	not available: to be reported later
SAMEA3672879	Escherichia coli	not available: to be reported later
SAMEA4732083	Escherichia coli	missing
SAMEA4785258	Escherichia coli	missing
SAMEA4830523	Escherichia coli	missing
SAMEA6471229	Escherichia coli	Bird of prey
SAMEA6595220	Escherichia coli	sediment "sediment"
SAMEA6595241	Escherichia coli	water
SAMEA6595242	Escherichia coli	water "water"
SAMEA6595245	Escherichia coli	water "water"
SAMEA6595246	Escherichia coli	water "water"
SAMEA6595248	Escherichia coli	water
SAMEA7287973	Escherichia coli	Wild bird
SAMEA7368282	Escherichia coli	missing
SAMN02647163	Escherichia coli	missing
SAMN02666434	Escherichia coli	missing
SAMN03252410	Escherichia coli	missing
SAMN03252420	Escherichia coli	missing
SAMN03252422	Escherichia coli	missing
SAMN03252423	Escherichia coli	missing
SAMN03252425	Escherichia coli	missing
SAMN03252429	Escherichia coli	missing
SAMN03252434	Escherichia coli	missing
SAMN03252436	Escherichia coli	missing
SAMN03252437	Escherichia coli	missing
SAMN03252438	Escherichia coli	missing
SAMN03252442	Escherichia coli	missing
SAMN03252444	Escherichia coli	missing
SAMN03252452	Escherichia coli	missing
SAMN03252457	Escherichia coli	missing
SAMN03252458	Escherichia coli	missing
SAMN03263950	Escherichia coli	excreted bodily substance
SAMN03264844	Escherichia coli	Cow feces
SAMN03569446	Escherichia coli	stool
SAMN03768474	Escherichia coli	blood "blood"
SAMN04014955	Escherichia coli	missing "missing"
SAMN04014978	Escherichia coli	missing
SAMN04015003	Escherichia coli	missing
SAMN04100024	Escherichia coli	feces "feces"
SAMN04100026	Escherichia coli	feces "feces"
SAMN04100029	Escherichia coli	feces
SAMN04100034	Escherichia coli	feces "feces"
SAMN04100037	Escherichia coli	feces
SAMN04100038	Escherichia coli	feces
SAMN04100040	Escherichia coli	feces "feces"
SAMN04100044	Escherichia coli	feces
SAMN04100045	Escherichia coli	feces
SAMN04100049	Escherichia coli	feces
SAMN04100050	Escherichia coli	feces
SAMN04100055	Escherichia coli	feces
SAMN04100058	Escherichia coli	feces
SAMN04100062	Escherichia coli	feces
SAMN04100065	Escherichia coli	feces
SAMN04448503	Escherichia coli	Rectal swab
SAMN04621488	Escherichia coli	missing
SAMN05511179	Escherichia coli	NA
SAMN05945146	Escherichia coli	feces "feces"
SAMN06029893	Escherichia coli	clinical
SAMN06029894	Escherichia coli	clinical "clinical"
SAMN06029895	Escherichia coli	clinical "clinical"
SAMN06029896	Escherichia coli	clinical "clinical"
SAMN06115651	Escherichia coli	laboratory
SAMN06165994	Escherichia coli	porcine "porcine"
SAMN06209728	Escherichia coli	Rectal swab "Rectal swab"
SAMN06219547	Escherichia coli	urine
SAMN06219549	Escherichia coli	urine
SAMN06219551	Escherichia coli	stool "stool"
SAMN06219552	Escherichia coli	stool "stool"
SAMN06219554	Escherichia coli	stool "stool"
SAMN06236803	Escherichia coli	Wound secretion "Wound secretion"
SAMN06236835	Escherichia coli	urine
SAMN06448755	Escherichia coli	feces
SAMN06909178	Escherichia coli	missing
SAMN07291545	Escherichia coli	missing "missing"
SAMN07411973	Escherichia coli	urine "urine"
SAMN07510673	Escherichia coli	Sewage
SAMN07618122	Escherichia coli	missing "missing"
SAMN07618127	Escherichia coli	missing "missing"
SAMN07692432	Escherichia coli	missing
SAMN07759721	Escherichia coli	chicken
SAMN07760933	Escherichia coli	feces "feces"
SAMN07983336	Escherichia coli	liver "liver"
SAMN08104834	Escherichia coli	liver "liver"
SAMN08161317	Escherichia coli	stool
SAMN08161340	Escherichia coli	stool
SAMN08202527	Escherichia coli	bovine mastitis
SAMN08281024	Escherichia coli	missing
SAMN08522703	Escherichia coli	Bovine adult "Bovine adult"
SAMN08560508	Escherichia coli	urine "urine"
SAMN08560510	Escherichia coli	urine "urine"
SAMN08579583	Escherichia coli	stool "stool"
SAMN08581175	Escherichia coli	feces
SAMN08637771	Escherichia coli	blood "blood"
SAMN08660891	Escherichia coli	chicken "chicken"
SAMN08663435	Escherichia coli	poultry "poultry"
SAMN08932127	Escherichia coli	feces "feces"
SAMN08932733	Escherichia coli	missing
SAMN09245645	Escherichia coli	feces
SAMN09499316	Escherichia coli	Broiler chicken farm "Broiler chicken farm"
SAMN09662618	Escherichia coli	feces "feces"
SAMN09693981	Escherichia coli	rectal swab "rectal swab"
SAMN09729056	Escherichia coli	rectal swab
SAMN10023796	Escherichia coli	stool
SAMN10023797	Escherichia coli	stool
SAMN10623993	Escherichia coli	missing
SAMN10743440	Escherichia coli	urine "urine"
SAMN10784802	Escherichia coli	marine environment "marine environment"
SAMN10887807	Escherichia coli	feces
SAMN10904668	Escherichia coli	stool
SAMN10956393	Escherichia coli	missing
SAMN11087649	Escherichia coli	feces "feces"
SAMN11087650	Escherichia coli	feces "feces"
SAMN11174938	Escherichia coli	stool
SAMN11180601	Escherichia coli	feces
SAMN11268909	Escherichia coli	feces
SAMN11283108	Escherichia coli	missing
SAMN11506046	Escherichia coli	Rectum
SAMN11841626	Escherichia coli	not applicable
SAMN11854565	Escherichia coli	missing
SAMN12027817	Escherichia coli	fecal sample
SAMN12158048	Escherichia coli	missing
SAMN12158201	Escherichia coli	urine from healthy adult with cystitis
SAMN12233489	Escherichia coli	Pork "Pork"
SAMN12263012	Escherichia coli	missing "missing"
SAMN12263369	Escherichia coli	Missing
SAMN12264954	Escherichia coli	missing
SAMN12302778	Escherichia coli	stool
SAMN12330870	Escherichia coli	sputum
SAMN12384979	Escherichia coli	feces "feces"
SAMN12385929	Escherichia coli	missing
SAMN12385930	Escherichia coli	missing
SAMN12512712	Escherichia coli	Healthy pig from farm
SAMN12623214	Escherichia coli	missing
SAMN12623215	Escherichia coli	missing
SAMN13000402	Escherichia coli	Constructed from strain GM2929
SAMN13021417	Escherichia coli	missing
SAMN13031455	Escherichia coli	Rectal swab of patient hospitalized for an unrelated disease "Rectal swab of patient hospitalized for an unrelated disease"
SAMN13031456	Escherichia coli	ascitic fluid
SAMN13242665	Escherichia coli	feces
SAMN13242769	Escherichia coli	feces "feces"
SAMN13282710	Escherichia coli	liver
SAMN13747522	Escherichia coli	Rectal
SAMN13756518	Escherichia coli	feces
SAMN13829545	Escherichia coli	feces
SAMN13829575	Escherichia coli	feces
SAMN13829591	Escherichia coli	feces
SAMN13948681	Escherichia coli	blood "blood"
SAMN13951915	Escherichia coli	environment
SAMN13951917	Escherichia coli	environment
SAMN13951920	Escherichia coli	environment
SAMN13951923	Escherichia coli	environment
SAMN13951924	Escherichia coli	environment "environment"
SAMN13978607	Escherichia coli	stool "stool"
SAMN13978660	Escherichia coli	stool
SAMN14164122	Escherichia coli	urine
SAMN14278031	Escherichia coli	missing
SAMN14278032	Escherichia coli	missing
SAMN14331243	Escherichia coli	milk "milk"
SAMN14485325	Escherichia coli	Caecum "Caecum"
SAMN14503865	Escherichia coli	yolk sac "yolk sac"
SAMN14548319	Escherichia coli	missing
SAMN14609775	Escherichia coli	rectal swab from healthy college student "rectal swab from healthy college student"
SAMN14609777	Escherichia coli	rectal swab from healthy college student
SAMN14609784	Escherichia coli	rectal swab from healthy college student "rectal swab from healthy college student"
SAMN14609787	Escherichia coli	rectal swab from healthy college student
SAMN14732738	Escherichia coli	missing
SAMN14944002	Escherichia coli	slaughterhouse
SAMN14944005	Escherichia coli	slaughterhouse "slaughterhouse"
SAMN15075995	Escherichia coli	urine
SAMN15075996	Escherichia coli	urine
SAMN15229443	Escherichia coli	chaohu
SAMN15229516	Escherichia coli	missing "missing"
SAMN15391109	Escherichia coli	Urine sample "Urine sample"
SAMN15455438	Escherichia coli	Rectal swab "Rectal swab"
SAMN15684126	Escherichia coli	intestinal and liver
SAMN15871861	Escherichia coli	missing
SAMN15889824	Escherichia coli	not applicable
SAMN15904650	Escherichia coli	wound
SAMN15904655	Escherichia coli	urine "urine"
SAMN15904658	Escherichia coli	wound
SAMN15904663	Escherichia coli	urine "urine"
SAMN15904667	Escherichia coli	urine
SAMN15945290	Escherichia coli	missing
SAMN16120651	Escherichia coli	pig farm "pig farm"
SAMN16304132	Escherichia coli	feces
SAMN16304147	Escherichia coli	feces
SAMN16304175	Escherichia coli	feces
SAMN16304205	Escherichia coli	feces
SAMN16304229	Escherichia coli	feces "feces"
SAMN16304231	Escherichia coli	feces "feces"
SAMN16304239	Escherichia coli	feces "feces"
SAMN16304267	Escherichia coli	feces
SAMN16357392	Escherichia coli	missing "missing"
SAMN16357479	Escherichia coli	missing "missing"
SAMN16357515	Escherichia coli	missing
SAMN16387358	Escherichia coli	rectal swab
SAMN16387487	Escherichia coli	chicken stool "chicken stool"
SAMN16387489	Escherichia coli	rectal swab "rectal swab"
SAMN16387495	Escherichia coli	rectal swab
SAMN16387501	Escherichia coli	chicken meat "chicken meat"
SAMN16387509	Escherichia coli	chicken meat
SAMN16387511	Escherichia coli	chicken meat "chicken meat"
SAMN17188821	Escherichia coli	missing
SAMN17214844	Escherichia coli	imported food: chilli pepper "imported food: chilli pepper"
SAMN17214845	Escherichia coli	surface water
SAMN17246086	Escherichia coli	feces
SAMN17807529	Escherichia coli	NA
SAMN17807534	Escherichia coli	feces "feces"
SAMN17807535	Escherichia coli	feces "feces"
SAMN17807537	Escherichia coli	feces
SAMN17832021	Escherichia coli	missing
SAMN17833041	Escherichia coli	liver "liver"
SAMN17833045	Escherichia coli	liver
SAMN18131651	Escherichia coli	urine
SAMN18446034	Escherichia coli	missing
SAMN18446037	Escherichia coli	missing
SAMN18615003	Escherichia coli	Urine sample "Urine sample"
SAMN18630606	Escherichia coli	Stool specimen
SAMN18652119	Escherichia coli	pus "pus"
SAMN19090729	Escherichia coli	urine from a woman with pelvic cancer "urine from a woman with pelvic cancer"
SAMN19349416	Escherichia coli	Skin swab
SAMN19349419	Escherichia coli	urine, catheter urine "urine, catheter urine"
SAMN19604719	Escherichia coli	Rectal swab
SAMN19604990	Escherichia coli	visceral
SAMN19769895	Escherichia coli	diarrhea from outbreaks of food poisoning
SAMN19769896	Escherichia coli	outbreaks of food poisoning
SAMN20035118	Escherichia coli	urine
SAMN20257618	Escherichia coli	laboratory "laboratory"
SAMN20257619	Escherichia coli	laboratory
SAMN20257638	Escherichia coli	laboratory
SAMN20359862	Escherichia coli	pig fecal
SAMN20445367	Escherichia coli	missing
SAMN20802105	Escherichia coli	urine
SAMN21036792	Escherichia coli	Urban freshwater pond
SAMN21037614	Escherichia coli	Soil drain sediment "Soil drain sediment"
SAMN21038243	Escherichia coli	Top soil and leaf litter "Top soil and leaf litter"
SAMN21169129	Escherichia coli	blood "blood"
SAMN21169133	Escherichia coli	blood "blood"
SAMN21398203	Escherichia coli	blood
SAMN21398204	Escherichia coli	urine "urine"
SAMN21398205	Escherichia coli	Pelvic abcsess "Pelvic abcsess"
SAMN21398206	Escherichia coli	urine
SAMN21398207	Escherichia coli	urine
SAMN21437960	Escherichia coli	meat "meat"
SAMN22504350	Escherichia coli	organ
SAMN22515629	Escherichia coli	organ
SAMN22896043	Escherichia coli	island "island"
SAMN23015264	Escherichia coli	chicken intestine "chicken intestine"
SAMN23139064	Escherichia coli	stool
SAMN23169805	Escherichia coli	urine "urine"
SAMN24645352	Escherichia coli	Pus
SAMN24737525	Escherichia coli	missing
SAMN25236410	Escherichia coli	river water "river water"
SAMN25378667	Escherichia coli	feces
SAMN26549900	Escherichia coli	ascites "ascites"
SAMD00157547	Escherichia coli	missing
SAMD00168435	Escherichia coli	missing
SAMD00190245	Escherichia coli	missing
SAMD00190246	Escherichia coli	missing
SAMD00190249	Escherichia coli	missing
SAMD00190253	Escherichia coli	missing
SAMD00190255	Escherichia coli	missing
SAMD00194426	Escherichia coli	missing
SAMD00194621	Escherichia coli	missing
SAMD00194704	Escherichia coli	missing
SAMD00233763	Escherichia coli	missing
SAMD00241721	Escherichia coli	missing
SAMD00407180	Escherichia coli	missing
SAMD00407181	Escherichia coli	missing
SAMD00407182	Escherichia coli	missing
SAMEA2547782	Escherichia coli	missing
SAMEA2547783	Escherichia coli	missing
SAMEA2689768	Escherichia coli	not available: to be reported later
SAMEA3357382	Escherichia coli	missing
SAMEA3357393	Escherichia coli	missing
SAMEA3368272	Escherichia coli	feces "feces"
SAMEA3368339	Escherichia coli	not available: to be reported later "not available: to be reported later"
SAMEA3376909	Escherichia coli	not available: to be reported later "not available: to be reported later"
SAMEA3376924	Escherichia coli	feces "feces"
SAMEA3403037	Escherichia coli	not available: to be reported later
SAMEA3403047	Escherichia coli	not available: to be reported later
SAMEA3443772	Escherichia coli	not available: to be reported later
SAMEA3451123	Escherichia coli	not available: to be reported later
SAMEA3451135	Escherichia coli	not available: to be reported later
SAMEA3468848	Escherichia coli	not available: to be reported later "not available: to be reported later"
SAMEA3468857	Escherichia coli	not available: to be reported later "not available: to be reported later"
SAMEA3492660	Escherichia coli	not available: to be reported later
SAMEA3672878	Escherichia coli	not available: to be reported later
SAMEA3861969	Escherichia coli	not available: to be reported later
SAMEA4364219	Escherichia coli	missing
SAMEA4444104	Escherichia coli	missing
SAMEA4444107	Escherichia coli	missing
SAMEA6595225	Escherichia coli	soil "soil"
SAMEA6595233	Escherichia coli	soil
SAMEA6595238	Escherichia coli	soil "soil"
SAMEA6595243	Escherichia coli	water
SAMEA7287971	Escherichia coli	pig
SAMEA7287972	Escherichia coli	pig
SAMEA7287980	Escherichia coli	red fox
SAMN03203488	Escherichia coli	culture
SAMN03203489	Escherichia coli	culture
SAMN03252416	Escherichia coli	missing
SAMN03252424	Escherichia coli	missing
SAMN03252427	Escherichia coli	missing
SAMN03252430	Escherichia coli	missing
SAMN03252431	Escherichia coli	missing
SAMN03252449	Escherichia coli	missing
SAMN03252450	Escherichia coli	missing
SAMN03252453	Escherichia coli	missing
SAMN03276542	Escherichia coli	not applicable "not applicable"
SAMN03276543	Escherichia coli	not applicable "not applicable"
SAMN03276545	Escherichia coli	not applicable "not applicable"
SAMN03276546	Escherichia coli	not applicable "not applicable"
SAMN03292179	Escherichia coli	missing
SAMN03301757	Escherichia coli	NA(common laboratory strain) "NA(common laboratory strain)"
SAMN03384316	Escherichia coli	missing
SAMN03659038	Escherichia coli	missing
SAMN03861948	Escherichia coli	missing
SAMN03863255	Escherichia coli	missing
SAMN03863378	Escherichia coli	missing "missing"
SAMN04014860	Escherichia coli	missing
SAMN04014902	Escherichia coli	missing
SAMN04014910	Escherichia coli	missing "missing"
SAMN04100036	Escherichia coli	feces "feces"
SAMN04100048	Escherichia coli	feces
SAMN04100052	Escherichia coli	feces
SAMN04396805	Escherichia coli	TAKARA "TAKARA"
SAMN05210771	Escherichia coli	missing
SAMN05252777	Escherichia coli	urine
SAMN05346848	Escherichia coli	cecum "cecum"
SAMN05511168	Escherichia coli	NA "NA"
SAMN05511182	Escherichia coli	NA "NA"
SAMN05725120	Escherichia coli	N A
SAMN06166007	Escherichia coli	porcine
SAMN06219550	Escherichia coli	stool "stool"
SAMN06227049	Escherichia coli	P1 of YFP-CAM to MG1655 from E. Coli stock center
SAMN06250205	Escherichia coli	fecal sample "fecal sample"
SAMN06341081	Escherichia coli	roadside hawk 11 "roadside hawk 11"
SAMN06459520	Escherichia coli	missing
SAMN06619924	Escherichia coli	commercial strain obtained from Novagen
SAMN06909180	Escherichia coli	missing
SAMN06909728	Escherichia coli	raw milk cheese
SAMN07197446	Escherichia coli	common laboratory strain "common laboratory strain"
SAMN07291512	Escherichia coli	missing "missing"
SAMN07291527	Escherichia coli	missing
SAMN07291530	Escherichia coli	missing
SAMN07312477	Escherichia coli	rectal
SAMN07450616	Escherichia coli	Rectal swab
SAMN07618123	Escherichia coli	missing
SAMN07618124	Escherichia coli	missing "missing"
SAMN07807403	Escherichia coli	clinical patient
SAMN07819355	Escherichia coli	unknown "unknown"
SAMN08367764	Escherichia coli	Essential oils isolation "Essential oils isolation"
SAMN08367768	Escherichia coli	Essential oils isolation "Essential oils isolation"
SAMN08367769	Escherichia coli	Essential oils isolation "Essential oils isolation"
SAMN08380000	Escherichia coli	not applicable
SAMN08380002	Escherichia coli	not applicable
SAMN08380003	Escherichia coli	not applicable
SAMN08380004	Escherichia coli	not applicable "not applicable"
SAMN08380005	Escherichia coli	not applicable
SAMN08380006	Escherichia coli	not applicable
SAMN08380008	Escherichia coli	not applicable
SAMN08380010	Escherichia coli	not applicable
SAMN08380011	Escherichia coli	not applicable
SAMN08380012	Escherichia coli	not applicable
SAMN08380013	Escherichia coli	not applicable "not applicable"
SAMN08380014	Escherichia coli	not applicable
SAMN08380015	Escherichia coli	not applicable
SAMN08380016	Escherichia coli	not applicable "not applicable"
SAMN08380017	Escherichia coli	not applicable "not applicable"
SAMN08380018	Escherichia coli	not applicable "not applicable"
SAMN08380019	Escherichia coli	not applicable
SAMN08380020	Escherichia coli	not applicable
SAMN08380021	Escherichia coli	not applicable
SAMN08380022	Escherichia coli	not applicable
SAMN08581173	Escherichia coli	feces
SAMN08630919	Escherichia coli	NA
SAMN08823450	Escherichia coli	missing
SAMN08824586	Escherichia coli	missing
SAMN08874679	Escherichia coli	Laboratory strain
SAMN08874680	Escherichia coli	Laboratory strain "Laboratory strain"
SAMN08932748	Escherichia coli	Sewage
SAMN08932768	Escherichia coli	missing "missing"
SAMN09199078	Escherichia coli	cow's milk "cow's milk"
SAMN09202771	Escherichia coli	sewage "sewage"
SAMN09202772	Escherichia coli	missing
SAMN09229080	Escherichia coli	missing
SAMN09260320	Escherichia coli	missing
SAMN09287630	Escherichia coli	air
SAMN09483841	Escherichia coli	missing
SAMN09939625	Escherichia coli	missing
SAMN10230266	Escherichia coli	Jin River water W5
SAMN10230268	Escherichia coli	Bird (Egret) feces BE2 "Bird (Egret) feces BE2"
SAMN10250173	Escherichia coli	pig feces
SAMN10397841	Escherichia coli	missing
SAMN10601610	Escherichia coli	missing
SAMN10606937	Escherichia coli	anus swab
SAMN10713359	Escherichia coli	missing
SAMN10768946	Escherichia coli	missing
SAMN10924275	Escherichia coli	rectal swab from hospitalized dog
SAMN10986381	Escherichia coli	missing
SAMN11266257	Escherichia coli	feces "feces"
SAMN11547014	Escherichia coli	feces "feces"
SAMN11774881	Escherichia coli	missing "missing"
SAMN11774882	Escherichia coli	feces
SAMN11967557	Escherichia coli	feces
SAMN12026942	Escherichia coli	feces
SAMN12158158	Escherichia coli	missing
SAMN12212556	Escherichia coli	missing "missing"
SAMN12214769	Escherichia coli	Diarrheal patient "Diarrheal patient"
SAMN12214770	Escherichia coli	goat
SAMN12233487	Escherichia coli	Pork
SAMN12262385	Escherichia coli	missing
SAMN12395313	Escherichia coli	Unknown "Unknown"
SAMN12395320	Escherichia coli	Unknown
SAMN12561905	Escherichia coli	Not applicable "Not applicable"
SAMN12561906	Escherichia coli	Not applicable
SAMN12561907	Escherichia coli	Not applicable "Not applicable"
SAMN12561908	Escherichia coli	Not applicable
SAMN12789775	Escherichia coli	Healthy human (stool) "Healthy human (stool)"
SAMN12996975	Escherichia coli	pig manure "pig manure"
SAMN13175516	Escherichia coli	not collected
SAMN13193109	Escherichia coli	Spontaneous mutation of the Escherichia coli laboratory strain JW5503 of the Keio collection
SAMN13193118	Escherichia coli	the tolC deletion strain of the Keio collection
SAMN13226783	Escherichia coli	NA "NA"
SAMN13242782	Escherichia coli	feces
SAMN13242790	Escherichia coli	feces "feces"
SAMN13244673	Escherichia coli	missing
SAMN13530296	Escherichia coli	missing
SAMN13563036	Escherichia coli	heart
SAMN13714347	Escherichia coli	missing
SAMN13742197	Escherichia coli	a feces sample of swine origin "a feces sample of swine origin"
SAMN13743100	Escherichia coli	a feces sample of swine origin
SAMN13756204	Escherichia coli	feces
SAMN13829544	Escherichia coli	feces "feces"
SAMN13829592	Escherichia coli	feces
SAMN13925613	Escherichia coli	human feces
SAMN13978676	Escherichia coli	stool
SAMN14049568	Escherichia coli	sputum "sputum"
SAMN14238615	Escherichia coli	missing
SAMN14278028	Escherichia coli	missing
SAMN14278029	Escherichia coli	missing
SAMN14485346	Escherichia coli	Caecum
SAMN14609779	Escherichia coli	rectal swab from healthy college student
SAMN14609801	Escherichia coli	rectal swab from healthy college student
SAMN14752080	Escherichia coli	feces "feces"
SAMN14933835	Escherichia coli	N A
SAMN14933836	Escherichia coli	N A "N A"
SAMN14933837	Escherichia coli	N A
SAMN14933838	Escherichia coli	N A
SAMN14933841	Escherichia coli	N A
SAMN14944004	Escherichia coli	slaughterhouse
SAMN14944006	Escherichia coli	slaughterhouse
SAMN14996619	Escherichia coli	missing
SAMN15086849	Escherichia coli	Rectal swab
SAMN15163769	Escherichia coli	not applicable "not applicable"
SAMN15214392	Escherichia coli	missing
SAMN15394022	Escherichia coli	missing
SAMN15437873	Escherichia coli	Manis javanica
SAMN15437881	Escherichia coli	Manis javanica "Manis javanica"
SAMN15438205	Escherichia coli	Manis javanica "Manis javanica"
SAMN15499972	Escherichia coli	chicken meat "chicken meat"
SAMN15500044	Escherichia coli	missing
SAMN15543098	Escherichia coli	chicken meat
SAMN15548965	Escherichia coli	Missing "Missing"
SAMN15595090	Escherichia coli	feces
SAMN15693147	Escherichia coli	feces from healthy individual "feces from healthy individual"
SAMN15743069	Escherichia coli	Beach water
SAMN15889825	Escherichia coli	not applicable
SAMN15904648	Escherichia coli	sputum
SAMN15904657	Escherichia coli	urine "urine"
SAMN16090663	Escherichia coli	not applicable "not applicable"
SAMN16090664	Escherichia coli	not applicable "not applicable"
SAMN16090665	Escherichia coli	not applicable
SAMN16090666	Escherichia coli	not applicable
SAMN16090667	Escherichia coli	not applicable
SAMN16090668	Escherichia coli	not applicable
SAMN16090669	Escherichia coli	not applicable
SAMN16090670	Escherichia coli	not applicable
SAMN16090671	Escherichia coli	not applicable
SAMN16090672	Escherichia coli	not applicable
SAMN16090673	Escherichia coli	not applicable "not applicable"
SAMN16090674	Escherichia coli	not applicable "not applicable"
SAMN16120638	Escherichia coli	pig farm "pig farm"
SAMN16120643	Escherichia coli	pig farm
SAMN16120645	Escherichia coli	pig farm
SAMN16120647	Escherichia coli	pig farm "pig farm"
SAMN16120648	Escherichia coli	pig farm "pig farm"
SAMN16120649	Escherichia coli	pig farm
SAMN16120650	Escherichia coli	pig farm
SAMN16120652	Escherichia coli	pig farm
SAMN16304193	Escherichia coli	feces "feces"
SAMN16357395	Escherichia coli	missing
SAMN16357396	Escherichia coli	missing
SAMN16357419	Escherichia coli	missing "missing"
SAMN16357514	Escherichia coli	missing
SAMN16387483	Escherichia coli	chicken stool
SAMN16387494	Escherichia coli	rectal swab "rectal swab"
SAMN16387496	Escherichia coli	rectal swab
SAMN16963731	Escherichia coli	parent strain CV601 collected from dairy manure "parent strain CV601 collected from dairy manure"
SAMN17168892	Escherichia coli	cecum of Ec-RL2-1X 2-week old broiler chicken on used pine shavings infected with Salmonella enterica serovar Heidelberg
SAMN17214836	Escherichia coli	waste water "waste water"
SAMN17214838	Escherichia coli	waste water "waste water"
SAMN17214839	Escherichia coli	waste water "waste water"
SAMN17214841	Escherichia coli	waste water "waste water"
SAMN17214848	Escherichia coli	surface water "surface water"
SAMN17221995	Escherichia coli	not collected
SAMN17256768	Escherichia coli	not collected
SAMN17256769	Escherichia coli	not collected "not collected"
SAMN17265879	Escherichia coli	Not applicable
SAMN17349263	Escherichia coli	conjugation assay "conjugation assay"
SAMN17766603	Escherichia coli	Chronic wound "Chronic wound"
SAMN17807533	Escherichia coli	feces
SAMN17833015	Escherichia coli	liver
SAMN17863559	Escherichia coli	anal swab "anal swab"
SAMN17885487	Escherichia coli	missing
SAMN18131653	Escherichia coli	urine "urine"
SAMN18220292	Escherichia coli	not applicable "not applicable"
SAMN18859087	Escherichia coli	pig feces "pig feces"
SAMN19184696	Escherichia coli	agar plate
SAMN19299915	Escherichia coli	Laboratory
SAMN19516076	Escherichia coli	liquid culture
SAMN19653581	Escherichia coli	Swabs of feces
SAMN19820927	Escherichia coli	cell culture "cell culture"
SAMN20179104	Escherichia coli	LAB
SAMN20286394	Escherichia coli	missing
SAMN20286395	Escherichia coli	missing
SAMN20348874	Escherichia coli	chicken
SAMN20349091	Escherichia coli	chicken
SAMN20598852	Escherichia coli	missing
SAMN20667892	Escherichia coli	missing
SAMN20668607	Escherichia coli	missing
SAMN21039660	Escherichia coli	Top soil and leaf litter
SAMN21545971	Escherichia coli	conjugation
SAMN21849144	Escherichia coli	missing
SAMN22107057	Escherichia coli	laboratory experiment "laboratory experiment"
SAMN22107058	Escherichia coli	laboratory experiment
SAMN22107059	Escherichia coli	laboratory experiment
SAMN22107060	Escherichia coli	laboratory experiment "laboratory experiment"
SAMN22107061	Escherichia coli	laboratory experiment "laboratory experiment"
SAMN22107062	Escherichia coli	laboratory experiment "laboratory experiment"
SAMN22107063	Escherichia coli	laboratory experiment
SAMN22108716	Escherichia coli	stool "stool"
SAMN22108717	Escherichia coli	stool "stool"
SAMN22108718	Escherichia coli	stool
SAMN22108719	Escherichia coli	stool
SAMN22108720	Escherichia coli	stool "stool"
SAMN22566690	Escherichia coli	missing
SAMN24648241	Escherichia coli	pigeon
SAMN24737526	Escherichia coli	missing
SAMN25236399	Escherichia coli	river water
SAMN25236400	Escherichia coli	river water
SAMN25553860	Escherichia coli	feces "feces"
SAMN25554218	Escherichia coli	feces
SAMN26012974	Escherichia coli	wastewater
SAMN26013067	Escherichia coli	wastewater "wastewater"
SAMN26036044	Escherichia coli	missing
SAMN26095823	Escherichia coli	missing
SAMN26542471	Escherichia coli	missing
SAMN27258894	Escherichia coli	Vaginal secretion
SAMD00060923	Escherichia coli	missing
SAMD00060955	Escherichia coli	missing
SAMD00060956	Escherichia coli	missing
SAMD00060957	Escherichia coli	missing
SAMD00060976	Escherichia coli	missing
SAMD00061081	Escherichia coli	missing
SAMD00061087	Escherichia coli	missing
SAMD00108492	Escherichia coli	missing
SAMD00172295	Escherichia coli	missing
SAMD00172788	Escherichia coli	missing
SAMD00199041	Escherichia coli	missing
SAMEA1705959	Escherichia coli	missing
SAMEA2272019	Escherichia coli	missing
SAMEA2272237	Escherichia coli	missing
SAMEA2272277	Escherichia coli	missing
SAMEA2272558	Escherichia coli	missing
SAMEA3138229	Escherichia coli	missing
SAMEA3138231	Escherichia coli	missing
SAMEA3138234	Escherichia coli	missing
SAMEA3138414	Escherichia coli	missing
SAMEA3138816	Escherichia coli	missing
SAMEA3143339	Escherichia coli	missing
SAMEA7306517	Escherichia coli	missing
SAMN00000110	Escherichia coli	missing
SAMN00017915	Escherichia coli	missing
SAMN01831188	Escherichia coli	missing
SAMN01831189	Escherichia coli	Unknown "Unknown"
SAMN01831190	Escherichia coli	Stool
SAMN02147037	Escherichia coli	stool
SAMN02304041	Escherichia coli	missing "missing"
SAMN02353134	Escherichia coli	missing "missing"
SAMN02404590	Escherichia coli	missing
SAMN02404591	Escherichia coli	missing
SAMN02435896	Escherichia coli	missing
SAMN02436016	Escherichia coli	missing
SAMN02469619	Escherichia coli	missing
SAMN02580208	Escherichia coli	pheasant duodenum "pheasant duodenum"
SAMN02598405	Escherichia coli	missing
SAMN02598470	Escherichia coli	derivative of strain MM294 except the mutated alleles recA1 and gyrA96
SAMN02602978	Escherichia coli	missing
SAMN02603258	Escherichia coli	isolate from a young female with long term asymptomatic bacteriuria (ABU)
SAMN02603334	Escherichia coli	missing
SAMN02603406	Escherichia coli	cerebrospinal fluid of a neonate with meningitis "cerebrospinal fluid of a neonate with meningitis"
SAMN02603421	Escherichia coli	missing
SAMN02603441	Escherichia coli	missing
SAMN02603478	Escherichia coli	missing
SAMN02603636	Escherichia coli	infant with diarrhea
SAMN02603645	Escherichia coli	missing
SAMN02603727	Escherichia coli	missing
SAMN02603887	Escherichia coli	missing
SAMN02603902	Escherichia coli	missing
SAMN02603903	Escherichia coli	missing
SAMN02604037	Escherichia coli	missing
SAMN02604038	Escherichia coli	missing
SAMN02604066	Escherichia coli	missing
SAMN02604094	Escherichia coli	missing
SAMN02604168	Escherichia coli	missing
SAMN02604169	Escherichia coli	missing
SAMN02604181	Escherichia coli	missing
SAMN02604221	Escherichia coli	porcine neonatal diarrhea
SAMN02604255	Escherichia coli	missing
SAMN02604262	Escherichia coli	missing
SAMN02604278	Escherichia coli	urine from child &lt; 5 years old "urine from child &lt
SAMN02641383	Escherichia coli	feces; clinical sample "feces
SAMN02641384	Escherichia coli	feces
SAMN02673556	Escherichia coli	rectum of clinical healthy adult laying duck "rectum of clinical healthy adult laying duck"
SAMN02743420	Escherichia coli	ATCC "ATCC"
SAMN02794012	Escherichia coli	feces
SAMN02872945	Escherichia coli	Cattle feces
SAMN02905113	Escherichia coli	missing
SAMN02928551	Escherichia coli	stool "stool"
SAMN02929659	Escherichia coli	human "human"
SAMN02949643	Escherichia coli	udder acute mastitis
SAMN02949644	Escherichia coli	udder persistent mastitis "udder persistent mastitis"
SAMN03013572	Escherichia coli	B. L. Wanner laboratory "B. L. Wanner laboratory"
SAMN03081526	Escherichia coli	ice cream "ice cream"
SAMN03081527	Escherichia coli	lettuce "lettuce"
SAMN03107000	Escherichia coli	missing
SAMN03203487	Escherichia coli	missing "missing"
SAMN03265100	Escherichia coli	Cattle feces "Cattle feces"
SAMN03274236	Escherichia coli	missing
SAMN03277612	Escherichia coli	not applicable "not applicable"
SAMN03277613	Escherichia coli	not applicable "not applicable"
SAMN03277614	Escherichia coli	not applicable
SAMN03277615	Escherichia coli	not applicable
SAMN03277616	Escherichia coli	not applicable "not applicable"
SAMN03277617	Escherichia coli	not applicable
SAMN03277618	Escherichia coli	not applicable
SAMN03277619	Escherichia coli	not applicable
SAMN03294311	Escherichia coli	Inner leaf tissue
SAMN03371467	Escherichia coli	urine "urine"
SAMN03470766	Escherichia coli	Rectal swab of live bovine cattle
SAMN03470769	Escherichia coli	Rectal swab of live bovine cattle
SAMN03761398	Escherichia coli	missing
SAMN03761813	Escherichia coli	pericardium lung
SAMN03761814	Escherichia coli	air sac "air sac"
SAMN03852615	Escherichia coli	missing
SAMN03856947	Escherichia coli	stool sample from a 64-year-old woman from Hamburg who presented with bloody diarrhea and did not develop hemolytic uremic syndrome (HUS)
SAMN04040761	Escherichia coli	stool "stool"
SAMN04100032	Escherichia coli	feces
SAMN04100046	Escherichia coli	feces
SAMN04103124	Escherichia coli	derived from CIP 106327 (Collection de l'Institute Pasteur, Paris, France) "derived from CIP 106327 (Collection de l'Institute Pasteur, Paris, France)"
SAMN04191546	Escherichia coli	fecal beef calf
SAMN04191551	Escherichia coli	feces (Bos taurus)
SAMN04191553	Escherichia coli	water
SAMN04393382	Escherichia coli	laboratory strain "laboratory strain"
SAMN04403366	Escherichia coli	stool sample "stool sample"
SAMN04435497	Escherichia coli	laboratory
SAMN04435499	Escherichia coli	laboratory
SAMN04435507	Escherichia coli	laboratory
SAMN04435508	Escherichia coli	laboratory "laboratory"
SAMN04447623	Escherichia coli	Cattle Hide
SAMN04447624	Escherichia coli	Cattle Hide
SAMN04447629	Escherichia coli	Cattle Hide "Cattle Hide"
SAMN04447630	Escherichia coli	Cattle Hide
SAMN04447632	Escherichia coli	Cattle Hide "Cattle Hide"
SAMN04447635	Escherichia coli	Cattle Hide
SAMN04447636	Escherichia coli	Cattle Hide "Cattle Hide"
SAMN04481707	Escherichia coli	not collected "not collected"
SAMN04497926	Escherichia coli	engineered variant of Escherichia coli BL21(DE3) "engineered variant of Escherichia coli BL21(DE3)"
SAMN04505873	Escherichia coli	Engineered variant of Escherichia coli BL21(DE3) "Engineered variant of Escherichia coli BL21(DE3)"
SAMN04510563	Escherichia coli	calf feces
SAMN04531998	Escherichia coli	fecal steer
SAMN04605558	Escherichia coli	Hera General Hopsital, patient
SAMN04623227	Escherichia coli	pig feces
SAMN04851096	Escherichia coli	stool "stool"
SAMN05007044	Escherichia coli	fecal sample
SAMN05007045	Escherichia coli	fecal sample
SAMN05290638	Escherichia coli	in vitro laboratory "in vitro laboratory"
SAMN05360149	Escherichia coli	missing
SAMN05360158	Escherichia coli	missing
SAMN05360162	Escherichia coli	missing
SAMN05360163	Escherichia coli	missing "missing"
SAMN05360170	Escherichia coli	missing "missing"
SAMN05360171	Escherichia coli	missing "missing"
SAMN05360175	Escherichia coli	missing "missing"
SAMN05360178	Escherichia coli	missing
SAMN05360191	Escherichia coli	cattle feces "cattle feces"
SAMN05360196	Escherichia coli	cattle feces
SAMN05360202	Escherichia coli	cattle feces
SAMN05360204	Escherichia coli	cattle feces
SAMN05360205	Escherichia coli	cattle feces "cattle feces"
SAMN05360216	Escherichia coli	cattle feces "cattle feces"
SAMN05360217	Escherichia coli	cattle feces "cattle feces"
SAMN05360221	Escherichia coli	cattle feces
SAMN05360225	Escherichia coli	cattle feces "cattle feces"
SAMN05360230	Escherichia coli	cattle feces "cattle feces"
SAMN05360231	Escherichia coli	cattle feces "cattle feces"
SAMN05360232	Escherichia coli	cattle feces
SAMN05360235	Escherichia coli	cattle feces "cattle feces"
SAMN05360237	Escherichia coli	cattle feces
SAMN05360240	Escherichia coli	cattle feces
SAMN05360242	Escherichia coli	cattle feces
SAMN05360243	Escherichia coli	cattle feces "cattle feces"
SAMN05360245	Escherichia coli	cattle feces "cattle feces"
SAMN06173306	Escherichia coli	clinical isolate
SAMN06173361	Escherichia coli	stool
SAMN06173362	Escherichia coli	stool
SAMN06314223	Escherichia coli	urine
SAMN06445833	Escherichia coli	ob ob mice "ob ob mice"
SAMN06645125	Escherichia coli	missing
SAMN07339706	Escherichia coli	Flour
SAMN07451663	Escherichia coli	stool "stool"
SAMN07509121	Escherichia coli	missing
SAMN07510752	Escherichia coli	stepwise adaptation to AgNO3
SAMN07594018	Escherichia coli	missing
SAMN07656205	Escherichia coli	missing
SAMN07656206	Escherichia coli	missing
SAMN07656209	Escherichia coli	missing
SAMN07656210	Escherichia coli	missing
SAMN07666420	Escherichia coli	Packaged lettuce
SAMN08158212	Escherichia coli	missing
SAMN08165042	Escherichia coli	feces
SAMN08724616	Escherichia coli	Creek
SAMN08724618	Escherichia coli	creek sediment
SAMN08724650	Escherichia coli	feces "feces"
SAMN08724651	Escherichia coli	Creek "Creek"
SAMN08724660	Escherichia coli	feces
SAMN08724661	Escherichia coli	feces
SAMN08737532	Escherichia coli	missing
SAMN08768102	Escherichia coli	Clinical: Human (Homo sapiens) "Clinical: Human (Homo sapiens)"
SAMN08768103	Escherichia coli	Clinical: Human (Homo sapiens)
SAMN08768104	Escherichia coli	Clinical: Human (Homo sapiens)
SAMN08768105	Escherichia coli	Clinical: Human (Homo sapiens)
SAMN08768106	Escherichia coli	Clinical: Human (Homo sapiens)
SAMN08768107	Escherichia coli	Clinical: Human (Homo sapiens)
SAMN08768108	Escherichia coli	Clinical: Human (Homo sapiens)
SAMN08768109	Escherichia coli	Clinical: Human (Homo sapiens)
SAMN08768110	Escherichia coli	Clinical: Human (Homo sapiens)
SAMN08768111	Escherichia coli	Clinical: Human (Homo sapiens) "Clinical: Human (Homo sapiens)"
SAMN09227133	Escherichia coli	fecal sample "fecal sample"
SAMN09742410	Escherichia coli	unknown
SAMN09742411	Escherichia coli	feces
SAMN09742412	Escherichia coli	feces
SAMN09742413	Escherichia coli	feces
SAMN09742414	Escherichia coli	creek water "creek water"
SAMN09742415	Escherichia coli	feces "feces"
SAMN09742416	Escherichia coli	missing
SAMN10139565	Escherichia coli	Laboratory strain
SAMN10144109	Escherichia coli	not applicable
SAMN10364854	Escherichia coli	Cattle carcass "Cattle carcass"
SAMN10531264	Escherichia coli	Calf "Calf"
SAMN10574722	Escherichia coli	feces
SAMN10790219	Escherichia coli	Rectal fecal grab samples from a commercial feedlot
SAMN10887315	Escherichia coli	unknown "unknown"
SAMN10887316	Escherichia coli	feces
SAMN10887317	Escherichia coli	feces
SAMN10887318	Escherichia coli	feces "feces"
SAMN11080426	Escherichia coli	missing
SAMN11229477	Escherichia coli	missing
SAMN11229478	Escherichia coli	missing
SAMN11229479	Escherichia coli	missing
SAMN11229480	Escherichia coli	missing "missing"
SAMN11229481	Escherichia coli	missing "missing"
SAMN11229482	Escherichia coli	missing
SAMN11229483	Escherichia coli	missing
SAMN11229484	Escherichia coli	missing
SAMN11229485	Escherichia coli	missing
SAMN11229486	Escherichia coli	missing "missing"
SAMN11229487	Escherichia coli	beef "beef"
SAMN11229488	Escherichia coli	beef "beef"
SAMN11229489	Escherichia coli	beef "beef"
SAMN11229490	Escherichia coli	beef
SAMN11229491	Escherichia coli	missing
SAMN11229492	Escherichia coli	missing
SAMN11229493	Escherichia coli	missing
SAMN11229494	Escherichia coli	missing
SAMN11229495	Escherichia coli	missing "missing"
SAMN11229496	Escherichia coli	missing
SAMN11229497	Escherichia coli	missing "missing"
SAMN11229498	Escherichia coli	missing "missing"
SAMN11229499	Escherichia coli	missing "missing"
SAMN11229500	Escherichia coli	missing
SAMN11229501	Escherichia coli	missing "missing"
SAMN11229503	Escherichia coli	Food (meat)
SAMN11267279	Escherichia coli	beef "beef"
SAMN11310480	Escherichia coli	feces "feces"
SAMN11310481	Escherichia coli	feces
SAMN11786966	Escherichia coli	missing
SAMN11787763	Escherichia coli	missing "missing"
SAMN12158196	Escherichia coli	urine from healthy adult with cystitis "urine from healthy adult with cystitis"
SAMN12261986	Escherichia coli	feces "feces"
SAMN12565117	Escherichia coli	surface water
SAMN12569951	Escherichia coli	stool "stool"
SAMN12603254	Escherichia coli	chicken
SAMN12603272	Escherichia coli	mouse gut
SAMN12648977	Escherichia coli	missing
SAMN12648978	Escherichia coli	missing
SAMN12648979	Escherichia coli	missing
SAMN12648980	Escherichia coli	missing "missing"
SAMN12670427	Escherichia coli	fecal samples
SAMN12725937	Escherichia coli	NA
SAMN13642132	Escherichia coli	missing
SAMN14078792	Escherichia coli	missing
SAMN14078793	Escherichia coli	missing
SAMN14278030	Escherichia coli	missing
SAMN14575425	Escherichia coli	missing "missing"
SAMN14594834	Escherichia coli	cecal sample "cecal sample"
SAMN14594835	Escherichia coli	cecal sample
SAMN14933839	Escherichia coli	N A
SAMN14933840	Escherichia coli	N A "N A"
SAMN14933842	Escherichia coli	N A "N A"
SAMN14933843	Escherichia coli	N A
SAMN14933845	Escherichia coli	N A "N A"
SAMN14933846	Escherichia coli	N A
SAMN15325684	Escherichia coli	feces "feces"
SAMN15572256	Escherichia coli	missing
SAMN15572257	Escherichia coli	missing
SAMN15572258	Escherichia coli	missing
SAMN15572259	Escherichia coli	missing
SAMN15572260	Escherichia coli	missing
SAMN15681552	Escherichia coli	NA
SAMN15822731	Escherichia coli	ground chicken
SAMN15903653	Escherichia coli	bile "bile"
SAMN16183873	Escherichia coli	non-specified beef samples "non-specified beef samples"
SAMN16183875	Escherichia coli	finished sheep lamb carcass in sales cooler "finished sheep lamb carcass in sales cooler"
SAMN16304114	Escherichia coli	feces
SAMN16304208	Escherichia coli	feces
SAMN16327583	Escherichia coli	Bovine Faeces "Bovine Faeces"
SAMN16327584	Escherichia coli	Bovine Faeces "Bovine Faeces"
SAMN16327585	Escherichia coli	Bovine Faeces "Bovine Faeces"
SAMN16327586	Escherichia coli	Bovine Faeces "Bovine Faeces"
SAMN16327587	Escherichia coli	Bovine Faeces "Bovine Faeces"
SAMN16327588	Escherichia coli	Bovine Faeces
SAMN16327589	Escherichia coli	Bovine Faeces "Bovine Faeces"
SAMN16327590	Escherichia coli	Bovine Faeces
SAMN16327591	Escherichia coli	Bovine Faeces
SAMN16327592	Escherichia coli	Bovine Faeces
SAMN16327593	Escherichia coli	Bovine Faeces "Bovine Faeces"
SAMN16327594	Escherichia coli	Bovine Faeces
SAMN16327595	Escherichia coli	Bovine Faeces
SAMN16327596	Escherichia coli	feces
SAMN16327597	Escherichia coli	Bovine Faeces
SAMN16327598	Escherichia coli	Bovine Faeces
SAMN16327599	Escherichia coli	Bovine Faeces
SAMN16327600	Escherichia coli	Bovine Faeces
SAMN16327601	Escherichia coli	Bovine Faeces
SAMN16327602	Escherichia coli	Bovine Faeces
SAMN16327603	Escherichia coli	feces
SAMN16327604	Escherichia coli	feces
SAMN16327605	Escherichia coli	Bovine Faeces "Bovine Faeces"
SAMN16327606	Escherichia coli	Bovine Faeces
SAMN16327607	Escherichia coli	Bovine Faeces "Bovine Faeces"
SAMN16327608	Escherichia coli	Bovine Faeces "Bovine Faeces"
SAMN16327609	Escherichia coli	Bovine Faeces "Bovine Faeces"
SAMN16327610	Escherichia coli	Bovine Faeces "Bovine Faeces"
SAMN16327611	Escherichia coli	Bovine Faeces "Bovine Faeces"
SAMN16327612	Escherichia coli	Bovine Faeces "Bovine Faeces"
SAMN16327613	Escherichia coli	Bovine Faeces "Bovine Faeces"
SAMN16327614	Escherichia coli	Bovine Faeces "Bovine Faeces"
SAMN16327615	Escherichia coli	Bovine Faeces
SAMN16327616	Escherichia coli	Bovine Faeces
SAMN16339607	Escherichia coli	urine
SAMN16339622	Escherichia coli	urine
SAMN16387510	Escherichia coli	chicken meat "chicken meat"
SAMN16409547	Escherichia coli	missing
SAMN16520835	Escherichia coli	wastewater
SAMN16686196	Escherichia coli	missing
SAMN16946945	Escherichia coli	missing
SAMN16946946	Escherichia coli	missing "missing"
SAMN16946947	Escherichia coli	missing
SAMN16956340	Escherichia coli	missing
SAMN17295277	Escherichia coli	Rectal swab of live bovine cattle "Rectal swab of live bovine cattle"
SAMN17295278	Escherichia coli	Rectal swab of live bovine cattle
SAMN17295279	Escherichia coli	Rectal swab of cattle in slaughterhouse "Rectal swab of cattle in slaughterhouse"
SAMN17295280	Escherichia coli	Rectal swab of live bovine cattle "Rectal swab of live bovine cattle"
SAMN17295281	Escherichia coli	Rectal swab of live bovine cattle "Rectal swab of live bovine cattle"
SAMN17319586	Escherichia coli	NA "NA"
SAMN17570628	Escherichia coli	missing
SAMN17570629	Escherichia coli	missing
SAMN17831481	Escherichia coli	missing
SAMN17831483	Escherichia coli	missing
SAMN17831485	Escherichia coli	missing
SAMN18394460	Escherichia coli	N A
SAMN18530112	Escherichia coli	Cattle slaughter plant
SAMN19011647	Escherichia coli	missing "missing"
SAMN20003582	Escherichia coli	clinical sample "clinical sample"
SAMN20003587	Escherichia coli	clinical sample
SAMN20003598	Escherichia coli	wild boar "wild boar"
SAMN20348707	Escherichia coli	chicken
SAMN20437332	Escherichia coli	fecal sample from patient "fecal sample from patient"
SAMN20437362	Escherichia coli	fecal sample
SAMN20437390	Escherichia coli	laboratory mutant of 6535 "laboratory mutant of 6535"
SAMN20437425	Escherichia coli	fecal sample from patient "fecal sample from patient"
SAMN20587896	Escherichia coli	missing
SAMN20703503	Escherichia coli	missing
SAMN20825283	Escherichia coli	missing
SAMN20826664	Escherichia coli	missing
SAMN21159018	Escherichia coli	stool
SAMN21159020	Escherichia coli	stool
SAMN21159021	Escherichia coli	stool
SAMN21159022	Escherichia coli	stool
SAMN21159023	Escherichia coli	stool
SAMN21159024	Escherichia coli	stool "stool"
SAMN21542538	Escherichia coli	sputum
SAMN22048341	Escherichia coli	missing
SAMN24295374	Escherichia coli	missing
SAMN24579954	Escherichia coli	lung "lung"
SAMN25691042	Escherichia coli	fermentor
SAMD00179457	Escherichia coli	missing
SAMD00243957	Escherichia coli	missing
SAMD00253290	Escherichia coli	missing
SAMD00253292	Escherichia coli	missing
SAMD00253299	Escherichia coli	missing
SAMD00253300	Escherichia coli	missing
SAMD00253301	Escherichia coli	missing
SAMD00393903	Escherichia coli	missing
SAMD00393904	Escherichia coli	missing
SAMD00393906	Escherichia coli	missing
SAMD00393907	Escherichia coli	missing
SAMD00393908	Escherichia coli	missing
SAMD00393909	Escherichia coli	missing
SAMD00393910	Escherichia coli	missing
SAMD00393911	Escherichia coli	missing
SAMD00393913	Escherichia coli	missing
SAMD00393914	Escherichia coli	missing
SAMD00393915	Escherichia coli	missing
SAMD00393916	Escherichia coli	missing
SAMD00393917	Escherichia coli	missing
SAMD00393918	Escherichia coli	missing
SAMD00393919	Escherichia coli	missing
SAMD00393920	Escherichia coli	missing
SAMD00393921	Escherichia coli	missing
SAMD00393922	Escherichia coli	missing
SAMEA104567450	Escherichia coli	faecal "faecal"
SAMEA104567463	Escherichia coli	faecal
SAMEA2272029	Escherichia coli	missing
SAMEA2272347	Escherichia coli	missing
SAMEA2432036	Escherichia coli	missing
SAMEA2709013	Escherichia coli	feces "feces"
SAMEA2709027	Escherichia coli	not available: to be reported later "not available: to be reported later"
SAMEA3138230	Escherichia coli	missing
SAMEA3138232	Escherichia coli	missing
SAMEA3138233	Escherichia coli	missing
SAMEA3307903	Escherichia coli	not available: to be reported later
SAMEA3368255	Escherichia coli	not available: to be reported later "not available: to be reported later"
SAMEA3368269	Escherichia coli	feces
SAMEA3368273	Escherichia coli	not available: to be reported later "not available: to be reported later"
SAMEA3368285	Escherichia coli	not available: to be reported later "not available: to be reported later"
SAMEA3368288	Escherichia coli	not available: to be reported later
SAMEA3368324	Escherichia coli	not available: to be reported later "not available: to be reported later"
SAMEA3368336	Escherichia coli	not available: to be reported later "not available: to be reported later"
SAMEA3368337	Escherichia coli	not available: to be reported later "not available: to be reported later"
SAMEA3368344	Escherichia coli	not available: to be reported later "not available: to be reported later"
SAMEA3376906	Escherichia coli	not available: to be reported later "not available: to be reported later"
SAMEA3376907	Escherichia coli	not available: to be reported later "not available: to be reported later"
SAMEA3376908	Escherichia coli	not available: to be reported later "not available: to be reported later"
SAMEA3376929	Escherichia coli	not available: to be reported later
SAMEA3400774	Escherichia coli	not available: to be reported later
SAMEA3400790	Escherichia coli	not available: to be reported later "not available: to be reported later"
SAMEA3432775	Escherichia coli	missing
SAMEA3443761	Escherichia coli	not available: to be reported later
SAMEA3443765	Escherichia coli	not available: to be reported later
SAMEA3443781	Escherichia coli	not available: to be reported later "not available: to be reported later"
SAMEA3446335	Escherichia coli	not available: to be reported later
SAMEA3446338	Escherichia coli	not available: to be reported later
SAMEA3446341	Escherichia coli	not available: to be reported later "not available: to be reported later"
SAMEA3446348	Escherichia coli	not available: to be reported later
SAMEA3468858	Escherichia coli	not available: to be reported later
SAMEA3492645	Escherichia coli	not available: to be reported later
SAMEA3512670	Escherichia coli	Diarrhoea "Diarrhoea"
SAMEA35192668	Escherichia coli	Sanger Centre via Imperial College "Sanger Centre via Imperial College"
SAMEA35194168	Escherichia coli	Artificial construct derived from EPEC E2348 69 variety 2
SAMEA3572437	Escherichia coli	not available: to be reported later
SAMEA3672880	Escherichia coli	not available: to be reported later
SAMEA3725531	Escherichia coli	missing
SAMEA3936803	Escherichia coli	not available: to be reported later
SAMEA4444102	Escherichia coli	missing
SAMEA4444103	Escherichia coli	missing
SAMEA4444105	Escherichia coli	missing
SAMEA4444106	Escherichia coli	missing
SAMEA4444108	Escherichia coli	missing
SAMEA4444109	Escherichia coli	missing
SAMEA4444110	Escherichia coli	missing
SAMEA44516668	Escherichia coli	not available: to be reported later
SAMEA4537266	Escherichia coli	feces
SAMEA4916035	Escherichia coli	hospital "hospital"
SAMEA4916055	Escherichia coli	hospital "hospital"
SAMEA4916081	Escherichia coli	hospital
SAMEA4916092	Escherichia coli	hospital
SAMEA5818779	Escherichia coli	missing
SAMEA5818782	Escherichia coli	missing
SAMEA5818786	Escherichia coli	missing
SAMEA5818793	Escherichia coli	missing
SAMEA5852011	Escherichia coli	human gut
SAMEA5988830	Escherichia coli	vasculated blood of an human
SAMEA6595212	Escherichia coli	water "water"
SAMEA7853286	Escherichia coli	Hospital Universitario Gregorio Maranon (Madrid)
SAMEA8065689	Escherichia coli	Hospital General de Alicante (Alicante) "Hospital General de Alicante (Alicante)"
SAMEA8065716	Escherichia coli	Hospital Universitario Mutua de Terrassa (Terrassa)
SAMEA8065782	Escherichia coli	Hospital Universitario Central de Asturias (Oviedo) "Hospital Universitario Central de Asturias (Oviedo)"
SAMEA8065790	Escherichia coli	Hospital de Guadalajara (Guadalajara)
SAMEA8065794	Escherichia coli	Hospital de Guadalajara (Guadalajara)
SAMEA8065809	Escherichia coli	Hospital de Guadalajara (Guadalajara)
SAMEA8919815	Escherichia coli	missing
SAMEA8952618	Escherichia coli	phylogroupE "phylogroupE"
SAMEA8952619	Escherichia coli	phylogroupE "phylogroupE"
SAMEA8952620	Escherichia coli	phylogroupE
SAMEA8952621	Escherichia coli	phylogroupE
SAMEA8952622	Escherichia coli	phylogroupE "phylogroupE"
SAMEA8952623	Escherichia coli	phylogroupE "phylogroupE"
SAMEA8952624	Escherichia coli	phylogroupE
SAMEA8952629	Escherichia coli	phylogroupE
SAMEA8952630	Escherichia coli	phylogroupE
SAMEA8952631	Escherichia coli	phylogroupE "phylogroupE"
SAMEA8952632	Escherichia coli	phylogroupE "phylogroupE"
SAMEA8952633	Escherichia coli	phylogroupE
SAMEA8952634	Escherichia coli	phylogroupE
SAMEA8952635	Escherichia coli	phylogroupE
SAMN00002656	Escherichia coli	missing
SAMN00718807	Escherichia coli	missing
SAMN02353067	Escherichia coli	missing
SAMN02436015	Escherichia coli	missing
SAMN02436234	Escherichia coli	missing
SAMN02440167	Escherichia coli	missing
SAMN02471201	Escherichia coli	missing
SAMN02471895	Escherichia coli	lesion swab of diarrheal isolate
SAMN02596920	Escherichia coli	missing
SAMN02597081	Escherichia coli	missing
SAMN02603426	Escherichia coli	missing
SAMN02603900	Escherichia coli	missing
SAMN02604092	Escherichia coli	missing
SAMN02604176	Escherichia coli	missing
SAMN02742771	Escherichia coli	urine "urine"
SAMN02850627	Escherichia coli	Laboratory "Laboratory"
SAMN02951658	Escherichia coli	stool
SAMN03067748	Escherichia coli	Pig (faeces)
SAMN03093203	Escherichia coli	missing
SAMN03569084	Escherichia coli	missing
SAMN03765122	Escherichia coli	missing
SAMN03768475	Escherichia coli	cellulitis
SAMN03922979	Escherichia coli	bodily fluid
SAMN03922994	Escherichia coli	bodily fluid
SAMN03996315	Escherichia coli	urine cathether "urine cathether"
SAMN03996336	Escherichia coli	environmental "environmental"
SAMN04017854	Escherichia coli	lung "lung"
SAMN04100041	Escherichia coli	feces "feces"
SAMN04388539	Escherichia coli	Unknown
SAMN04388554	Escherichia coli	Unknown
SAMN04393250	Escherichia coli	Unknown "Unknown"
SAMN04393298	Escherichia coli	Unknown
SAMN04504054	Escherichia coli	stool "stool"
SAMN04563602	Escherichia coli	cattle fecal
SAMN04578538	Escherichia coli	Unknown
SAMN04966308	Escherichia coli	ground beef
SAMN05368232	Escherichia coli	missing "missing"
SAMN05730657	Escherichia coli	feces
SAMN05954726	Escherichia coli	fecal sample
SAMN05954729	Escherichia coli	fecal sample
SAMN05965804	Escherichia coli	Laboratory "Laboratory"
SAMN05969695	Escherichia coli	urine from cystostomy "urine from cystostomy"
SAMN06159501	Escherichia coli	na "na"
SAMN06833089	Escherichia coli	hospital "hospital"
SAMN07196152	Escherichia coli	urine
SAMN07196153	Escherichia coli	urine
SAMN07196154	Escherichia coli	urine
SAMN07196155	Escherichia coli	urine "urine"
SAMN07196156	Escherichia coli	urine
SAMN07196157	Escherichia coli	urine
SAMN07196158	Escherichia coli	urine
SAMN07291511	Escherichia coli	missing "missing"
SAMN07291521	Escherichia coli	missing "missing"
SAMN07303086	Escherichia coli	experimental evolution "experimental evolution"
SAMN07312442	Escherichia coli	human "human"
SAMN07312443	Escherichia coli	human
SAMN07312444	Escherichia coli	human
SAMN07312446	Escherichia coli	human "human"
SAMN07312478	Escherichia coli	rectal "rectal"
SAMN07599867	Escherichia coli	feces "feces"
SAMN07599872	Escherichia coli	missing
SAMN07602583	Escherichia coli	feces "feces"
SAMN07638908	Escherichia coli	missing
SAMN07656202	Escherichia coli	missing
SAMN07656204	Escherichia coli	missing
SAMN07656208	Escherichia coli	missing "missing"
SAMN07656212	Escherichia coli	missing "missing"
SAMN07661345	Escherichia coli	urine "urine"
SAMN07679697	Escherichia coli	missing
SAMN07722573	Escherichia coli	missing
SAMN07731009	Escherichia coli	missing
SAMN07821902	Escherichia coli	patient suffering from HUS
SAMN08056753	Escherichia coli	stool of HUS-patient
SAMN08094773	Escherichia coli	fecal sample
SAMN08111325	Escherichia coli	fecal sample "fecal sample"
SAMN08242382	Escherichia coli	human stool sample
SAMN08570057	Escherichia coli	mixed reads from cultured ATCC samples "not applicable"
SAMN08579561	Escherichia coli	missing "missing"
SAMN08579562	Escherichia coli	stool
SAMN08579606	Escherichia coli	stool
SAMN08627830	Escherichia coli	stool "stool"
SAMN08706591	Escherichia coli	Peritoneal fluid "Peritoneal fluid"
SAMN08768112	Escherichia coli	Domesticated, Livestock: Bovine: animal manure: agricultural - farm
SAMN08824587	Escherichia coli	missing
SAMN08915508	Escherichia coli	missing
SAMN08932126	Escherichia coli	feces
SAMN09273490	Escherichia coli	urine "urine"
SAMN09694977	Escherichia coli	missing "missing"
SAMN09761791	Escherichia coli	feces
SAMN10163252	Escherichia coli	clinical isolate "clinical isolate"
SAMN10225034	Escherichia coli	urine
SAMN10531493	Escherichia coli	genetically modified lab strain MG1655 "genetically modified lab strain MG1655"
SAMN10531495	Escherichia coli	ceftazidime (8 ppm) after mating experiment "ceftazidime (8 ppm) after mating experiment"
SAMN10587464	Escherichia coli	feces
SAMN10621277	Escherichia coli	urine "urine"
SAMN10623053	Escherichia coli	missing
SAMN10623914	Escherichia coli	anal swab
SAMN10623995	Escherichia coli	missing "missing"
SAMN10691154	Escherichia coli	missing "missing"
SAMN10740160	Escherichia coli	stool "stool"
SAMN10748446	Escherichia coli	urine "urine"
SAMN10748581	Escherichia coli	urine "urine"
SAMN10748585	Escherichia coli	urine "urine"
SAMN10748588	Escherichia coli	urine
SAMN10748593	Escherichia coli	urine "urine"
SAMN10748596	Escherichia coli	urine
SAMN10748603	Escherichia coli	urine "urine"
SAMN10748605	Escherichia coli	urine "urine"
SAMN10748606	Escherichia coli	urine "urine"
SAMN10748607	Escherichia coli	urine "urine"
SAMN10754569	Escherichia coli	Clinical material "Clinical material"
SAMN10754681	Escherichia coli	Clinical material "Clinical material"
SAMN12163086	Escherichia coli	Unknown
SAMN12163087	Escherichia coli	Unknown
SAMN12163088	Escherichia coli	Unknown
SAMN12163089	Escherichia coli	Unknown
SAMN12163090	Escherichia coli	Unknown
SAMN12163091	Escherichia coli	Unknown "Unknown"
SAMN12163092	Escherichia coli	Unknown
SAMN12163093	Escherichia coli	blood
SAMN12163094	Escherichia coli	blood
SAMN12163095	Escherichia coli	blood
SAMN12163096	Escherichia coli	blood "blood"
SAMN12163097	Escherichia coli	blood "blood"
SAMN12163098	Escherichia coli	blood
SAMN12163100	Escherichia coli	blood "blood"
SAMN12163101	Escherichia coli	blood
SAMN12163102	Escherichia coli	blood "blood"
SAMN12163104	Escherichia coli	blood
SAMN12212552	Escherichia coli	missing "missing"
SAMN12212555	Escherichia coli	missing "missing"
SAMN12501891	Escherichia coli	missing
SAMN12603256	Escherichia coli	missing
SAMN12603257	Escherichia coli	mouse gut
SAMN12603258	Escherichia coli	mouse gut
SAMN12603259	Escherichia coli	mouse gut
SAMN12603260	Escherichia coli	mouse gut "mouse gut"
SAMN12603261	Escherichia coli	mouse gut
SAMN12603262	Escherichia coli	mouse gut
SAMN12603263	Escherichia coli	mouse gut "mouse gut"
SAMN12603264	Escherichia coli	mouse gut
SAMN12603265	Escherichia coli	mouse gut
SAMN12603266	Escherichia coli	mouse gut
SAMN12603267	Escherichia coli	mouse gut "mouse gut"
SAMN12603268	Escherichia coli	mouse gut "mouse gut"
SAMN12603269	Escherichia coli	mouse gut
SAMN12603270	Escherichia coli	mouse gut
SAMN12603271	Escherichia coli	mouse gut "mouse gut"
SAMN12671072	Escherichia coli	feces
SAMN12924759	Escherichia coli	feces
SAMN13340762	Escherichia coli	blood culture
SAMN13450472	Escherichia coli	missing "missing"
SAMN13577972	Escherichia coli	not applicable "not applicable"
SAMN13577973	Escherichia coli	not applicable "not applicable"
SAMN13577974	Escherichia coli	not applicable
SAMN13577975	Escherichia coli	not applicable "not applicable"
SAMN13577976	Escherichia coli	not applicable "not applicable"
SAMN13577977	Escherichia coli	not applicable "not applicable"
SAMN13613886	Escherichia coli	missing
SAMN13613893	Escherichia coli	missing
SAMN13613899	Escherichia coli	missing
SAMN13782172	Escherichia coli	feces
SAMN14114388	Escherichia coli	missing
SAMN14115144	Escherichia coli	missing
SAMN14115145	Escherichia coli	pig
SAMN14137881	Escherichia coli	Blood culture "Blood culture"
SAMN14265980	Escherichia coli	blood
SAMN14265983	Escherichia coli	urine "urine"
SAMN14265984	Escherichia coli	unknown "unknown"
SAMN14329495	Escherichia coli	missing
SAMN14342432	Escherichia coli	Human feces
SAMN14342433	Escherichia coli	Human feces
SAMN14342434	Escherichia coli	drinking water
SAMN14342435	Escherichia coli	Human feces "Human feces"
SAMN14342436	Escherichia coli	Human feces
SAMN14342437	Escherichia coli	drinking water
SAMN14342438	Escherichia coli	Human feces
SAMN14342439	Escherichia coli	Human feces "Human feces"
SAMN14342440	Escherichia coli	drinking water
SAMN14342441	Escherichia coli	Human feces "Human feces"
SAMN14342442	Escherichia coli	Human feces
SAMN14342443	Escherichia coli	drinking water "drinking water"
SAMN14342444	Escherichia coli	Human feces "Human feces"
SAMN14342445	Escherichia coli	Human feces
SAMN14342446	Escherichia coli	drinking water "drinking water"
SAMN14342447	Escherichia coli	Human feces "Human feces"
SAMN14342448	Escherichia coli	Human feces
SAMN14342449	Escherichia coli	drinking water
SAMN14342450	Escherichia coli	Human feces
SAMN14342451	Escherichia coli	Human feces "Human feces"
SAMN14342452	Escherichia coli	drinking water
SAMN14342453	Escherichia coli	Human feces "Human feces"
SAMN14342454	Escherichia coli	Human feces "Human feces"
SAMN14342455	Escherichia coli	drinking water
SAMN14342456	Escherichia coli	Human feces "Human feces"
SAMN14342457	Escherichia coli	Human feces "Human feces"
SAMN14342458	Escherichia coli	drinking water
SAMN14342459	Escherichia coli	Human feces "Human feces"
SAMN14342460	Escherichia coli	Human feces "Human feces"
SAMN14342461	Escherichia coli	drinking water "drinking water"
SAMN14609788	Escherichia coli	rectal swab from healthy college student
SAMN14847909	Escherichia coli	Urine Catheter urine
SAMN14847923	Escherichia coli	Colonstomy swab
SAMN14847929	Escherichia coli	Rectal swab
SAMN14943535	Escherichia coli	rectal swab from healthy college student "rectal swab from healthy college student"
SAMN15532307	Escherichia coli	wheat flour
SAMN15532308	Escherichia coli	missing "missing"
SAMN15532309	Escherichia coli	missing
SAMN15572255	Escherichia coli	missing
SAMN15572261	Escherichia coli	missing
SAMN15904654	Escherichia coli	urine
SAMN16125011	Escherichia coli	sewage
SAMN16125012	Escherichia coli	sludge
SAMN16183872	Escherichia coli	non-specified beef samples "non-specified beef samples"
SAMN16183874	Escherichia coli	beef trimmings
SAMN16304146	Escherichia coli	feces "feces"
SAMN16304150	Escherichia coli	feces "feces"
SAMN16304178	Escherichia coli	feces
SAMN16304199	Escherichia coli	feces
SAMN16304211	Escherichia coli	feces
SAMN16304212	Escherichia coli	feces "feces"
SAMN16304240	Escherichia coli	feces
SAMN16327877	Escherichia coli	blood sample
SAMN16330218	Escherichia coli	blood culture, Ankara
SAMN16339631	Escherichia coli	blood culture, Ankara
SAMN16339682	Escherichia coli	blood culture, Ankara
SAMN16354869	Escherichia coli	blood culture, Ankara
SAMN16354875	Escherichia coli	blood culture, Ankara
SAMN16454191	Escherichia coli	Cattle hide "Cattle hide"
SAMN16454192	Escherichia coli	Cattle hide "Cattle hide"
SAMN16454193	Escherichia coli	Cattle hide "Cattle hide"
SAMN16454214	Escherichia coli	Cattle hide "Cattle hide"
SAMN16454215	Escherichia coli	Cattle hide "Cattle hide"
SAMN17073774	Escherichia coli	feces "feces"
SAMN17073776	Escherichia coli	rectal swab "rectal swab"
SAMN17214840	Escherichia coli	waste water "waste water"
SAMN17248683	Escherichia coli	missing
SAMN17248684	Escherichia coli	missing
SAMN17309453	Escherichia coli	laboratory
SAMN17309454	Escherichia coli	laboratory "laboratory"
SAMN17309455	Escherichia coli	laboratory "laboratory"
SAMN17373163	Escherichia coli	missing
SAMN17373168	Escherichia coli	missing
SAMN17373174	Escherichia coli	missing
SAMN17373175	Escherichia coli	missing
SAMN17570630	Escherichia coli	missing
SAMN17771323	Escherichia coli	Rectal swab "Rectal swab"
SAMN17771324	Escherichia coli	Rectal swab
SAMN17771325	Escherichia coli	Rectal swab "Rectal swab"
SAMN17771327	Escherichia coli	Rectal swab
SAMN17771328	Escherichia coli	Rectal swab
SAMN17771329	Escherichia coli	Rectal swab
SAMN17771330	Escherichia coli	Rectal swab
SAMN17771331	Escherichia coli	Rectal swab "Rectal swab"
SAMN17771332	Escherichia coli	Rectal swab "Rectal swab"
SAMN17771333	Escherichia coli	Rectal swab "Rectal swab"
SAMN17771334	Escherichia coli	Rectal swab "Rectal swab"
SAMN17771336	Escherichia coli	food
SAMN17771337	Escherichia coli	food "food"
SAMN17771338	Escherichia coli	Rectal Swab
SAMN17771339	Escherichia coli	Rectal Swab "Rectal Swab"
SAMN17771340	Escherichia coli	Rectal Swab
SAMN17771341	Escherichia coli	food "food"
SAMN17771345	Escherichia coli	food
SAMN17771346	Escherichia coli	food
SAMN17771347	Escherichia coli	Rectal swab
SAMN17771348	Escherichia coli	Rectal swab
SAMN17771349	Escherichia coli	food "food"
SAMN17771350	Escherichia coli	food
SAMN17771356	Escherichia coli	Rectal swab
SAMN17771357	Escherichia coli	food
SAMN17771358	Escherichia coli	Rectal swab
SAMN17771359	Escherichia coli	Rectal swab "Rectal swab"
SAMN17831484	Escherichia coli	missing
SAMN17831486	Escherichia coli	missing
SAMN17843115	Escherichia coli	water
SAMN17843116	Escherichia coli	water
SAMN17910918	Escherichia coli	food
SAMN17910919	Escherichia coli	food
SAMN17910920	Escherichia coli	Rectal swab "Rectal swab"
SAMN17910921	Escherichia coli	Rectal swab
SAMN17910922	Escherichia coli	food
SAMN17982893	Escherichia coli	cloacal sample "cloacal sample"
SAMN18309758	Escherichia coli	missing
SAMN18311226	Escherichia coli	missing "missing"
SAMN18311234	Escherichia coli	missing "missing"
SAMN18440217	Escherichia coli	liver sample
SAMN18446040	Escherichia coli	missing
SAMN18446043	Escherichia coli	missing
SAMN18446045	Escherichia coli	missing
SAMN18446047	Escherichia coli	missing
SAMN18446048	Escherichia coli	missing
SAMN18446049	Escherichia coli	missing
SAMN18709283	Escherichia coli	small intestine
SAMN18749717	Escherichia coli	stool
SAMN19011645	Escherichia coli	flour "flour"
SAMN19011646	Escherichia coli	missing "missing"
SAMN19011648	Escherichia coli	missing "missing"
SAMN19797008	Escherichia coli	urine
SAMN19872716	Escherichia coli	blood
SAMN19872717	Escherichia coli	urine
SAMN19872718	Escherichia coli	sputum "sputum"
SAMN19872719	Escherichia coli	urine "urine"
SAMN19872721	Escherichia coli	urine
SAMN19872723	Escherichia coli	urine "urine"
SAMN19872725	Escherichia coli	wound secretion "wound secretion"
SAMN20426599	Escherichia coli	missing
SAMN21159019	Escherichia coli	stool "stool"
SAMN21162368	Escherichia coli	rectal swab of 45 year old man with liver cirrhosis returning from Russia
SAMN21169124	Escherichia coli	blood "blood"
SAMN21169126	Escherichia coli	blood "blood"
SAMN21558688	Escherichia coli	urine (recurrent UTI) "urine (recurrent UTI)"
SAMN21558689	Escherichia coli	urine (asymptomatic UTI)
SAMN21922838	Escherichia coli	rectal swab
SAMN21922859	Escherichia coli	rectal swab "rectal swab"
SAMN21922860	Escherichia coli	rectal swab
SAMN22108507	Escherichia coli	missing
SAMN23081049	Escherichia coli	rectal swab "rectal swab"
SAMN23081050	Escherichia coli	blood culture
SAMN23081053	Escherichia coli	rectal swab "rectal swab"
SAMN23081054	Escherichia coli	urine
SAMN23081055	Escherichia coli	rectal swab
SAMN23081056	Escherichia coli	rectal swab "rectal swab"
SAMN23081057	Escherichia coli	urine
SAMN23102502	Escherichia coli	NA
SAMN23848296	Escherichia coli	rectal swab from healthy participants
SAMN23895604	Escherichia coli	rectal swab from healthy participants
SAMN23895753	Escherichia coli	rectal swab from healthy participants "rectal swab from healthy participants"
SAMN24975553	Escherichia coli	blood "blood"
SAMN24975554	Escherichia coli	blood
SAMN24975952	Escherichia coli	blood "blood"
SAMN24976033	Escherichia coli	blood
SAMN24976404	Escherichia coli	blood
SAMN24976414	Escherichia coli	blood
SAMN24976522	Escherichia coli	blood
SAMN24977285	Escherichia coli	blood "blood"
SAMN24977493	Escherichia coli	blood
SAMN24979483	Escherichia coli	blood
SAMN24979498	Escherichia coli	blood
SAMN24985826	Escherichia coli	blood "blood"
SAMN24992592	Escherichia coli	blood
SAMN25000402	Escherichia coli	blood
SAMN25000409	Escherichia coli	blood "blood"
SAMN25000427	Escherichia coli	blood
SAMN25001171	Escherichia coli	blood
SAMN25001173	Escherichia coli	blood "blood"
SAMN25183876	Escherichia coli	missing
SAMD00052672	Escherichia coli	missing
SAMD00077091	Escherichia coli	missing
SAMD00077106	Escherichia coli	missing
SAMD00169829	Escherichia coli	missing
SAMD00243958	Escherichia coli	missing
SAMD00243959	Escherichia coli	missing
SAMD00243960	Escherichia coli	missing
SAMD00243974	Escherichia coli	missing
SAMD00243975	Escherichia coli	missing
SAMD00243976	Escherichia coli	missing
SAMD00243981	Escherichia coli	missing
SAMD00243983	Escherichia coli	missing
SAMD00243984	Escherichia coli	missing
SAMD00243988	Escherichia coli	missing
SAMD00243989	Escherichia coli	missing
SAMD00243990	Escherichia coli	missing
SAMD00243991	Escherichia coli	missing
SAMD00253257	Escherichia coli	missing
SAMD00253289	Escherichia coli	missing
SAMD00253291	Escherichia coli	missing
SAMD00253293	Escherichia coli	missing
SAMD00253294	Escherichia coli	missing
SAMD00253295	Escherichia coli	missing
SAMD00253296	Escherichia coli	missing
SAMD00253297	Escherichia coli	missing
SAMD00253298	Escherichia coli	missing
SAMD00334384	Escherichia coli	missing
SAMD00334385	Escherichia coli	missing
SAMD00393905	Escherichia coli	missing
SAMEA104318215	Escherichia coli	Rectum "Rectum"
SAMEA104370067	Escherichia coli	feces
SAMEA104370070	Escherichia coli	feces
SAMEA2593952	Escherichia coli	Human faeces "Human faeces"
SAMEA2593954	Escherichia coli	Human faeces
SAMEA2593968	Escherichia coli	Human faeces "Human faeces"
SAMEA2709031	Escherichia coli	not available: to be reported later "not available: to be reported later"
SAMEA2709033	Escherichia coli	not available: to be reported later
SAMEA2709038	Escherichia coli	not available: to be reported later "not available: to be reported later"
SAMEA2742598	Escherichia coli	not available: to be reported later
SAMEA2742600	Escherichia coli	not available: to be reported later
SAMEA3307897	Escherichia coli	not available: to be reported later "not available: to be reported later"
SAMEA3368274	Escherichia coli	not available: to be reported later "not available: to be reported later"
SAMEA3368275	Escherichia coli	not available: to be reported later "not available: to be reported later"
SAMEA3368277	Escherichia coli	not available: to be reported later
SAMEA3368278	Escherichia coli	not available: to be reported later "not available: to be reported later"
SAMEA3368279	Escherichia coli	not available: to be reported later
SAMEA3368280	Escherichia coli	not available: to be reported later "not available: to be reported later"
SAMEA3368282	Escherichia coli	not available: to be reported later "not available: to be reported later"
SAMEA3368283	Escherichia coli	not available: to be reported later
SAMEA3368284	Escherichia coli	not available: to be reported later
SAMEA3368286	Escherichia coli	not available: to be reported later
SAMEA3368287	Escherichia coli	Diarrhoea
SAMEA3368320	Escherichia coli	not available: to be reported later "not available: to be reported later"
SAMEA3368321	Escherichia coli	not available: to be reported later "not available: to be reported later"
SAMEA3368322	Escherichia coli	not available: to be reported later "not available: to be reported later"
SAMEA3368323	Escherichia coli	not available: to be reported later "not available: to be reported later"
SAMEA3368338	Escherichia coli	not available: to be reported later "not available: to be reported later"
SAMEA3368340	Escherichia coli	not available: to be reported later
SAMEA3368341	Escherichia coli	not available: to be reported later "not available: to be reported later"
SAMEA3368343	Escherichia coli	not available: to be reported later
SAMEA3376915	Escherichia coli	not available: to be reported later "not available: to be reported later"
SAMEA3376916	Escherichia coli	not available: to be reported later
SAMEA3376919	Escherichia coli	not available: to be reported later
SAMEA3376931	Escherichia coli	not available: to be reported later "not available: to be reported later"
SAMEA3376932	Escherichia coli	Diarrhoea
SAMEA3393062	Escherichia coli	not available: to be reported later
SAMEA3400780	Escherichia coli	not available: to be reported later
SAMEA3400783	Escherichia coli	not available: to be reported later "not available: to be reported later"
SAMEA3400787	Escherichia coli	not available: to be reported later
SAMEA3400791	Escherichia coli	not available: to be reported later "not available: to be reported later"
SAMEA3403039	Escherichia coli	not available: to be reported later "not available: to be reported later"
SAMEA3403042	Escherichia coli	not available: to be reported later
SAMEA3403049	Escherichia coli	not available: to be reported later "not available: to be reported later"
SAMEA3403051	Escherichia coli	not available: to be reported later
SAMEA3443764	Escherichia coli	not available: to be reported later
SAMEA3443773	Escherichia coli	not available: to be reported later "not available: to be reported later"
SAMEA3443774	Escherichia coli	not available: to be reported later
SAMEA3446330	Escherichia coli	not available: to be reported later
SAMEA3446332	Escherichia coli	not available: to be reported later "not available: to be reported later"
SAMEA3446333	Escherichia coli	not available: to be reported later "not available: to be reported later"
SAMEA3446334	Escherichia coli	not available: to be reported later "not available: to be reported later"
SAMEA3446342	Escherichia coli	not available: to be reported later
SAMEA3446343	Escherichia coli	not available: to be reported later "not available: to be reported later"
SAMEA3446351	Escherichia coli	not available: to be reported later "not available: to be reported later"
SAMEA3446352	Escherichia coli	not available: to be reported later
SAMEA3451116	Escherichia coli	not available: to be reported later
SAMEA3451118	Escherichia coli	not available: to be reported later "not available: to be reported later"
SAMEA3451119	Escherichia coli	not available: to be reported later
SAMEA3451121	Escherichia coli	not available: to be reported later
SAMEA3451122	Escherichia coli	not available: to be reported later
SAMEA3451128	Escherichia coli	not available: to be reported later
SAMEA3451133	Escherichia coli	not available: to be reported later "not available: to be reported later"
SAMEA3451136	Escherichia coli	not available: to be reported later "not available: to be reported later"
SAMEA3451139	Escherichia coli	not available: to be reported later
SAMEA3468852	Escherichia coli	not available: to be reported later "not available: to be reported later"
SAMEA3468859	Escherichia coli	not available: to be reported later "not available: to be reported later"
SAMEA3468860	Escherichia coli	not available: to be reported later
SAMEA3468862	Escherichia coli	Oedema "Oedema"
SAMEA3468863	Escherichia coli	not available: to be reported later
SAMEA3468865	Escherichia coli	not available: to be reported later
SAMEA3468866	Escherichia coli	not available: to be reported later "not available: to be reported later"
SAMEA3469437	Escherichia coli	not available: to be reported later
SAMEA3469443	Escherichia coli	not available: to be reported later "not available: to be reported later"
SAMEA3469444	Escherichia coli	feces
SAMEA3469446	Escherichia coli	feces "feces"
SAMEA3469448	Escherichia coli	missing
SAMEA3469449	Escherichia coli	missing
SAMEA3472043	Escherichia coli	feces
SAMEA3472103	Escherichia coli	feces
SAMEA3472120	Escherichia coli	feces
SAMEA3472132	Escherichia coli	feces
SAMEA3492640	Escherichia coli	not available: to be reported later
SAMEA3492641	Escherichia coli	not available: to be reported later
SAMEA3492642	Escherichia coli	not available: to be reported later
SAMEA3492643	Escherichia coli	not available: to be reported later
SAMEA3492644	Escherichia coli	not available: to be reported later "not available: to be reported later"
SAMEA3492650	Escherichia coli	Vagina Urine "Vagina Urine"
SAMEA3498461	Escherichia coli	missing
SAMEA3505364	Escherichia coli	not available: to be reported later
SAMEA3505369	Escherichia coli	not available: to be reported later
SAMEA3512671	Escherichia coli	not available: to be reported later "not available: to be reported later"
SAMEA3512672	Escherichia coli	not available: to be reported later
SAMEA3512673	Escherichia coli	not available: to be reported later
SAMEA3529257	Escherichia coli	not available: not collected "not available: not collected"
SAMEA3539714	Escherichia coli	excreta
SAMEA3597577	Escherichia coli	not available: to be reported later "not available: to be reported later"
SAMEA3662915	Escherichia coli	Excreta
SAMEA3672877	Escherichia coli	not available: to be reported later "not available: to be reported later"
SAMEA3696437	Escherichia coli	not available: to be reported later "not available: to be reported later"
SAMEA3724850	Escherichia coli	Bronchial aspirate
SAMEA3861965	Escherichia coli	not available: to be reported later "not available: to be reported later"
SAMEA3861966	Escherichia coli	not available: to be reported later
SAMEA3861967	Escherichia coli	not available: to be reported later
SAMEA3861968	Escherichia coli	not available: to be reported later "not available: to be reported later"
SAMEA3867445	Escherichia coli	not available: to be reported later
SAMEA3936791	Escherichia coli	not available: to be reported later "not available: to be reported later"
SAMEA3936799	Escherichia coli	not available: to be reported later "not available: to be reported later"
SAMEA4412693	Escherichia coli	not available: to be reported later
SAMEA4412708	Escherichia coli	not available: to be reported later
SAMEA44517418	Escherichia coli	not available: to be reported later "not available: to be reported later"
SAMEA4557277	Escherichia coli	missing
SAMEA4607523	Escherichia coli	feces
SAMEA4607544	Escherichia coli	feces "feces"
SAMEA4607577	Escherichia coli	feces
SAMEA4607619	Escherichia coli	feces "feces"
SAMEA4607664	Escherichia coli	feces
SAMEA4609993	Escherichia coli	missing
SAMEA4609994	Escherichia coli	missing
SAMEA4623344	Escherichia coli	faecal
SAMEA4643518	Escherichia coli	wound or pus swab "wound or pus swab"
SAMEA4853203	Escherichia coli	faecal
SAMEA4916027	Escherichia coli	hospital
SAMEA4916028	Escherichia coli	hospital "hospital"
SAMEA4916030	Escherichia coli	hospital
SAMEA4916036	Escherichia coli	hospital
SAMEA4916063	Escherichia coli	hospital
SAMEA4916084	Escherichia coli	hospital
SAMEA4916089	Escherichia coli	hospital "hospital"
SAMEA4916093	Escherichia coli	hospital
SAMEA4916096	Escherichia coli	hospital "hospital"
SAMEA4916101	Escherichia coli	hospital "hospital"
SAMEA4916104	Escherichia coli	hospital
SAMEA4916121	Escherichia coli	hospital "hospital"
SAMEA5098337	Escherichia coli	feces
SAMEA5098361	Escherichia coli	feces "feces"
SAMEA5098414	Escherichia coli	feces "feces"
SAMEA5818780	Escherichia coli	missing
SAMEA5818781	Escherichia coli	missing
SAMEA5818783	Escherichia coli	missing
SAMEA5818784	Escherichia coli	missing
SAMEA5818785	Escherichia coli	missing
SAMEA5818787	Escherichia coli	missing
SAMEA5818788	Escherichia coli	missing
SAMEA5818789	Escherichia coli	missing
SAMEA5818790	Escherichia coli	missing
SAMEA5818791	Escherichia coli	missing
SAMEA5818792	Escherichia coli	missing
SAMEA5818794	Escherichia coli	missing
SAMEA5934380	Escherichia coli	missing
SAMEA5934595	Escherichia coli	missing
SAMEA5934603	Escherichia coli	missing
SAMEA5934613	Escherichia coli	missing
SAMEA5934620	Escherichia coli	missing
SAMEA6595205	Escherichia coli	water
SAMEA6595207	Escherichia coli	water "water"
SAMEA6595208	Escherichia coli	water "water"
SAMEA6595210	Escherichia coli	water "water"
SAMEA6595211	Escherichia coli	water "water"
SAMEA6595215	Escherichia coli	water "water"
SAMEA6595216	Escherichia coli	water "water"
SAMEA6595218	Escherichia coli	sediment "sediment"
SAMEA6595221	Escherichia coli	soil
SAMEA6595222	Escherichia coli	soil
SAMEA6595224	Escherichia coli	soil
SAMEA6595226	Escherichia coli	soil "soil"
SAMEA6595227	Escherichia coli	soil
SAMEA6595228	Escherichia coli	soil
SAMEA6595229	Escherichia coli	soil "soil"
SAMEA6595230	Escherichia coli	soil
SAMEA6595231	Escherichia coli	soil
SAMEA6595232	Escherichia coli	soil "soil"
SAMEA6595234	Escherichia coli	soil "soil"
SAMEA6595236	Escherichia coli	soil
SAMEA6595237	Escherichia coli	soil "soil"
SAMEA6595240	Escherichia coli	water
SAMEA6595244	Escherichia coli	water
SAMEA6595247	Escherichia coli	water
SAMEA7025514	Escherichia coli	urine
SAMEA7287974	Escherichia coli	Wild bird
SAMEA7287975	Escherichia coli	Wild bird
SAMEA7287976	Escherichia coli	Wild bird
SAMEA7287977	Escherichia coli	red fox "red fox"
SAMEA7287979	Escherichia coli	red fox
SAMEA7287981	Escherichia coli	pig
SAMEA7746142	Escherichia coli	blood "blood"
SAMEA7746181	Escherichia coli	blood "blood"
SAMEA7853234	Escherichia coli	Hospital Universitario Gregorio Maranon (Madrid) "Hospital Universitario Gregorio Maranon (Madrid)"
SAMEA7853282	Escherichia coli	Hospital Infanta Leonor (Madrid) "Hospital Infanta Leonor (Madrid)"
SAMEA7962779	Escherichia coli	Hospital Universitario Gregorio Maranon (Madrid) "Hospital Universitario Gregorio Maranon (Madrid)"
SAMEA8065704	Escherichia coli	Hospital Clinic (Barcelona) "Hospital Clinic (Barcelona)"
SAMEA8065712	Escherichia coli	Hospital Universitario Mutua de Terrassa (Terrassa) "Hospital Universitario Mutua de Terrassa (Terrassa)"
SAMEA8065713	Escherichia coli	Hospital Universitario Mutua de Terrassa (Terrassa)
SAMEA8065718	Escherichia coli	Hospital Universitario La Paz (Madrid)
SAMEA8065719	Escherichia coli	Hospital Universitario La Paz (Madrid) "Hospital Universitario La Paz (Madrid)"
SAMEA8065748	Escherichia coli	Hospital Universitario Ramon y Cajal (Madrid) "Hospital Universitario Ramon y Cajal (Madrid)"
SAMEA8065752	Escherichia coli	Hospital Universitario Ramon y Cajal (Madrid)
SAMEA8065756	Escherichia coli	Hospital Universitario Ramon y Cajal (Madrid)
SAMEA8065764	Escherichia coli	Hospital Universitario La Princesa (Madrid)
SAMEA8065784	Escherichia coli	Hospital Universitario Central de Asturias (Oviedo) "Hospital Universitario Central de Asturias (Oviedo)"
SAMEA8065812	Escherichia coli	Hospital de El Escorial (Madrid)
SAMEA8065833	Escherichia coli	Hospital Univeristario de Bellvitge (Barcelona)
SAMEA8718167	Escherichia coli	PAR "PAR"
SAMEA8718205	Escherichia coli	VDG
SAMEA8801264	Escherichia coli	Mouse faeces
SAMEA8801278	Escherichia coli	Mouse faeces "Mouse faeces"
SAMEA8801496	Escherichia coli	Mouse faeces
SAMEA8919074	Escherichia coli	ROAR
SAMEA8919830	Escherichia coli	missing
SAMEA8952625	Escherichia coli	phylogroupE "phylogroupE"
SAMEA8952627	Escherichia coli	phylogroupE "phylogroupE"
SAMN02640259	Escherichia coli	feces "feces"
SAMN02640261	Escherichia coli	in lab "in lab"
SAMN02739483	Escherichia coli	blood
SAMN02739484	Escherichia coli	blood "blood"
SAMN02739501	Escherichia coli	blood "blood"
SAMN02740841	Escherichia coli	blood "blood"
SAMN02740843	Escherichia coli	blood "blood"
SAMN03098240	Escherichia coli	stool
SAMN03255436	Escherichia coli	environmental "environmental"
SAMN03262746	Escherichia coli	urine
SAMN03262757	Escherichia coli	urine "urine"
SAMN03265483	Escherichia coli	feces
SAMN03265484	Escherichia coli	feces
SAMN03265975	Escherichia coli	Missing "Missing"
SAMN03280203	Escherichia coli	missing "missing"
SAMN03280204	Escherichia coli	missing "missing"
SAMN03280208	Escherichia coli	missing
SAMN03280211	Escherichia coli	missing
SAMN03462359	Escherichia coli	Rectal fecal grab samples from a commercial feedlot
SAMN03922924	Escherichia coli	bodily fluid "bodily fluid"
SAMN03996286	Escherichia coli	sputum
SAMN04014842	Escherichia coli	missing "missing"
SAMN04014889	Escherichia coli	missing
SAMN04054198	Escherichia coli	missing
SAMN04381848	Escherichia coli	unknown
SAMN04393208	Escherichia coli	Unknown "Unknown"
SAMN04393247	Escherichia coli	Unknown "Unknown"
SAMN04393286	Escherichia coli	Unknown
SAMN04393383	Escherichia coli	missing
SAMN04393384	Escherichia coli	missing
SAMN04487933	Escherichia coli	missing
SAMN04531145	Escherichia coli	stool "stool"
SAMN04763836	Escherichia coli	influent of waste water treatment plant "influent of waste water treatment plant"
SAMN04851093	Escherichia coli	stool
SAMN04851095	Escherichia coli	stool "stool"
SAMN04942842	Escherichia coli	fecal calf "fecal calf"
SAMN04993216	Escherichia coli	feces (Sus domesticus)
SAMN05172242	Escherichia coli	foot secretion
SAMN05194385	Escherichia coli	gut flora of female BALB c mice (Charles River Laboratories)
SAMN05381430	Escherichia coli	missing
SAMN05381562	Escherichia coli	missing
SAMN05381563	Escherichia coli	missing
SAMN05381564	Escherichia coli	missing
SAMN05381565	Escherichia coli	missing
SAMN05425592	Escherichia coli	Urine, bladder (ub)
SAMN05452878	Escherichia coli	antelope feces (Antilocapra americana)
SAMN05545168	Escherichia coli	blood "blood"
SAMN05552908	Escherichia coli	blood "blood"
SAMN05552972	Escherichia coli	blood
SAMN05560413	Escherichia coli	blood "blood"
SAMN05578889	Escherichia coli	feces
SAMN05607995	Escherichia coli	blood "blood"
SAMN05608005	Escherichia coli	blood "blood"
SAMN05730650	Escherichia coli	feces
SAMN05736413	Escherichia coli	urine
SAMN05756206	Escherichia coli	feces "feces"
SAMN05954725	Escherichia coli	stool sample "stool sample"
SAMN05954728	Escherichia coli	fecal sample
SAMN06649970	Escherichia coli	urine
SAMN06649971	Escherichia coli	feces
SAMN06649972	Escherichia coli	feces
SAMN06649973	Escherichia coli	feces "feces"
SAMN06649974	Escherichia coli	feces
SAMN06649975	Escherichia coli	sputum
SAMN06649976	Escherichia coli	urine
SAMN06649977	Escherichia coli	urine
SAMN06649978	Escherichia coli	feces "feces"
SAMN06649979	Escherichia coli	feces
SAMN06649980	Escherichia coli	feces "feces"
SAMN06649981	Escherichia coli	feces
SAMN06649982	Escherichia coli	feces "feces"
SAMN06649983	Escherichia coli	feces "feces"
SAMN07193009	Escherichia coli	clinical
SAMN07251586	Escherichia coli	feces
SAMN07291513	Escherichia coli	missing
SAMN07291514	Escherichia coli	missing
SAMN07291526	Escherichia coli	missing "missing"
SAMN07291543	Escherichia coli	missing "missing"
SAMN07312471	Escherichia coli	urine "urine"
SAMN07312481	Escherichia coli	urine
SAMN07312485	Escherichia coli	urine "urine"
SAMN07450579	Escherichia coli	Rectal swab
SAMN07450580	Escherichia coli	Rectal swab "Rectal swab"
SAMN07450610	Escherichia coli	Rectal swab "Rectal swab"
SAMN07450611	Escherichia coli	Rectal swab
SAMN07450612	Escherichia coli	Rectal swab "Rectal swab"
SAMN07450613	Escherichia coli	Rectal swab
SAMN07450614	Escherichia coli	Rectal swab
SAMN07450631	Escherichia coli	Rectal swab
SAMN07450632	Escherichia coli	Rectal swab
SAMN08095552	Escherichia coli	urine "urine"
SAMN08391364	Escherichia coli	missing
SAMN08391365	Escherichia coli	missing
SAMN08513223	Escherichia coli	urine
SAMN08513224	Escherichia coli	urine "urine"
SAMN08513252	Escherichia coli	respiratory airways
[truncated: 13,000 more rows]

## Sheet: Table 8
TT	Genome_1	Habitats	Species name	Genome_2	Habitats	Species name
ARO:3000999	GCA_020223615	building	Escherichia coli	GCA_020215925	vertebrate	Escherichia coli
ARO:3000904	GCA_904799765	vertebrate	Escherichia coli	GCA_013185405	plant	Escherichia coli
ARO:3000904	GCA_904799765	vertebrate	Escherichia coli	GCA_013350095	building	Escherichia coli
ARO:3000904	GCA_904799765	vertebrate	Escherichia coli	GCA_013350115	building	Escherichia coli
ARO:3000904	GCA_904799765	vertebrate	Escherichia coli	GCA_013350145	building	Escherichia coli
ARO:3000904	GCA_904799765	vertebrate	Escherichia coli	GCA_013350185	building	Escherichia coli
ARO:3000904	GCA_904799765	vertebrate	Escherichia coli	GCA_013350195	building	Escherichia coli
ARO:3000904	GCA_904799765	vertebrate	Escherichia coli	GCA_013423945	human	Escherichia coli
ARO:3000904	GCA_904799765	vertebrate	Escherichia coli	GCA_013423985	human	Escherichia coli
ARO:3000904	GCA_904799765	vertebrate	Escherichia coli	GCA_013424005	human	Escherichia coli
ARO:3000904	GCA_904799765	vertebrate	Escherichia coli	GCA_013424085	human	Escherichia coli
ARO:3000904	GCA_904799765	vertebrate	Escherichia coli	GCA_013424205	human	Escherichia coli
ARO:3000904	GCA_904799765	vertebrate	Escherichia coli	GCA_013424485	human	Escherichia coli
ARO:3000904	GCA_904799765	vertebrate	Escherichia coli	GCA_013424905	human	Escherichia coli
ARO:3000904	GCA_904799765	vertebrate	Escherichia coli	GCA_013424935	human	Escherichia coli
ARO:3000904	GCA_904799765	vertebrate	Escherichia coli	GCA_013424995	human	Escherichia coli
ARO:3000904	GCA_904799765	vertebrate	Escherichia coli	GCA_013425145	human	Escherichia coli
ARO:3000904	GCA_904799765	vertebrate	Escherichia coli	GCA_013425265	human	Escherichia coli
ARO:3000904	GCA_904799765	vertebrate	Escherichia coli	GCA_013694125	human	Escherichia coli
ARO:3000904	GCA_904799765	vertebrate	Escherichia coli	GCA_014854635	aquatic	Escherichia coli
ARO:3000904	GCA_904799765	vertebrate	Escherichia coli	GCA_014854635	aquatic	Escherichia coli
ARO:3000904	GCA_904799765	vertebrate	Escherichia coli	GCA_014858035	aquatic	Escherichia coli
ARO:3000904	GCA_904799765	vertebrate	Escherichia coli	GCA_014925945	aquatic	Escherichia coli
ARO:3000904	GCA_904799765	vertebrate	Escherichia coli	GCA_014925955	aquatic	Escherichia coli
ARO:3000904	GCA_904799765	vertebrate	Escherichia coli	GCA_014926045	aquatic	Escherichia coli
ARO:3000904	GCA_904799765	vertebrate	Escherichia coli	GCA_014982585	human	Escherichia coli
ARO:3000904	GCA_904799765	vertebrate	Escherichia coli	GCA_015208465	building	Escherichia coli
ARO:3000904	GCA_904799765	vertebrate	Escherichia coli	GCA_015208485	building	Escherichia coli
ARO:3000904	GCA_904799765	vertebrate	Escherichia coli	GCA_015208495	building	Escherichia coli
ARO:3000904	GCA_904799765	vertebrate	Escherichia coli	GCA_015208565	building	Escherichia coli
ARO:3000904	GCA_904799765	vertebrate	Escherichia coli	GCA_015208625	building	Escherichia coli
ARO:3000904	GCA_904799765	vertebrate	Escherichia coli	GCA_015208665	building	Escherichia coli
ARO:3000904	GCA_904799765	vertebrate	Escherichia coli	GCA_015230615	soil	Escherichia coli
ARO:3000904	GCA_904799765	vertebrate	Escherichia coli	GCA_015230635	soil	Escherichia coli
ARO:3000904	GCA_904799765	vertebrate	Escherichia coli	GCA_015230685	soil	Escherichia coli
ARO:3000904	GCA_904799765	vertebrate	Escherichia coli	GCA_015230775	soil	Escherichia coli
ARO:3000904	GCA_904799765	vertebrate	Escherichia coli	GCA_015230785	soil	Escherichia coli
ARO:3000904	GCA_904799765	vertebrate	Escherichia coli	GCA_015230835	soil	Escherichia coli
ARO:3000904	GCA_904799765	vertebrate	Escherichia coli	GCA_015548345	human	Escherichia coli
ARO:3000904	GCA_904799765	vertebrate	Escherichia coli	GCA_015549645	human	Escherichia coli
ARO:3000904	GCA_904799765	vertebrate	Escherichia coli	GCA_015551085	human	Escherichia coli
ARO:3000904	GCA_904799765	vertebrate	Escherichia coli	GCA_015552285	human	Escherichia coli
ARO:3000904	GCA_904799765	vertebrate	Escherichia coli	GCA_015553995	human	Escherichia coli
ARO:3000904	GCA_904799765	vertebrate	Escherichia coli	GCA_015556015	human	Escherichia coli
ARO:3000904	GCA_904799765	vertebrate	Escherichia coli	GCA_015556565	human	Escherichia coli
ARO:3000904	GCA_904799765	vertebrate	Escherichia coli	GCA_015557155	human	Escherichia coli
ARO:3000904	GCA_904799765	vertebrate	Escherichia coli	GCA_015561295	human	Escherichia coli
ARO:3000904	GCA_904799765	vertebrate	Escherichia coli	GCA_015699055	human	Escherichia coli
ARO:3000904	GCA_904799765	vertebrate	Escherichia coli	GCA_015699395	human	Escherichia coli
ARO:3000904	GCA_904799765	vertebrate	Escherichia coli	GCA_015699825	human	Escherichia coli
ARO:3000904	GCA_904799765	vertebrate	Escherichia coli	GCA_016019115	human	Escherichia coli
ARO:3000904	GCA_904799765	vertebrate	Escherichia coli	GCA_016019125	human	Escherichia coli
ARO:3000904	GCA_904799765	vertebrate	Escherichia coli	GCA_016019155	human	Escherichia coli
ARO:3000904	GCA_904799765	vertebrate	Escherichia coli	GCA_016019165	human	Escherichia coli
ARO:3000904	GCA_904799765	vertebrate	Escherichia coli	GCA_016019185	human	Escherichia coli
ARO:3000904	GCA_904799765	vertebrate	Escherichia coli	GCA_016019215	human	Escherichia coli
ARO:3000904	GCA_904799765	vertebrate	Escherichia coli	GCA_016019235	human	Escherichia coli
ARO:3000904	GCA_904799765	vertebrate	Escherichia coli	GCA_016019255	human	Escherichia coli
ARO:3000904	GCA_904799765	vertebrate	Escherichia coli	GCA_016019265	human	Escherichia coli
ARO:3000904	GCA_904799765	vertebrate	Escherichia coli	GCA_016019275	human	Escherichia coli
ARO:3000904	GCA_904799765	vertebrate	Escherichia coli	GCA_016019315	human	Escherichia coli
ARO:3000904	GCA_904799765	vertebrate	Escherichia coli	GCA_016019335	human	Escherichia coli
ARO:3000904	GCA_904799765	vertebrate	Escherichia coli	GCA_016019355	human	Escherichia coli
ARO:3000904	GCA_904799765	vertebrate	Escherichia coli	GCA_016019365	human	Escherichia coli
ARO:3000904	GCA_904799765	vertebrate	Escherichia coli	GCA_016019375	human	Escherichia coli
ARO:3000904	GCA_904799765	vertebrate	Escherichia coli	GCA_016019415	human	Escherichia coli
ARO:3000904	GCA_904799765	vertebrate	Escherichia coli	GCA_016019425	human	Escherichia coli
ARO:3000904	GCA_904799765	vertebrate	Escherichia coli	GCA_016019455	human	Escherichia coli
ARO:3000904	GCA_904799765	vertebrate	Escherichia coli	GCA_016584465	human	Escherichia coli
ARO:3000904	GCA_904799765	vertebrate	Escherichia coli	GCA_016584645	human	Escherichia coli
ARO:3000904	GCA_904799765	vertebrate	Escherichia coli	GCA_016742415	human	Escherichia coli
ARO:3000904	GCA_904799765	vertebrate	Escherichia coli	GCA_016742435	human	Escherichia coli
ARO:3000904	GCA_904799765	vertebrate	Escherichia coli	GCA_016742445	human	Escherichia coli
ARO:3000904	GCA_904799765	vertebrate	Escherichia coli	GCA_016742475	human	Escherichia coli
ARO:3000904	GCA_904799765	vertebrate	Escherichia coli	GCA_016805805	vertebrate	Escherichia coli
ARO:3000904	GCA_904799765	vertebrate	Escherichia coli	GCA_016805845	vertebrate	Escherichia coli
ARO:3000904	GCA_904799765	vertebrate	Escherichia coli	GCA_016805885	vertebrate	Escherichia coli
ARO:3000904	GCA_904799765	vertebrate	Escherichia coli	GCA_016805905	vertebrate	Escherichia coli
ARO:3000904	GCA_904799765	vertebrate	Escherichia coli	GCA_016837695	human	Escherichia coli
ARO:3000904	GCA_904799765	vertebrate	Escherichia coli	GCA_017151135	soil	Escherichia coli
ARO:3000904	GCA_904799765	vertebrate	Escherichia coli	GCA_017162545	aquatic	Escherichia coli
ARO:3000904	GCA_904799765	vertebrate	Escherichia coli	GCA_017162575	aquatic	Escherichia coli
ARO:3000904	GCA_904799765	vertebrate	Escherichia coli	GCA_017162595	aquatic	Escherichia coli
ARO:3000904	GCA_904799765	vertebrate	Escherichia coli	GCA_017162635	aquatic	Escherichia coli
ARO:3000904	GCA_904799765	vertebrate	Escherichia coli	GCA_017595385	building	Escherichia coli
ARO:3000904	GCA_904799765	vertebrate	Escherichia coli	GCA_017595415	building	Escherichia coli
ARO:3000904	GCA_904799765	vertebrate	Escherichia coli	GCA_017595435	building	Escherichia coli
ARO:3000904	GCA_904799765	vertebrate	Escherichia coli	GCA_017595465	building	Escherichia coli
ARO:3000904	GCA_904799765	vertebrate	Escherichia coli	GCA_017595475	building	Escherichia coli
ARO:3000904	GCA_904799765	vertebrate	Escherichia coli	GCA_017595505	building	Escherichia coli
ARO:3000904	GCA_904799765	vertebrate	Escherichia coli	GCA_017595515	building	Escherichia coli
ARO:3000904	GCA_904799765	vertebrate	Escherichia coli	GCA_017595525	building	Escherichia coli
ARO:3000904	GCA_904799765	vertebrate	Escherichia coli	GCA_017595575	building	Escherichia coli
ARO:3000904	GCA_904799765	vertebrate	Escherichia coli	GCA_017595615	building	Escherichia coli
ARO:3000904	GCA_904799765	vertebrate	Escherichia coli	GCA_017597585	building	Escherichia coli
ARO:3000904	GCA_904799765	vertebrate	Escherichia coli	GCA_017597605	building	Escherichia coli
ARO:3000904	GCA_904799765	vertebrate	Escherichia coli	GCA_017597625	building	Escherichia coli
ARO:3000904	GCA_904799765	vertebrate	Escherichia coli	GCA_017597685	building	Escherichia coli
ARO:3000904	GCA_904799765	vertebrate	Escherichia coli	GCA_017597775	building	Escherichia coli
ARO:3000904	GCA_904799765	vertebrate	Escherichia coli	GCA_017597795	building	Escherichia coli
ARO:3000904	GCA_904799765	vertebrate	Escherichia coli	GCA_017597865	building	Escherichia coli
ARO:3000904	GCA_904799765	vertebrate	Escherichia coli	GCA_017597875	building	Escherichia coli
ARO:3000904	GCA_904799765	vertebrate	Escherichia coli	GCA_017597905	building	Escherichia coli
ARO:3000904	GCA_904799765	vertebrate	Escherichia coli	GCA_017597915	building	Escherichia coli
ARO:3000904	GCA_904799765	vertebrate	Escherichia coli	GCA_017597965	building	Escherichia coli
ARO:3000904	GCA_904799765	vertebrate	Escherichia coli	GCA_017598005	building	Escherichia coli
ARO:3000904	GCA_904799765	vertebrate	Escherichia coli	GCA_017598065	building	Escherichia coli
ARO:3000904	GCA_904799765	vertebrate	Escherichia coli	GCA_017598075	building	Escherichia coli
ARO:3000904	GCA_904799765	vertebrate	Escherichia coli	GCA_017598145	building	Escherichia coli
ARO:3000904	GCA_904799765	vertebrate	Escherichia coli	GCA_017598155	building	Escherichia coli
ARO:3000904	GCA_904799765	vertebrate	Escherichia coli	GCA_017598225	building	Escherichia coli
ARO:3000904	GCA_904799765	vertebrate	Escherichia coli	GCA_017598305	building	Escherichia coli
ARO:3000904	GCA_904799765	vertebrate	Escherichia coli	GCA_017598315	building	Escherichia coli
ARO:3000904	GCA_904799765	vertebrate	Escherichia coli	GCA_017598345	building	Escherichia coli
ARO:3000904	GCA_904799765	vertebrate	Escherichia coli	GCA_017598385	building	Escherichia coli
ARO:3000904	GCA_904799765	vertebrate	Escherichia coli	GCA_017598405	building	Escherichia coli
ARO:3000904	GCA_904799765	vertebrate	Escherichia coli	GCA_017598425	building	Escherichia coli
ARO:3000904	GCA_904799765	vertebrate	Escherichia coli	GCA_017598445	building	Escherichia coli
ARO:3000904	GCA_904799765	vertebrate	Escherichia coli	GCA_017598465	building	Escherichia coli
ARO:3000904	GCA_904799765	vertebrate	Escherichia coli	GCA_017598485	building	Escherichia coli
ARO:3000904	GCA_904799765	vertebrate	Escherichia coli	GCA_017598495	building	Escherichia coli
ARO:3000904	GCA_904799765	vertebrate	Escherichia coli	GCA_017598525	building	Escherichia coli
ARO:3000904	GCA_904799765	vertebrate	Escherichia coli	GCA_017598545	building	Escherichia coli
ARO:3000904	GCA_904799765	vertebrate	Escherichia coli	GCA_017598565	building	Escherichia coli
ARO:3000904	GCA_904799765	vertebrate	Escherichia coli	GCA_017598585	building	Escherichia coli
ARO:3000904	GCA_904799765	vertebrate	Escherichia coli	GCA_017598595	building	Escherichia coli
ARO:3000904	GCA_904799765	vertebrate	Escherichia coli	GCA_017598625	building	Escherichia coli
ARO:3000904	GCA_904799765	vertebrate	Escherichia coli	GCA_017598635	building	Escherichia coli
ARO:3000904	GCA_904799765	vertebrate	Escherichia coli	GCA_017598645	building	Escherichia coli
ARO:3000904	GCA_904799765	vertebrate	Escherichia coli	GCA_017598685	building	Escherichia coli
ARO:3000904	GCA_904799765	vertebrate	Escherichia coli	GCA_017598725	building	Escherichia coli
ARO:3000904	GCA_904799765	vertebrate	Escherichia coli	GCA_017598745	building	Escherichia coli
ARO:3000904	GCA_904799765	vertebrate	Escherichia coli	GCA_017598765	building	Escherichia coli
ARO:3000904	GCA_904799765	vertebrate	Escherichia coli	GCA_017598795	building	Escherichia coli
ARO:3000904	GCA_904799765	vertebrate	Escherichia coli	GCA_017598805	building	Escherichia coli
ARO:3000904	GCA_904799765	vertebrate	Escherichia coli	GCA_017603565	aquatic	Escherichia coli
ARO:3000904	GCA_904799765	vertebrate	Escherichia coli	GCA_017813515	invertebrate	Escherichia coli
ARO:3000904	GCA_904799765	vertebrate	Escherichia coli	GCA_017896965	aquatic	Escherichia coli
ARO:3000904	GCA_904799765	vertebrate	Escherichia coli	GCA_017896985	aquatic	Escherichia coli
ARO:3000904	GCA_904799765	vertebrate	Escherichia coli	GCA_017897525	aquatic	Escherichia coli
ARO:3000904	GCA_904799765	vertebrate	Escherichia coli	GCA_018424765	human	Escherichia coli
ARO:3000904	GCA_904799765	vertebrate	Escherichia coli	GCA_018424825	human	Escherichia coli
ARO:3000904	GCA_904799765	vertebrate	Escherichia coli	GCA_018884305	human	Escherichia coli
ARO:3000904	GCA_904799765	vertebrate	Escherichia coli	GCA_019192885	building	Escherichia coli
ARO:3000904	GCA_904799765	vertebrate	Escherichia coli	GCA_019219385	soil	Escherichia coli
ARO:3000904	GCA_904799765	vertebrate	Escherichia coli	GCA_019219445	soil	Escherichia coli
ARO:3000904	GCA_904799765	vertebrate	Escherichia coli	GCA_019219485	soil	Escherichia coli
ARO:3000904	GCA_904799765	vertebrate	Escherichia coli	GCA_019219505	soil	Escherichia coli
ARO:3000904	GCA_904799765	vertebrate	Escherichia coli	GCA_019219525	soil	Escherichia coli
ARO:3000904	GCA_904799765	vertebrate	Escherichia coli	GCA_019219545	soil	Escherichia coli
ARO:3000904	GCA_904799765	vertebrate	Escherichia coli	GCA_019402085	aquatic	Escherichia coli
ARO:3000904	GCA_904799765	vertebrate	Escherichia coli	GCA_019402105	aquatic	Escherichia coli
ARO:3000904	GCA_904799765	vertebrate	Escherichia coli	GCA_019402125	aquatic	Escherichia coli
ARO:3000904	GCA_904799765	vertebrate	Escherichia coli	GCA_019402185	aquatic	Escherichia coli
ARO:3000904	GCA_904799765	vertebrate	Escherichia coli	GCA_019402205	aquatic	Escherichia coli
ARO:3000904	GCA_904799765	vertebrate	Escherichia coli	GCA_019402265	aquatic	Escherichia coli
ARO:3000904	GCA_904799765	vertebrate	Escherichia coli	GCA_019492305	aquatic	Escherichia coli
ARO:3000904	GCA_904799765	vertebrate	Escherichia coli	GCA_019802685	building	Escherichia coli
ARO:3000904	GCA_904799765	vertebrate	Escherichia coli	GCA_019879245	human	Escherichia coli
ARO:3000904	GCA_904799765	vertebrate	Escherichia coli	GCA_019879265	human	Escherichia coli
ARO:3000904	GCA_904799765	vertebrate	Escherichia coli	GCA_019879285	human	Escherichia coli
ARO:3000904	GCA_904799765	vertebrate	Escherichia coli	GCA_019879325	human	Escherichia coli
ARO:3000904	GCA_904799765	vertebrate	Escherichia coli	GCA_019879365	human	Escherichia coli
ARO:3000904	GCA_904799765	vertebrate	Escherichia coli	GCA_019879405	human	Escherichia coli
ARO:3000904	GCA_904799765	vertebrate	Escherichia coli	GCA_019879425	human	Escherichia coli
ARO:3000904	GCA_904799765	vertebrate	Escherichia coli	GCA_019879445	human	Escherichia coli
ARO:3000904	GCA_904799765	vertebrate	Escherichia coli	GCA_019879465	human	Escherichia coli
ARO:3000904	GCA_904799765	vertebrate	Escherichia coli	GCA_019879495	human	Escherichia coli
ARO:3000904	GCA_904799765	vertebrate	Escherichia coli	GCA_019879585	human	Escherichia coli
ARO:3000904	GCA_904799765	vertebrate	Escherichia coli	GCA_019879605	human	Escherichia coli
ARO:3000904	GCA_904799765	vertebrate	Escherichia coli	GCA_019879605	human	Escherichia coli
ARO:3000904	GCA_904799765	vertebrate	Escherichia coli	GCA_019879625	human	Escherichia coli
ARO:3000904	GCA_904799765	vertebrate	Escherichia coli	GCA_019879635	human	Escherichia coli
ARO:3000904	GCA_904799765	vertebrate	Escherichia coli	GCA_019879705	human	Escherichia coli
ARO:3000904	GCA_904799765	vertebrate	Escherichia coli	GCA_019879725	human	Escherichia coli
ARO:3000904	GCA_904799765	vertebrate	Escherichia coli	GCA_019879735	human	Escherichia coli
ARO:3000904	GCA_904799765	vertebrate	Escherichia coli	GCA_019879805	human	Escherichia coli
ARO:3000904	GCA_904799765	vertebrate	Escherichia coli	GCA_019879885	human	Escherichia coli
ARO:3000904	GCA_904799765	vertebrate	Escherichia coli	GCA_019879925	human	Escherichia coli
ARO:3000904	GCA_904799765	vertebrate	Escherichia coli	GCA_019879945	human	Escherichia coli
ARO:3000904	GCA_904799765	vertebrate	Escherichia coli	GCA_019879955	human	Escherichia coli
ARO:3000904	GCA_904799765	vertebrate	Escherichia coli	GCA_019879965	human	Escherichia coli
ARO:3000904	GCA_904799765	vertebrate	Escherichia coli	GCA_019880005	human	Escherichia coli
ARO:3000904	GCA_904799765	vertebrate	Escherichia coli	GCA_019880025	human	Escherichia coli
ARO:3000904	GCA_904799765	vertebrate	Escherichia coli	GCA_019880095	human	Escherichia coli
ARO:3000904	GCA_904799765	vertebrate	Escherichia coli	GCA_019957215	soil	Escherichia coli
ARO:3000904	GCA_904799765	vertebrate	Escherichia coli	GCA_020005225	human	Escherichia coli
ARO:3000904	GCA_904799765	vertebrate	Escherichia coli	GCA_020282325	human	Escherichia coli
ARO:3000904	GCA_904799765	vertebrate	Escherichia coli	GCA_020418325	building	Escherichia coli
ARO:3000904	GCA_904799765	vertebrate	Escherichia coli	GCA_020418355	building	Escherichia coli
ARO:3000904	GCA_904799765	vertebrate	Escherichia coli	GCA_020418405	building	Escherichia coli
ARO:3000904	GCA_904799765	vertebrate	Escherichia coli	GCA_020514825	aquatic	Escherichia coli
ARO:3000904	GCA_904799765	vertebrate	Escherichia coli	GCA_020515275	aquatic	Escherichia coli
ARO:3000904	GCA_904799765	vertebrate	Escherichia coli	GCA_020515315	aquatic	Escherichia coli
ARO:3000904	GCA_904799765	vertebrate	Escherichia coli	GCA_020515515	aquatic	Escherichia coli
ARO:3000904	GCA_904799765	vertebrate	Escherichia coli	GCA_020668675	soil	Escherichia coli
ARO:3000904	GCA_904799765	vertebrate	Escherichia coli	GCA_020668995	soil	Escherichia coli
ARO:3000904	GCA_904799765	vertebrate	Escherichia coli	GCA_020669115	soil	Escherichia coli
ARO:3000904	GCA_904799765	vertebrate	Escherichia coli	GCA_020669235	soil	Escherichia coli
ARO:3000904	GCA_904799765	vertebrate	Escherichia coli	GCA_020669575	soil	Escherichia coli
ARO:3000904	GCA_904799765	vertebrate	Escherichia coli	GCA_020669655	soil	Escherichia coli
ARO:3000904	GCA_904799765	vertebrate	Escherichia coli	GCA_020669895	soil	Escherichia coli
ARO:3000904	GCA_904799765	vertebrate	Escherichia coli	GCA_020731865	soil	Escherichia coli
ARO:3000904	GCA_904799765	vertebrate	Escherichia coli	GCA_020732515	soil	Escherichia coli
ARO:3000904	GCA_904799765	vertebrate	Escherichia coli	GCA_020732965	soil	Escherichia coli
ARO:3000904	GCA_904799765	vertebrate	Escherichia coli	GCA_020734025	soil	Escherichia coli
ARO:3000904	GCA_904799765	vertebrate	Escherichia coli	GCA_020861255	human	Escherichia coli
ARO:3000904	GCA_904799765	vertebrate	Escherichia coli	GCA_021172995	building	Escherichia coli
ARO:3000904	GCA_904799765	vertebrate	Escherichia coli	GCA_021311695	building	Escherichia coli
ARO:3000904	GCA_904799765	vertebrate	Escherichia coli	GCA_021311715	building	Escherichia coli
ARO:3000904	GCA_904799765	vertebrate	Escherichia coli	GCA_021440155	plant	Escherichia coli
ARO:3000904	GCA_904799765	vertebrate	Escherichia coli	GCA_021440825	plant	Escherichia coli
ARO:3000904	GCA_904799765	vertebrate	Escherichia coli	GCA_021440835	invertebrate	Escherichia coli
ARO:3000904	GCA_904799765	vertebrate	Escherichia coli	GCA_021440905	invertebrate	Escherichia coli
ARO:3000904	GCA_904799765	vertebrate	Escherichia coli	GCA_021440945	plant	Escherichia coli
ARO:3000904	GCA_904799765	vertebrate	Escherichia coli	GCA_021441215	invertebrate	Escherichia coli
ARO:3000904	GCA_904799765	vertebrate	Escherichia coli	GCA_021441285	invertebrate	Escherichia coli
ARO:3000904	GCA_904799765	vertebrate	Escherichia coli	GCA_021441385	invertebrate	Escherichia coli
ARO:3000904	GCA_904799765	vertebrate	Escherichia coli	GCA_022213085	aquatic	Escherichia coli
ARO:3000904	GCA_904799765	vertebrate	Escherichia coli	GCA_022213145	aquatic	Escherichia coli
ARO:3000904	GCA_904799765	vertebrate	Escherichia coli	GCA_022359545	building	Escherichia coli
ARO:3000904	GCA_904799765	vertebrate	Escherichia coli	GCA_022359695	building	Escherichia coli
ARO:3000904	GCA_904799765	vertebrate	Escherichia coli	GCA_022376675	human	Escherichia coli
ARO:3000904	GCA_904799765	vertebrate	Escherichia coli	GCA_022385195	building	Escherichia coli
ARO:3000904	GCA_904799765	vertebrate	Escherichia coli	GCA_022385215	building	Escherichia coli
ARO:3000904	GCA_904799765	vertebrate	Escherichia coli	GCA_022494585	aquatic	Escherichia coli
ARO:3000904	GCA_904799765	vertebrate	Escherichia coli	GCA_022494605	aquatic	Escherichia coli
ARO:3000904	GCA_904799765	vertebrate	Escherichia coli	GCA_022494665	aquatic	Escherichia coli
ARO:3000904	GCA_904799765	vertebrate	Escherichia coli	GCA_022494665	aquatic	Escherichia coli
ARO:3000904	GCA_904799765	vertebrate	Escherichia coli	GCA_022494745	aquatic	Escherichia coli
ARO:3000904	GCA_904799765	vertebrate	Escherichia coli	GCA_022494765	aquatic	Escherichia coli
ARO:3000904	GCA_904799765	vertebrate	Escherichia coli	GCA_022547685	soil	Escherichia coli
ARO:3000904	GCA_904799765	vertebrate	Escherichia coli	GCA_022586615	invertebrate	Escherichia coli
ARO:3000904	GCA_904799765	vertebrate	Escherichia coli	GCA_022586635	invertebrate	Escherichia coli
ARO:3000904	GCA_904799765	vertebrate	Escherichia coli	GCA_022586655	invertebrate	Escherichia coli
ARO:3000904	GCA_904799765	vertebrate	Escherichia coli	GCA_022586675	invertebrate	Escherichia coli
ARO:3000904	GCA_904799765	vertebrate	Escherichia coli	GCA_022586695	invertebrate	Escherichia coli
ARO:3000904	GCA_904799765	vertebrate	Escherichia coli	GCA_022586715	invertebrate	Escherichia coli
ARO:3000904	GCA_904799765	vertebrate	Escherichia coli	GCA_022586725	invertebrate	Escherichia coli
ARO:3000904	GCA_904799765	vertebrate	Escherichia coli	GCA_022586755	invertebrate	Escherichia coli
ARO:3000904	GCA_904799765	vertebrate	Escherichia coli	GCA_022586775	invertebrate	Escherichia coli
ARO:3000904	GCA_904799765	vertebrate	Escherichia coli	GCA_022586795	invertebrate	Escherichia coli
ARO:3000904	GCA_904799765	vertebrate	Escherichia coli	GCA_022586815	invertebrate	Escherichia coli
ARO:3000904	GCA_904799765	vertebrate	Escherichia coli	GCA_022586835	invertebrate	Escherichia coli
ARO:3000904	GCA_904799765	vertebrate	Escherichia coli	GCA_022586855	invertebrate	Escherichia coli
ARO:3000904	GCA_904799765	vertebrate	Escherichia coli	GCA_022586865	invertebrate	Escherichia coli
ARO:3000904	GCA_904799765	vertebrate	Escherichia coli	GCA_022715285	human	Escherichia coli
ARO:3000904	GCA_904799765	vertebrate	Escherichia coli	GCA_022715485	human	Escherichia coli
ARO:3000904	GCA_904799765	vertebrate	Escherichia coli	GCA_022716215	human	Escherichia coli
ARO:3000904	GCA_904799765	vertebrate	Escherichia coli	GCA_022716275	human	Escherichia coli
ARO:3000904	GCA_904799765	vertebrate	Escherichia coli	GCA_022716835	human	Escherichia coli
ARO:3000904	GCA_904799765	vertebrate	Escherichia coli	GCA_022718275	human	Escherichia coli
ARO:3000904	GCA_904799765	vertebrate	Escherichia coli	GCA_022718295	human	Escherichia coli
ARO:3000904	GCA_904799765	vertebrate	Escherichia coli	GCA_022722375	human	Escherichia coli
ARO:3000904	GCA_904799765	vertebrate	Escherichia coli	GCA_022723865	human	Escherichia coli
ARO:3000904	GCA_904799765	vertebrate	Escherichia coli	GCA_022723895	human	Escherichia coli
ARO:3000904	GCA_904799765	vertebrate	Escherichia coli	GCA_022724015	human	Escherichia coli
ARO:3000904	GCA_904799765	vertebrate	Escherichia coli	GCA_022724175	human	Escherichia coli
ARO:3000904	GCA_904799765	vertebrate	Escherichia coli	GCA_022724335	human	Escherichia coli
ARO:3000904	GCA_904799765	vertebrate	Escherichia coli	GCA_022724475	human	Escherichia coli
ARO:3000904	GCA_904799765	vertebrate	Escherichia coli	GCA_022724655	human	Escherichia coli
ARO:3000904	GCA_904799765	vertebrate	Escherichia coli	GCA_022724835	human	Escherichia coli
ARO:3000904	GCA_904799765	vertebrate	Escherichia coli	GCA_022724995	human	Escherichia coli
ARO:3000904	GCA_904799765	vertebrate	Escherichia coli	GCA_022725355	human	Escherichia coli
ARO:3000904	GCA_904799765	vertebrate	Escherichia coli	GCA_022725495	human	Escherichia coli
ARO:3000904	GCA_904799765	vertebrate	Escherichia coli	GCA_022725625	human	Escherichia coli
ARO:3000904	GCA_904799765	vertebrate	Escherichia coli	GCA_022725755	human	Escherichia coli
ARO:3000904	GCA_904799765	vertebrate	Escherichia coli	GCA_022725975	human	Escherichia coli
ARO:3000904	GCA_904799765	vertebrate	Escherichia coli	GCA_022726375	human	Escherichia coli
ARO:3000904	GCA_904799765	vertebrate	Escherichia coli	GCA_022726975	human	Escherichia coli
ARO:3000904	GCA_904799765	vertebrate	Escherichia coli	GCA_022727415	human	Escherichia coli
ARO:3000904	GCA_904799765	vertebrate	Escherichia coli	GCA_022727485	human	Escherichia coli
ARO:3000904	GCA_904799765	vertebrate	Escherichia coli	GCA_022727625	human	Escherichia coli
ARO:3000904	GCA_904799765	vertebrate	Escherichia coli	GCA_022727935	human	Escherichia coli
ARO:3000904	GCA_904799765	vertebrate	Escherichia coli	GCA_022728365	human	Escherichia coli
ARO:3000904	GCA_904799765	vertebrate	Escherichia coli	GCA_022730735	human	Escherichia coli
ARO:3000904	GCA_904799765	vertebrate	Escherichia coli	GCA_022731295	human	Escherichia coli
ARO:3000904	GCA_904799765	vertebrate	Escherichia coli	GCA_022732035	human	Escherichia coli
ARO:3000904	GCA_904799765	vertebrate	Escherichia coli	GCA_022732235	human	Escherichia coli
ARO:3000904	GCA_904799765	vertebrate	Escherichia coli	GCA_022732345	human	Escherichia coli
ARO:3000904	GCA_904799765	vertebrate	Escherichia coli	GCA_022732515	human	Escherichia coli
ARO:3000904	GCA_904799765	vertebrate	Escherichia coli	GCA_022732955	human	Escherichia coli
ARO:3000904	GCA_904799765	vertebrate	Escherichia coli	GCA_022733075	human	Escherichia coli
ARO:3000904	GCA_904799765	vertebrate	Escherichia coli	GCA_022733785	human	Escherichia coli
ARO:3000904	GCA_904799765	vertebrate	Escherichia coli	GCA_022734255	human	Escherichia coli
ARO:3000904	GCA_904799765	vertebrate	Escherichia coli	GCA_022734925	human	Escherichia coli
ARO:3000904	GCA_904799765	vertebrate	Escherichia coli	GCA_022735255	human	Escherichia coli
ARO:3000904	GCA_904799765	vertebrate	Escherichia coli	GCA_022735315	human	Escherichia coli
ARO:3000904	GCA_904799765	vertebrate	Escherichia coli	GCA_022735495	human	Escherichia coli
ARO:3000904	GCA_904799765	vertebrate	Escherichia coli	GCA_022735615	human	Escherichia coli
ARO:3000904	GCA_904799765	vertebrate	Escherichia coli	GCA_022736745	human	Escherichia coli
ARO:3000904	GCA_904799765	vertebrate	Escherichia coli	GCA_022737035	human	Escherichia coli
ARO:3000904	GCA_904799765	vertebrate	Escherichia coli	GCA_022737335	human	Escherichia coli
ARO:3000904	GCA_904799765	vertebrate	Escherichia coli	GCA_022737895	human	Escherichia coli
ARO:3000904	GCA_904799765	vertebrate	Escherichia coli	GCA_022738115	human	Escherichia coli
ARO:3000904	GCA_904799765	vertebrate	Escherichia coli	GCA_022738895	human	Escherichia coli
ARO:3000904	GCA_904799765	vertebrate	Escherichia coli	GCA_022739335	human	Escherichia coli
ARO:3000904	GCA_904799765	vertebrate	Escherichia coli	GCA_022739655	human	Escherichia coli
ARO:3000904	GCA_904799765	vertebrate	Escherichia coli	GCA_022739815	human	Escherichia coli
ARO:3000904	GCA_904799765	vertebrate	Escherichia coli	GCA_022739965	human	Escherichia coli
ARO:3000904	GCA_904799765	vertebrate	Escherichia coli	GCA_022740195	human	Escherichia coli
ARO:3000904	GCA_904799765	vertebrate	Escherichia coli	GCA_022740495	human	Escherichia coli
ARO:3000904	GCA_904799765	vertebrate	Escherichia coli	GCA_022741175	human	Escherichia coli
ARO:3000904	GCA_904799765	vertebrate	Escherichia coli	GCA_022742435	human	Escherichia coli
ARO:3000904	GCA_904799765	vertebrate	Escherichia coli	GCA_022742645	human	Escherichia coli
ARO:3000904	GCA_904799765	vertebrate	Escherichia coli	GCA_022742915	human	Escherichia coli
ARO:3000904	GCA_904799765	vertebrate	Escherichia coli	GCA_022743105	human	Escherichia coli
ARO:3000904	GCA_904799765	vertebrate	Escherichia coli	GCA_022743565	human	Escherichia coli
ARO:3000904	GCA_904799765	vertebrate	Escherichia coli	GCA_022743725	human	Escherichia coli
ARO:3000904	GCA_904799765	vertebrate	Escherichia coli	GCA_022744245	human	Escherichia coli
ARO:3000904	GCA_904799765	vertebrate	Escherichia coli	GCA_022744595	human	Escherichia coli
ARO:3000904	GCA_904799765	vertebrate	Escherichia coli	GCA_022744665	human	Escherichia coli
ARO:3000904	GCA_904799765	vertebrate	Escherichia coli	GCA_022745225	human	Escherichia coli
ARO:3000904	GCA_904799765	vertebrate	Escherichia coli	GCA_022745405	human	Escherichia coli
ARO:3000904	GCA_904799765	vertebrate	Escherichia coli	GCA_022745415	human	Escherichia coli
ARO:3000904	GCA_904799765	vertebrate	Escherichia coli	GCA_022745685	human	Escherichia coli
ARO:3000904	GCA_904799765	vertebrate	Escherichia coli	GCA_022745745	human	Escherichia coli
ARO:3000904	GCA_904799765	vertebrate	Escherichia coli	GCA_022745905	human	Escherichia coli
ARO:3000904	GCA_904799765	vertebrate	Escherichia coli	GCA_022745985	human	Escherichia coli
ARO:3000904	GCA_904799765	vertebrate	Escherichia coli	GCA_022746445	human	Escherichia coli
ARO:3000904	GCA_904799765	vertebrate	Escherichia coli	GCA_022746945	human	Escherichia coli
ARO:3000904	GCA_904799765	vertebrate	Escherichia coli	GCA_022747125	human	Escherichia coli
ARO:3000904	GCA_904799765	vertebrate	Escherichia coli	GCA_022747385	human	Escherichia coli
ARO:3000904	GCA_904799765	vertebrate	Escherichia coli	GCA_022747465	human	Escherichia coli
ARO:3000904	GCA_904799765	vertebrate	Escherichia coli	GCA_022761605	human	Escherichia coli
ARO:3000904	GCA_904799765	vertebrate	Escherichia coli	GCA_022761665	human	Escherichia coli
ARO:3000904	GCA_904799765	vertebrate	Escherichia coli	GCA_022761685	human	Escherichia coli
ARO:3000904	GCA_904799765	vertebrate	Escherichia coli	GCA_900166955	vertebrate	Escherichia coli
ARO:3000904	GCA_904799765	vertebrate	Escherichia coli	GCA_902807075	invertebrate	Escherichia coli
ARO:3000904	GCA_904711325	vertebrate	Escherichia coli	GCA_013185405	plant	Escherichia coli
ARO:3000904	GCA_904711325	vertebrate	Escherichia coli	GCA_013350095	building	Escherichia coli
ARO:3000904	GCA_904711325	vertebrate	Escherichia coli	GCA_013350115	building	Escherichia coli
ARO:3000904	GCA_904711325	vertebrate	Escherichia coli	GCA_013350145	building	Escherichia coli
ARO:3000904	GCA_904711325	vertebrate	Escherichia coli	GCA_013350185	building	Escherichia coli
ARO:3000904	GCA_904711325	vertebrate	Escherichia coli	GCA_013350195	building	Escherichia coli
ARO:3000904	GCA_904711325	vertebrate	Escherichia coli	GCA_013423945	human	Escherichia coli
ARO:3000904	GCA_904711325	vertebrate	Escherichia coli	GCA_013423985	human	Escherichia coli
ARO:3000904	GCA_904711325	vertebrate	Escherichia coli	GCA_013424005	human	Escherichia coli
ARO:3000904	GCA_904711325	vertebrate	Escherichia coli	GCA_013424085	human	Escherichia coli
ARO:3000904	GCA_904711325	vertebrate	Escherichia coli	GCA_013424205	human	Escherichia coli
ARO:3000904	GCA_904711325	vertebrate	Escherichia coli	GCA_013424485	human	Escherichia coli
ARO:3000904	GCA_904711325	vertebrate	Escherichia coli	GCA_013424905	human	Escherichia coli
ARO:3000904	GCA_904711325	vertebrate	Escherichia coli	GCA_013424935	human	Escherichia coli
ARO:3000904	GCA_904711325	vertebrate	Escherichia coli	GCA_013424995	human	Escherichia coli
ARO:3000904	GCA_904711325	vertebrate	Escherichia coli	GCA_013425145	human	Escherichia coli
ARO:3000904	GCA_904711325	vertebrate	Escherichia coli	GCA_013425265	human	Escherichia coli
ARO:3000904	GCA_904711325	vertebrate	Escherichia coli	GCA_013694125	human	Escherichia coli
ARO:3000904	GCA_904711325	vertebrate	Escherichia coli	GCA_014854635	aquatic	Escherichia coli
ARO:3000904	GCA_904711325	vertebrate	Escherichia coli	GCA_014854635	aquatic	Escherichia coli
ARO:3000904	GCA_904711325	vertebrate	Escherichia coli	GCA_014858035	aquatic	Escherichia coli
ARO:3000904	GCA_904711325	vertebrate	Escherichia coli	GCA_014925945	aquatic	Escherichia coli
ARO:3000904	GCA_904711325	vertebrate	Escherichia coli	GCA_014925955	aquatic	Escherichia coli
ARO:3000904	GCA_904711325	vertebrate	Escherichia coli	GCA_014926045	aquatic	Escherichia coli
ARO:3000904	GCA_904711325	vertebrate	Escherichia coli	GCA_014982585	human	Escherichia coli
ARO:3000904	GCA_904711325	vertebrate	Escherichia coli	GCA_015208465	building	Escherichia coli
ARO:3000904	GCA_904711325	vertebrate	Escherichia coli	GCA_015208485	building	Escherichia coli
ARO:3000904	GCA_904711325	vertebrate	Escherichia coli	GCA_015208495	building	Escherichia coli
ARO:3000904	GCA_904711325	vertebrate	Escherichia coli	GCA_015208565	building	Escherichia coli
ARO:3000904	GCA_904711325	vertebrate	Escherichia coli	GCA_015208625	building	Escherichia coli
ARO:3000904	GCA_904711325	vertebrate	Escherichia coli	GCA_015208665	building	Escherichia coli
ARO:3000904	GCA_904711325	vertebrate	Escherichia coli	GCA_015230615	soil	Escherichia coli
ARO:3000904	GCA_904711325	vertebrate	Escherichia coli	GCA_015230635	soil	Escherichia coli
ARO:3000904	GCA_904711325	vertebrate	Escherichia coli	GCA_015230685	soil	Escherichia coli
ARO:3000904	GCA_904711325	vertebrate	Escherichia coli	GCA_015230775	soil	Escherichia coli
ARO:3000904	GCA_904711325	vertebrate	Escherichia coli	GCA_015230785	soil	Escherichia coli
ARO:3000904	GCA_904711325	vertebrate	Escherichia coli	GCA_015230835	soil	Escherichia coli
ARO:3000904	GCA_904711325	vertebrate	Escherichia coli	GCA_015548345	human	Escherichia coli
ARO:3000904	GCA_904711325	vertebrate	Escherichia coli	GCA_015549645	human	Escherichia coli
ARO:3000904	GCA_904711325	vertebrate	Escherichia coli	GCA_015551085	human	Escherichia coli
ARO:3000904	GCA_904711325	vertebrate	Escherichia coli	GCA_015552285	human	Escherichia coli
ARO:3000904	GCA_904711325	vertebrate	Escherichia coli	GCA_015553995	human	Escherichia coli
ARO:3000904	GCA_904711325	vertebrate	Escherichia coli	GCA_015556015	human	Escherichia coli
ARO:3000904	GCA_904711325	vertebrate	Escherichia coli	GCA_015556565	human	Escherichia coli
ARO:3000904	GCA_904711325	vertebrate	Escherichia coli	GCA_015557155	human	Escherichia coli
ARO:3000904	GCA_904711325	vertebrate	Escherichia coli	GCA_015561295	human	Escherichia coli
ARO:3000904	GCA_904711325	vertebrate	Escherichia coli	GCA_015699055	human	Escherichia coli
ARO:3000904	GCA_904711325	vertebrate	Escherichia coli	GCA_015699395	human	Escherichia coli
ARO:3000904	GCA_904711325	vertebrate	Escherichia coli	GCA_015699825	human	Escherichia coli
ARO:3000904	GCA_904711325	vertebrate	Escherichia coli	GCA_016019115	human	Escherichia coli
ARO:3000904	GCA_904711325	vertebrate	Escherichia coli	GCA_016019125	human	Escherichia coli
ARO:3000904	GCA_904711325	vertebrate	Escherichia coli	GCA_016019155	human	Escherichia coli
ARO:3000904	GCA_904711325	vertebrate	Escherichia coli	GCA_016019165	human	Escherichia coli
ARO:3000904	GCA_904711325	vertebrate	Escherichia coli	GCA_016019185	human	Escherichia coli
ARO:3000904	GCA_904711325	vertebrate	Escherichia coli	GCA_016019215	human	Escherichia coli
ARO:3000904	GCA_904711325	vertebrate	Escherichia coli	GCA_016019235	human	Escherichia coli
ARO:3000904	GCA_904711325	vertebrate	Escherichia coli	GCA_016019255	human	Escherichia coli
ARO:3000904	GCA_904711325	vertebrate	Escherichia coli	GCA_016019265	human	Escherichia coli
ARO:3000904	GCA_904711325	vertebrate	Escherichia coli	GCA_016019275	human	Escherichia coli
ARO:3000904	GCA_904711325	vertebrate	Escherichia coli	GCA_016019315	human	Escherichia coli
ARO:3000904	GCA_904711325	vertebrate	Escherichia coli	GCA_016019335	human	Escherichia coli
ARO:3000904	GCA_904711325	vertebrate	Escherichia coli	GCA_016019355	human	Escherichia coli
ARO:3000904	GCA_904711325	vertebrate	Escherichia coli	GCA_016019365	human	Escherichia coli
ARO:3000904	GCA_904711325	vertebrate	Escherichia coli	GCA_016019375	human	Escherichia coli
ARO:3000904	GCA_904711325	vertebrate	Escherichia coli	GCA_016019415	human	Escherichia coli
ARO:3000904	GCA_904711325	vertebrate	Escherichia coli	GCA_016019425	human	Escherichia coli
ARO:3000904	GCA_904711325	vertebrate	Escherichia coli	GCA_016019455	human	Escherichia coli
ARO:3000904	GCA_904711325	vertebrate	Escherichia coli	GCA_016584465	human	Escherichia coli
ARO:3000904	GCA_904711325	vertebrate	Escherichia coli	GCA_016584645	human	Escherichia coli
ARO:3000904	GCA_904711325	vertebrate	Escherichia coli	GCA_016742415	human	Escherichia coli
ARO:3000904	GCA_904711325	vertebrate	Escherichia coli	GCA_016742435	human	Escherichia coli
ARO:3000904	GCA_904711325	vertebrate	Escherichia coli	GCA_016742445	human	Escherichia coli
ARO:3000904	GCA_904711325	vertebrate	Escherichia coli	GCA_016742475	human	Escherichia coli
ARO:3000904	GCA_904711325	vertebrate	Escherichia coli	GCA_016805805	vertebrate	Escherichia coli
ARO:3000904	GCA_904711325	vertebrate	Escherichia coli	GCA_016805845	vertebrate	Escherichia coli
ARO:3000904	GCA_904711325	vertebrate	Escherichia coli	GCA_016805885	vertebrate	Escherichia coli
ARO:3000904	GCA_904711325	vertebrate	Escherichia coli	GCA_016805905	vertebrate	Escherichia coli
ARO:3000904	GCA_904711325	vertebrate	Escherichia coli	GCA_016837695	human	Escherichia coli
ARO:3000904	GCA_904711325	vertebrate	Escherichia coli	GCA_017151135	soil	Escherichia coli
ARO:3000904	GCA_904711325	vertebrate	Escherichia coli	GCA_017162545	aquatic	Escherichia coli
ARO:3000904	GCA_904711325	vertebrate	Escherichia coli	GCA_017162575	aquatic	Escherichia coli
ARO:3000904	GCA_904711325	vertebrate	Escherichia coli	GCA_017162595	aquatic	Escherichia coli
ARO:3000904	GCA_904711325	vertebrate	Escherichia coli	GCA_017162635	aquatic	Escherichia coli
ARO:3000904	GCA_904711325	vertebrate	Escherichia coli	GCA_017595385	building	Escherichia coli
ARO:3000904	GCA_904711325	vertebrate	Escherichia coli	GCA_017595415	building	Escherichia coli
ARO:3000904	GCA_904711325	vertebrate	Escherichia coli	GCA_017595435	building	Escherichia coli
ARO:3000904	GCA_904711325	vertebrate	Escherichia coli	GCA_017595465	building	Escherichia coli
ARO:3000904	GCA_904711325	vertebrate	Escherichia coli	GCA_017595475	building	Escherichia coli
ARO:3000904	GCA_904711325	vertebrate	Escherichia coli	GCA_017595505	building	Escherichia coli
ARO:3000904	GCA_904711325	vertebrate	Escherichia coli	GCA_017595515	building	Escherichia coli
ARO:3000904	GCA_904711325	vertebrate	Escherichia coli	GCA_017595525	building	Escherichia coli
ARO:3000904	GCA_904711325	vertebrate	Escherichia coli	GCA_017595575	building	Escherichia coli
ARO:3000904	GCA_904711325	vertebrate	Escherichia coli	GCA_017595615	building	Escherichia coli
ARO:3000904	GCA_904711325	vertebrate	Escherichia coli	GCA_017597585	building	Escherichia coli
ARO:3000904	GCA_904711325	vertebrate	Escherichia coli	GCA_017597605	building	Escherichia coli
ARO:3000904	GCA_904711325	vertebrate	Escherichia coli	GCA_017597625	building	Escherichia coli
ARO:3000904	GCA_904711325	vertebrate	Escherichia coli	GCA_017597685	building	Escherichia coli
ARO:3000904	GCA_904711325	vertebrate	Escherichia coli	GCA_017597775	building	Escherichia coli
ARO:3000904	GCA_904711325	vertebrate	Escherichia coli	GCA_017597795	building	Escherichia coli
ARO:3000904	GCA_904711325	vertebrate	Escherichia coli	GCA_017597865	building	Escherichia coli
ARO:3000904	GCA_904711325	vertebrate	Escherichia coli	GCA_017597875	building	Escherichia coli
ARO:3000904	GCA_904711325	vertebrate	Escherichia coli	GCA_017597905	building	Escherichia coli
ARO:3000904	GCA_904711325	vertebrate	Escherichia coli	GCA_017597915	building	Escherichia coli
ARO:3000904	GCA_904711325	vertebrate	Escherichia coli	GCA_017597965	building	Escherichia coli
ARO:3000904	GCA_904711325	vertebrate	Escherichia coli	GCA_017598005	building	Escherichia coli
ARO:3000904	GCA_904711325	vertebrate	Escherichia coli	GCA_017598065	building	Escherichia coli
ARO:3000904	GCA_904711325	vertebrate	Escherichia coli	GCA_017598075	building	Escherichia coli
ARO:3000904	GCA_904711325	vertebrate	Escherichia coli	GCA_017598145	building	Escherichia coli
ARO:3000904	GCA_904711325	vertebrate	Escherichia coli	GCA_017598155	building	Escherichia coli
ARO:3000904	GCA_904711325	vertebrate	Escherichia coli	GCA_017598225	building	Escherichia coli
ARO:3000904	GCA_904711325	vertebrate	Escherichia coli	GCA_017598305	building	Escherichia coli
ARO:3000904	GCA_904711325	vertebrate	Escherichia coli	GCA_017598315	building	Escherichia coli
ARO:3000904	GCA_904711325	vertebrate	Escherichia coli	GCA_017598345	building	Escherichia coli
ARO:3000904	GCA_904711325	vertebrate	Escherichia coli	GCA_017598385	building	Escherichia coli
ARO:3000904	GCA_904711325	vertebrate	Escherichia coli	GCA_017598405	building	Escherichia coli
ARO:3000904	GCA_904711325	vertebrate	Escherichia coli	GCA_017598425	building	Escherichia coli
ARO:3000904	GCA_904711325	vertebrate	Escherichia coli	GCA_017598445	building	Escherichia coli
ARO:3000904	GCA_904711325	vertebrate	Escherichia coli	GCA_017598465	building	Escherichia coli
ARO:3000904	GCA_904711325	vertebrate	Escherichia coli	GCA_017598485	building	Escherichia coli
ARO:3000904	GCA_904711325	vertebrate	Escherichia coli	GCA_017598495	building	Escherichia coli
ARO:3000904	GCA_904711325	vertebrate	Escherichia coli	GCA_017598525	building	Escherichia coli
ARO:3000904	GCA_904711325	vertebrate	Escherichia coli	GCA_017598545	building	Escherichia coli
ARO:3000904	GCA_904711325	vertebrate	Escherichia coli	GCA_017598565	building	Escherichia coli
ARO:3000904	GCA_904711325	vertebrate	Escherichia coli	GCA_017598585	building	Escherichia coli
ARO:3000904	GCA_904711325	vertebrate	Escherichia coli	GCA_017598595	building	Escherichia coli
ARO:3000904	GCA_904711325	vertebrate	Escherichia coli	GCA_017598625	building	Escherichia coli
ARO:3000904	GCA_904711325	vertebrate	Escherichia coli	GCA_017598635	building	Escherichia coli
ARO:3000904	GCA_904711325	vertebrate	Escherichia coli	GCA_017598645	building	Escherichia coli
ARO:3000904	GCA_904711325	vertebrate	Escherichia coli	GCA_017598685	building	Escherichia coli
ARO:3000904	GCA_904711325	vertebrate	Escherichia coli	GCA_017598725	building	Escherichia coli
ARO:3000904	GCA_904711325	vertebrate	Escherichia coli	GCA_017598745	building	Escherichia coli
ARO:3000904	GCA_904711325	vertebrate	Escherichia coli	GCA_017598765	building	Escherichia coli
ARO:3000904	GCA_904711325	vertebrate	Escherichia coli	GCA_017598795	building	Escherichia coli
ARO:3000904	GCA_904711325	vertebrate	Escherichia coli	GCA_017598805	building	Escherichia coli
ARO:3000904	GCA_904711325	vertebrate	Escherichia coli	GCA_017603565	aquatic	Escherichia coli
ARO:3000904	GCA_904711325	vertebrate	Escherichia coli	GCA_017813515	invertebrate	Escherichia coli
ARO:3000904	GCA_904711325	vertebrate	Escherichia coli	GCA_017896965	aquatic	Escherichia coli
ARO:3000904	GCA_904711325	vertebrate	Escherichia coli	GCA_017896985	aquatic	Escherichia coli
ARO:3000904	GCA_904711325	vertebrate	Escherichia coli	GCA_017897525	aquatic	Escherichia coli
ARO:3000904	GCA_904711325	vertebrate	Escherichia coli	GCA_018424765	human	Escherichia coli
ARO:3000904	GCA_904711325	vertebrate	Escherichia coli	GCA_018424825	human	Escherichia coli
ARO:3000904	GCA_904711325	vertebrate	Escherichia coli	GCA_018884305	human	Escherichia coli
ARO:3000904	GCA_904711325	vertebrate	Escherichia coli	GCA_019192885	building	Escherichia coli
ARO:3000904	GCA_904711325	vertebrate	Escherichia coli	GCA_019219385	soil	Escherichia coli
ARO:3000904	GCA_904711325	vertebrate	Escherichia coli	GCA_019219445	soil	Escherichia coli
ARO:3000904	GCA_904711325	vertebrate	Escherichia coli	GCA_019219485	soil	Escherichia coli
ARO:3000904	GCA_904711325	vertebrate	Escherichia coli	GCA_019219505	soil	Escherichia coli
ARO:3000904	GCA_904711325	vertebrate	Escherichia coli	GCA_019219525	soil	Escherichia coli
ARO:3000904	GCA_904711325	vertebrate	Escherichia coli	GCA_019219545	soil	Escherichia coli
ARO:3000904	GCA_904711325	vertebrate	Escherichia coli	GCA_019402085	aquatic	Escherichia coli
ARO:3000904	GCA_904711325	vertebrate	Escherichia coli	GCA_019402105	aquatic	Escherichia coli
ARO:3000904	GCA_904711325	vertebrate	Escherichia coli	GCA_019402125	aquatic	Escherichia coli
ARO:3000904	GCA_904711325	vertebrate	Escherichia coli	GCA_019402185	aquatic	Escherichia coli
ARO:3000904	GCA_904711325	vertebrate	Escherichia coli	GCA_019402205	aquatic	Escherichia coli
ARO:3000904	GCA_904711325	vertebrate	Escherichia coli	GCA_019402265	aquatic	Escherichia coli
ARO:3000904	GCA_904711325	vertebrate	Escherichia coli	GCA_019492305	aquatic	Escherichia coli
ARO:3000904	GCA_904711325	vertebrate	Escherichia coli	GCA_019802685	building	Escherichia coli
ARO:3000904	GCA_904711325	vertebrate	Escherichia coli	GCA_019879245	human	Escherichia coli
ARO:3000904	GCA_904711325	vertebrate	Escherichia coli	GCA_019879265	human	Escherichia coli
ARO:3000904	GCA_904711325	vertebrate	Escherichia coli	GCA_019879285	human	Escherichia coli
ARO:3000904	GCA_904711325	vertebrate	Escherichia coli	GCA_019879325	human	Escherichia coli
ARO:3000904	GCA_904711325	vertebrate	Escherichia coli	GCA_019879365	human	Escherichia coli
ARO:3000904	GCA_904711325	vertebrate	Escherichia coli	GCA_019879405	human	Escherichia coli
ARO:3000904	GCA_904711325	vertebrate	Escherichia coli	GCA_019879425	human	Escherichia coli
ARO:3000904	GCA_904711325	vertebrate	Escherichia coli	GCA_019879445	human	Escherichia coli
ARO:3000904	GCA_904711325	vertebrate	Escherichia coli	GCA_019879465	human	Escherichia coli
ARO:3000904	GCA_904711325	vertebrate	Escherichia coli	GCA_019879495	human	Escherichia coli
ARO:3000904	GCA_904711325	vertebrate	Escherichia coli	GCA_019879585	human	Escherichia coli
ARO:3000904	GCA_904711325	vertebrate	Escherichia coli	GCA_019879605	human	Escherichia coli
ARO:3000904	GCA_904711325	vertebrate	Escherichia coli	GCA_019879605	human	Escherichia coli
ARO:3000904	GCA_904711325	vertebrate	Escherichia coli	GCA_019879625	human	Escherichia coli
ARO:3000904	GCA_904711325	vertebrate	Escherichia coli	GCA_019879635	human	Escherichia coli
ARO:3000904	GCA_904711325	vertebrate	Escherichia coli	GCA_019879705	human	Escherichia coli
ARO:3000904	GCA_904711325	vertebrate	Escherichia coli	GCA_019879725	human	Escherichia coli
ARO:3000904	GCA_904711325	vertebrate	Escherichia coli	GCA_019879735	human	Escherichia coli
ARO:3000904	GCA_904711325	vertebrate	Escherichia coli	GCA_019879805	human	Escherichia coli
ARO:3000904	GCA_904711325	vertebrate	Escherichia coli	GCA_019879885	human	Escherichia coli
ARO:3000904	GCA_904711325	vertebrate	Escherichia coli	GCA_019879925	human	Escherichia coli
ARO:3000904	GCA_904711325	vertebrate	Escherichia coli	GCA_019879945	human	Escherichia coli
ARO:3000904	GCA_904711325	vertebrate	Escherichia coli	GCA_019879955	human	Escherichia coli
ARO:3000904	GCA_904711325	vertebrate	Escherichia coli	GCA_019879965	human	Escherichia coli
ARO:3000904	GCA_904711325	vertebrate	Escherichia coli	GCA_019880005	human	Escherichia coli
ARO:3000904	GCA_904711325	vertebrate	Escherichia coli	GCA_019880025	human	Escherichia coli
ARO:3000904	GCA_904711325	vertebrate	Escherichia coli	GCA_019880095	human	Escherichia coli
ARO:3000904	GCA_904711325	vertebrate	Escherichia coli	GCA_019957215	soil	Escherichia coli
ARO:3000904	GCA_904711325	vertebrate	Escherichia coli	GCA_020005225	human	Escherichia coli
ARO:3000904	GCA_904711325	vertebrate	Escherichia coli	GCA_020282325	human	Escherichia coli
ARO:3000904	GCA_904711325	vertebrate	Escherichia coli	GCA_020418325	building	Escherichia coli
ARO:3000904	GCA_904711325	vertebrate	Escherichia coli	GCA_020418355	building	Escherichia coli
ARO:3000904	GCA_904711325	vertebrate	Escherichia coli	GCA_020418405	building	Escherichia coli
ARO:3000904	GCA_904711325	vertebrate	Escherichia coli	GCA_020514825	aquatic	Escherichia coli
ARO:3000904	GCA_904711325	vertebrate	Escherichia coli	GCA_020515275	aquatic	Escherichia coli
ARO:3000904	GCA_904711325	vertebrate	Escherichia coli	GCA_020515315	aquatic	Escherichia coli
ARO:3000904	GCA_904711325	vertebrate	Escherichia coli	GCA_020515515	aquatic	Escherichia coli
ARO:3000904	GCA_904711325	vertebrate	Escherichia coli	GCA_020668675	soil	Escherichia coli
ARO:3000904	GCA_904711325	vertebrate	Escherichia coli	GCA_020668995	soil	Escherichia coli
ARO:3000904	GCA_904711325	vertebrate	Escherichia coli	GCA_020669115	soil	Escherichia coli
ARO:3000904	GCA_904711325	vertebrate	Escherichia coli	GCA_020669235	soil	Escherichia coli
ARO:3000904	GCA_904711325	vertebrate	Escherichia coli	GCA_020669575	soil	Escherichia coli
ARO:3000904	GCA_904711325	vertebrate	Escherichia coli	GCA_020669655	soil	Escherichia coli
ARO:3000904	GCA_904711325	vertebrate	Escherichia coli	GCA_020669895	soil	Escherichia coli
ARO:3000904	GCA_904711325	vertebrate	Escherichia coli	GCA_020731865	soil	Escherichia coli
ARO:3000904	GCA_904711325	vertebrate	Escherichia coli	GCA_020732515	soil	Escherichia coli
ARO:3000904	GCA_904711325	vertebrate	Escherichia coli	GCA_020732965	soil	Escherichia coli
ARO:3000904	GCA_904711325	vertebrate	Escherichia coli	GCA_020734025	soil	Escherichia coli
ARO:3000904	GCA_904711325	vertebrate	Escherichia coli	GCA_020861255	human	Escherichia coli
ARO:3000904	GCA_904711325	vertebrate	Escherichia coli	GCA_021172995	building	Escherichia coli
ARO:3000904	GCA_904711325	vertebrate	Escherichia coli	GCA_021311695	building	Escherichia coli
ARO:3000904	GCA_904711325	vertebrate	Escherichia coli	GCA_021311715	building	Escherichia coli
ARO:3000904	GCA_904711325	vertebrate	Escherichia coli	GCA_021440155	plant	Escherichia coli
ARO:3000904	GCA_904711325	vertebrate	Escherichia coli	GCA_021440825	plant	Escherichia coli
ARO:3000904	GCA_904711325	vertebrate	Escherichia coli	GCA_021440835	invertebrate	Escherichia coli
ARO:3000904	GCA_904711325	vertebrate	Escherichia coli	GCA_021440905	invertebrate	Escherichia coli
ARO:3000904	GCA_904711325	vertebrate	Escherichia coli	GCA_021440945	plant	Escherichia coli
ARO:3000904	GCA_904711325	vertebrate	Escherichia coli	GCA_021441215	invertebrate	Escherichia coli
ARO:3000904	GCA_904711325	vertebrate	Escherichia coli	GCA_021441285	invertebrate	Escherichia coli
ARO:3000904	GCA_904711325	vertebrate	Escherichia coli	GCA_021441385	invertebrate	Escherichia coli
ARO:3000904	GCA_904711325	vertebrate	Escherichia coli	GCA_022213085	aquatic	Escherichia coli
ARO:3000904	GCA_904711325	vertebrate	Escherichia coli	GCA_022213145	aquatic	Escherichia coli
ARO:3000904	GCA_904711325	vertebrate	Escherichia coli	GCA_022359545	building	Escherichia coli
ARO:3000904	GCA_904711325	vertebrate	Escherichia coli	GCA_022359695	building	Escherichia coli
ARO:3000904	GCA_904711325	vertebrate	Escherichia coli	GCA_022376675	human	Escherichia coli
ARO:3000904	GCA_904711325	vertebrate	Escherichia coli	GCA_022385195	building	Escherichia coli
ARO:3000904	GCA_904711325	vertebrate	Escherichia coli	GCA_022385215	building	Escherichia coli
ARO:3000904	GCA_904711325	vertebrate	Escherichia coli	GCA_022494585	aquatic	Escherichia coli
ARO:3000904	GCA_904711325	vertebrate	Escherichia coli	GCA_022494605	aquatic	Escherichia coli
ARO:3000904	GCA_904711325	vertebrate	Escherichia coli	GCA_022494665	aquatic	Escherichia coli
ARO:3000904	GCA_904711325	vertebrate	Escherichia coli	GCA_022494665	aquatic	Escherichia coli
ARO:3000904	GCA_904711325	vertebrate	Escherichia coli	GCA_022494745	aquatic	Escherichia coli
ARO:3000904	GCA_904711325	vertebrate	Escherichia coli	GCA_022494765	aquatic	Escherichia coli
ARO:3000904	GCA_904711325	vertebrate	Escherichia coli	GCA_022547685	soil	Escherichia coli
ARO:3000904	GCA_904711325	vertebrate	Escherichia coli	GCA_022586615	invertebrate	Escherichia coli
ARO:3000904	GCA_904711325	vertebrate	Escherichia coli	GCA_022586635	invertebrate	Escherichia coli
ARO:3000904	GCA_904711325	vertebrate	Escherichia coli	GCA_022586655	invertebrate	Escherichia coli
ARO:3000904	GCA_904711325	vertebrate	Escherichia coli	GCA_022586675	invertebrate	Escherichia coli
ARO:3000904	GCA_904711325	vertebrate	Escherichia coli	GCA_022586695	invertebrate	Escherichia coli
ARO:3000904	GCA_904711325	vertebrate	Escherichia coli	GCA_022586715	invertebrate	Escherichia coli
ARO:3000904	GCA_904711325	vertebrate	Escherichia coli	GCA_022586725	invertebrate	Escherichia coli
ARO:3000904	GCA_904711325	vertebrate	Escherichia coli	GCA_022586755	invertebrate	Escherichia coli
ARO:3000904	GCA_904711325	vertebrate	Escherichia coli	GCA_022586775	invertebrate	Escherichia coli
ARO:3000904	GCA_904711325	vertebrate	Escherichia coli	GCA_022586795	invertebrate	Escherichia coli
ARO:3000904	GCA_904711325	vertebrate	Escherichia coli	GCA_022586815	invertebrate	Escherichia coli
ARO:3000904	GCA_904711325	vertebrate	Escherichia coli	GCA_022586835	invertebrate	Escherichia coli
ARO:3000904	GCA_904711325	vertebrate	Escherichia coli	GCA_022586855	invertebrate	Escherichia coli
ARO:3000904	GCA_904711325	vertebrate	Escherichia coli	GCA_022586865	invertebrate	Escherichia coli
ARO:3000904	GCA_904711325	vertebrate	Escherichia coli	GCA_022715285	human	Escherichia coli
ARO:3000904	GCA_904711325	vertebrate	Escherichia coli	GCA_022715485	human	Escherichia coli
ARO:3000904	GCA_904711325	vertebrate	Escherichia coli	GCA_022716215	human	Escherichia coli
ARO:3000904	GCA_904711325	vertebrate	Escherichia coli	GCA_022716275	human	Escherichia coli
ARO:3000904	GCA_904711325	vertebrate	Escherichia coli	GCA_022716835	human	Escherichia coli
ARO:3000904	GCA_904711325	vertebrate	Escherichia coli	GCA_022718275	human	Escherichia coli
ARO:3000904	GCA_904711325	vertebrate	Escherichia coli	GCA_022718295	human	Escherichia coli
ARO:3000904	GCA_904711325	vertebrate	Escherichia coli	GCA_022722375	human	Escherichia coli
ARO:3000904	GCA_904711325	vertebrate	Escherichia coli	GCA_022723865	human	Escherichia coli
ARO:3000904	GCA_904711325	vertebrate	Escherichia coli	GCA_022723895	human	Escherichia coli
ARO:3000904	GCA_904711325	vertebrate	Escherichia coli	GCA_022724015	human	Escherichia coli
ARO:3000904	GCA_904711325	vertebrate	Escherichia coli	GCA_022724175	human	Escherichia coli
ARO:3000904	GCA_904711325	vertebrate	Escherichia coli	GCA_022724335	human	Escherichia coli
ARO:3000904	GCA_904711325	vertebrate	Escherichia coli	GCA_022724475	human	Escherichia coli
ARO:3000904	GCA_904711325	vertebrate	Escherichia coli	GCA_022724655	human	Escherichia coli
ARO:3000904	GCA_904711325	vertebrate	Escherichia coli	GCA_022724835	human	Escherichia coli
ARO:3000904	GCA_904711325	vertebrate	Escherichia coli	GCA_022724995	human	Escherichia coli
ARO:3000904	GCA_904711325	vertebrate	Escherichia coli	GCA_022725355	human	Escherichia coli
ARO:3000904	GCA_904711325	vertebrate	Escherichia coli	GCA_022725495	human	Escherichia coli
ARO:3000904	GCA_904711325	vertebrate	Escherichia coli	GCA_022725625	human	Escherichia coli
ARO:3000904	GCA_904711325	vertebrate	Escherichia coli	GCA_022725755	human	Escherichia coli
ARO:3000904	GCA_904711325	vertebrate	Escherichia coli	GCA_022725975	human	Escherichia coli
ARO:3000904	GCA_904711325	vertebrate	Escherichia coli	GCA_022726375	human	Escherichia coli
ARO:3000904	GCA_904711325	vertebrate	Escherichia coli	GCA_022726975	human	Escherichia coli
ARO:3000904	GCA_904711325	vertebrate	Escherichia coli	GCA_022727415	human	Escherichia coli
ARO:3000904	GCA_904711325	vertebrate	Escherichia coli	GCA_022727485	human	Escherichia coli
ARO:3000904	GCA_904711325	vertebrate	Escherichia coli	GCA_022727625	human	Escherichia coli
ARO:3000904	GCA_904711325	vertebrate	Escherichia coli	GCA_022727935	human	Escherichia coli
ARO:3000904	GCA_904711325	vertebrate	Escherichia coli	GCA_022728365	human	Escherichia coli
ARO:3000904	GCA_904711325	vertebrate	Escherichia coli	GCA_022730735	human	Escherichia coli
ARO:3000904	GCA_904711325	vertebrate	Escherichia coli	GCA_022731295	human	Escherichia coli
ARO:3000904	GCA_904711325	vertebrate	Escherichia coli	GCA_022732035	human	Escherichia coli
ARO:3000904	GCA_904711325	vertebrate	Escherichia coli	GCA_022732235	human	Escherichia coli
ARO:3000904	GCA_904711325	vertebrate	Escherichia coli	GCA_022732345	human	Escherichia coli
ARO:3000904	GCA_904711325	vertebrate	Escherichia coli	GCA_022732515	human	Escherichia coli
ARO:3000904	GCA_904711325	vertebrate	Escherichia coli	GCA_022732955	human	Escherichia coli
ARO:3000904	GCA_904711325	vertebrate	Escherichia coli	GCA_022733075	human	Escherichia coli
ARO:3000904	GCA_904711325	vertebrate	Escherichia coli	GCA_022733785	human	Escherichia coli
ARO:3000904	GCA_904711325	vertebrate	Escherichia coli	GCA_022734255	human	Escherichia coli
ARO:3000904	GCA_904711325	vertebrate	Escherichia coli	GCA_022734925	human	Escherichia coli
ARO:3000904	GCA_904711325	vertebrate	Escherichia coli	GCA_022735255	human	Escherichia coli
ARO:3000904	GCA_904711325	vertebrate	Escherichia coli	GCA_022735315	human	Escherichia coli
ARO:3000904	GCA_904711325	vertebrate	Escherichia coli	GCA_022735495	human	Escherichia coli
ARO:3000904	GCA_904711325	vertebrate	Escherichia coli	GCA_022735615	human	Escherichia coli
ARO:3000904	GCA_904711325	vertebrate	Escherichia coli	GCA_022736745	human	Escherichia coli
ARO:3000904	GCA_904711325	vertebrate	Escherichia coli	GCA_022737035	human	Escherichia coli
ARO:3000904	GCA_904711325	vertebrate	Escherichia coli	GCA_022737335	human	Escherichia coli
ARO:3000904	GCA_904711325	vertebrate	Escherichia coli	GCA_022737895	human	Escherichia coli
ARO:3000904	GCA_904711325	vertebrate	Escherichia coli	GCA_022738115	human	Escherichia coli
ARO:3000904	GCA_904711325	vertebrate	Escherichia coli	GCA_022738895	human	Escherichia coli
ARO:3000904	GCA_904711325	vertebrate	Escherichia coli	GCA_022739335	human	Escherichia coli
ARO:3000904	GCA_904711325	vertebrate	Escherichia coli	GCA_022739655	human	Escherichia coli
ARO:3000904	GCA_904711325	vertebrate	Escherichia coli	GCA_022739815	human	Escherichia coli
ARO:3000904	GCA_904711325	vertebrate	Escherichia coli	GCA_022739965	human	Escherichia coli
ARO:3000904	GCA_904711325	vertebrate	Escherichia coli	GCA_022740195	human	Escherichia coli
ARO:3000904	GCA_904711325	vertebrate	Escherichia coli	GCA_022740495	human	Escherichia coli
ARO:3000904	GCA_904711325	vertebrate	Escherichia coli	GCA_022741175	human	Escherichia coli
ARO:3000904	GCA_904711325	vertebrate	Escherichia coli	GCA_022742435	human	Escherichia coli
ARO:3000904	GCA_904711325	vertebrate	Escherichia coli	GCA_022742645	human	Escherichia coli
ARO:3000904	GCA_904711325	vertebrate	Escherichia coli	GCA_022742915	human	Escherichia coli
ARO:3000904	GCA_904711325	vertebrate	Escherichia coli	GCA_022743105	human	Escherichia coli
ARO:3000904	GCA_904711325	vertebrate	Escherichia coli	GCA_022743565	human	Escherichia coli
ARO:3000904	GCA_904711325	vertebrate	Escherichia coli	GCA_022743725	human	Escherichia coli
ARO:3000904	GCA_904711325	vertebrate	Escherichia coli	GCA_022744245	human	Escherichia coli
ARO:3000904	GCA_904711325	vertebrate	Escherichia coli	GCA_022744595	human	Escherichia coli
ARO:3000904	GCA_904711325	vertebrate	Escherichia coli	GCA_022744665	human	Escherichia coli
ARO:3000904	GCA_904711325	vertebrate	Escherichia coli	GCA_022745225	human	Escherichia coli
ARO:3000904	GCA_904711325	vertebrate	Escherichia coli	GCA_022745405	human	Escherichia coli
ARO:3000904	GCA_904711325	vertebrate	Escherichia coli	GCA_022745415	human	Escherichia coli
ARO:3000904	GCA_904711325	vertebrate	Escherichia coli	GCA_022745685	human	Escherichia coli
ARO:3000904	GCA_904711325	vertebrate	Escherichia coli	GCA_022745745	human	Escherichia coli
ARO:3000904	GCA_904711325	vertebrate	Escherichia coli	GCA_022745905	human	Escherichia coli
ARO:3000904	GCA_904711325	vertebrate	Escherichia coli	GCA_022745985	human	Escherichia coli
ARO:3000904	GCA_904711325	vertebrate	Escherichia coli	GCA_022746445	human	Escherichia coli
ARO:3000904	GCA_904711325	vertebrate	Escherichia coli	GCA_022746945	human	Escherichia coli
ARO:3000904	GCA_904711325	vertebrate	Escherichia coli	GCA_022747125	human	Escherichia coli
ARO:3000904	GCA_904711325	vertebrate	Escherichia coli	GCA_022747385	human	Escherichia coli
ARO:3000904	GCA_904711325	vertebrate	Escherichia coli	GCA_022747465	human	Escherichia coli
ARO:3000904	GCA_904711325	vertebrate	Escherichia coli	GCA_022761605	human	Escherichia coli
ARO:3000904	GCA_904711325	vertebrate	Escherichia coli	GCA_022761665	human	Escherichia coli
ARO:3000904	GCA_904711325	vertebrate	Escherichia coli	GCA_022761685	human	Escherichia coli
ARO:3000904	GCA_904711325	vertebrate	Escherichia coli	GCA_900166955	vertebrate	Escherichia coli
ARO:3000904	GCA_904711325	vertebrate	Escherichia coli	GCA_902807075	invertebrate	Escherichia coli
ARO:3000904	GCA_904711305	vertebrate	Escherichia coli	GCA_013185405	plant	Escherichia coli
ARO:3000904	GCA_904711305	vertebrate	Escherichia coli	GCA_013350095	building	Escherichia coli
ARO:3000904	GCA_904711305	vertebrate	Escherichia coli	GCA_013350115	building	Escherichia coli
ARO:3000904	GCA_904711305	vertebrate	Escherichia coli	GCA_013350145	building	Escherichia coli
ARO:3000904	GCA_904711305	vertebrate	Escherichia coli	GCA_013350185	building	Escherichia coli
ARO:3000904	GCA_904711305	vertebrate	Escherichia coli	GCA_013350195	building	Escherichia coli
ARO:3000904	GCA_904711305	vertebrate	Escherichia coli	GCA_013423945	human	Escherichia coli
ARO:3000904	GCA_904711305	vertebrate	Escherichia coli	GCA_013423985	human	Escherichia coli
ARO:3000904	GCA_904711305	vertebrate	Escherichia coli	GCA_013424005	human	Escherichia coli
ARO:3000904	GCA_904711305	vertebrate	Escherichia coli	GCA_013424085	human	Escherichia coli
ARO:3000904	GCA_904711305	vertebrate	Escherichia coli	GCA_013424205	human	Escherichia coli
ARO:3000904	GCA_904711305	vertebrate	Escherichia coli	GCA_013424485	human	Escherichia coli
ARO:3000904	GCA_904711305	vertebrate	Escherichia coli	GCA_013424905	human	Escherichia coli
ARO:3000904	GCA_904711305	vertebrate	Escherichia coli	GCA_013424935	human	Escherichia coli
ARO:3000904	GCA_904711305	vertebrate	Escherichia coli	GCA_013424995	human	Escherichia coli
ARO:3000904	GCA_904711305	vertebrate	Escherichia coli	GCA_013425145	human	Escherichia coli
ARO:3000904	GCA_904711305	vertebrate	Escherichia coli	GCA_013425265	human	Escherichia coli
ARO:3000904	GCA_904711305	vertebrate	Escherichia coli	GCA_013694125	human	Escherichia coli
ARO:3000904	GCA_904711305	vertebrate	Escherichia coli	GCA_014854635	aquatic	Escherichia coli
ARO:3000904	GCA_904711305	vertebrate	Escherichia coli	GCA_014854635	aquatic	Escherichia coli
ARO:3000904	GCA_904711305	vertebrate	Escherichia coli	GCA_014858035	aquatic	Escherichia coli
ARO:3000904	GCA_904711305	vertebrate	Escherichia coli	GCA_014925945	aquatic	Escherichia coli
ARO:3000904	GCA_904711305	vertebrate	Escherichia coli	GCA_014925955	aquatic	Escherichia coli
ARO:3000904	GCA_904711305	vertebrate	Escherichia coli	GCA_014926045	aquatic	Escherichia coli
ARO:3000904	GCA_904711305	vertebrate	Escherichia coli	GCA_014982585	human	Escherichia coli
ARO:3000904	GCA_904711305	vertebrate	Escherichia coli	GCA_015208465	building	Escherichia coli
ARO:3000904	GCA_904711305	vertebrate	Escherichia coli	GCA_015208485	building	Escherichia coli
ARO:3000904	GCA_904711305	vertebrate	Escherichia coli	GCA_015208495	building	Escherichia coli
ARO:3000904	GCA_904711305	vertebrate	Escherichia coli	GCA_015208565	building	Escherichia coli
ARO:3000904	GCA_904711305	vertebrate	Escherichia coli	GCA_015208625	building	Escherichia coli
ARO:3000904	GCA_904711305	vertebrate	Escherichia coli	GCA_015208665	building	Escherichia coli
ARO:3000904	GCA_904711305	vertebrate	Escherichia coli	GCA_015230615	soil	Escherichia coli
ARO:3000904	GCA_904711305	vertebrate	Escherichia coli	GCA_015230635	soil	Escherichia coli
ARO:3000904	GCA_904711305	vertebrate	Escherichia coli	GCA_015230685	soil	Escherichia coli
ARO:3000904	GCA_904711305	vertebrate	Escherichia coli	GCA_015230775	soil	Escherichia coli
ARO:3000904	GCA_904711305	vertebrate	Escherichia coli	GCA_015230785	soil	Escherichia coli
ARO:3000904	GCA_904711305	vertebrate	Escherichia coli	GCA_015230835	soil	Escherichia coli
ARO:3000904	GCA_904711305	vertebrate	Escherichia coli	GCA_015548345	human	Escherichia coli
ARO:3000904	GCA_904711305	vertebrate	Escherichia coli	GCA_015549645	human	Escherichia coli
ARO:3000904	GCA_904711305	vertebrate	Escherichia coli	GCA_015551085	human	Escherichia coli
ARO:3000904	GCA_904711305	vertebrate	Escherichia coli	GCA_015552285	human	Escherichia coli
ARO:3000904	GCA_904711305	vertebrate	Escherichia coli	GCA_015553995	human	Escherichia coli
ARO:3000904	GCA_904711305	vertebrate	Escherichia coli	GCA_015556015	human	Escherichia coli
ARO:3000904	GCA_904711305	vertebrate	Escherichia coli	GCA_015556565	human	Escherichia coli
ARO:3000904	GCA_904711305	vertebrate	Escherichia coli	GCA_015557155	human	Escherichia coli
ARO:3000904	GCA_904711305	vertebrate	Escherichia coli	GCA_015561295	human	Escherichia coli
ARO:3000904	GCA_904711305	vertebrate	Escherichia coli	GCA_015699055	human	Escherichia coli
ARO:3000904	GCA_904711305	vertebrate	Escherichia coli	GCA_015699395	human	Escherichia coli
ARO:3000904	GCA_904711305	vertebrate	Escherichia coli	GCA_015699825	human	Escherichia coli
ARO:3000904	GCA_904711305	vertebrate	Escherichia coli	GCA_016019115	human	Escherichia coli
ARO:3000904	GCA_904711305	vertebrate	Escherichia coli	GCA_016019125	human	Escherichia coli
ARO:3000904	GCA_904711305	vertebrate	Escherichia coli	GCA_016019155	human	Escherichia coli
ARO:3000904	GCA_904711305	vertebrate	Escherichia coli	GCA_016019165	human	Escherichia coli
ARO:3000904	GCA_904711305	vertebrate	Escherichia coli	GCA_016019185	human	Escherichia coli
ARO:3000904	GCA_904711305	vertebrate	Escherichia coli	GCA_016019215	human	Escherichia coli
ARO:3000904	GCA_904711305	vertebrate	Escherichia coli	GCA_016019235	human	Escherichia coli
ARO:3000904	GCA_904711305	vertebrate	Escherichia coli	GCA_016019255	human	Escherichia coli
ARO:3000904	GCA_904711305	vertebrate	Escherichia coli	GCA_016019265	human	Escherichia coli
ARO:3000904	GCA_904711305	vertebrate	Escherichia coli	GCA_016019275	human	Escherichia coli
ARO:3000904	GCA_904711305	vertebrate	Escherichia coli	GCA_016019315	human	Escherichia coli
ARO:3000904	GCA_904711305	vertebrate	Escherichia coli	GCA_016019335	human	Escherichia coli
ARO:3000904	GCA_904711305	vertebrate	Escherichia coli	GCA_016019355	human	Escherichia coli
ARO:3000904	GCA_904711305	vertebrate	Escherichia coli	GCA_016019365	human	Escherichia coli
ARO:3000904	GCA_904711305	vertebrate	Escherichia coli	GCA_016019375	human	Escherichia coli
ARO:3000904	GCA_904711305	vertebrate	Escherichia coli	GCA_016019415	human	Escherichia coli
ARO:3000904	GCA_904711305	vertebrate	Escherichia coli	GCA_016019425	human	Escherichia coli
ARO:3000904	GCA_904711305	vertebrate	Escherichia coli	GCA_016019455	human	Escherichia coli
ARO:3000904	GCA_904711305	vertebrate	Escherichia coli	GCA_016584465	human	Escherichia coli
ARO:3000904	GCA_904711305	vertebrate	Escherichia coli	GCA_016584645	human	Escherichia coli
ARO:3000904	GCA_904711305	vertebrate	Escherichia coli	GCA_016742415	human	Escherichia coli
ARO:3000904	GCA_904711305	vertebrate	Escherichia coli	GCA_016742435	human	Escherichia coli
ARO:3000904	GCA_904711305	vertebrate	Escherichia coli	GCA_016742445	human	Escherichia coli
ARO:3000904	GCA_904711305	vertebrate	Escherichia coli	GCA_016742475	human	Escherichia coli
ARO:3000904	GCA_904711305	vertebrate	Escherichia coli	GCA_016805805	vertebrate	Escherichia coli
ARO:3000904	GCA_904711305	vertebrate	Escherichia coli	GCA_016805845	vertebrate	Escherichia coli
ARO:3000904	GCA_904711305	vertebrate	Escherichia coli	GCA_016805885	vertebrate	Escherichia coli
ARO:3000904	GCA_904711305	vertebrate	Escherichia coli	GCA_016805905	vertebrate	Escherichia coli
ARO:3000904	GCA_904711305	vertebrate	Escherichia coli	GCA_016837695	human	Escherichia coli
ARO:3000904	GCA_904711305	vertebrate	Escherichia coli	GCA_017151135	soil	Escherichia coli
ARO:3000904	GCA_904711305	vertebrate	Escherichia coli	GCA_017162545	aquatic	Escherichia coli
ARO:3000904	GCA_904711305	vertebrate	Escherichia coli	GCA_017162575	aquatic	Escherichia coli
ARO:3000904	GCA_904711305	vertebrate	Escherichia coli	GCA_017162595	aquatic	Escherichia coli
ARO:3000904	GCA_904711305	vertebrate	Escherichia coli	GCA_017162635	aquatic	Escherichia coli
ARO:3000904	GCA_904711305	vertebrate	Escherichia coli	GCA_017595385	building	Escherichia coli
ARO:3000904	GCA_904711305	vertebrate	Escherichia coli	GCA_017595415	building	Escherichia coli
ARO:3000904	GCA_904711305	vertebrate	Escherichia coli	GCA_017595435	building	Escherichia coli
ARO:3000904	GCA_904711305	vertebrate	Escherichia coli	GCA_017595465	building	Escherichia coli
ARO:3000904	GCA_904711305	vertebrate	Escherichia coli	GCA_017595475	building	Escherichia coli
ARO:3000904	GCA_904711305	vertebrate	Escherichia coli	GCA_017595505	building	Escherichia coli
ARO:3000904	GCA_904711305	vertebrate	Escherichia coli	GCA_017595515	building	Escherichia coli
ARO:3000904	GCA_904711305	vertebrate	Escherichia coli	GCA_017595525	building	Escherichia coli
ARO:3000904	GCA_904711305	vertebrate	Escherichia coli	GCA_017595575	building	Escherichia coli
ARO:3000904	GCA_904711305	vertebrate	Escherichia coli	GCA_017595615	building	Escherichia coli
ARO:3000904	GCA_904711305	vertebrate	Escherichia coli	GCA_017597585	building	Escherichia coli
ARO:3000904	GCA_904711305	vertebrate	Escherichia coli	GCA_017597605	building	Escherichia coli
ARO:3000904	GCA_904711305	vertebrate	Escherichia coli	GCA_017597625	building	Escherichia coli
ARO:3000904	GCA_904711305	vertebrate	Escherichia coli	GCA_017597685	building	Escherichia coli
ARO:3000904	GCA_904711305	vertebrate	Escherichia coli	GCA_017597775	building	Escherichia coli
ARO:3000904	GCA_904711305	vertebrate	Escherichia coli	GCA_017597795	building	Escherichia coli
ARO:3000904	GCA_904711305	vertebrate	Escherichia coli	GCA_017597865	building	Escherichia coli
ARO:3000904	GCA_904711305	vertebrate	Escherichia coli	GCA_017597875	building	Escherichia coli
ARO:3000904	GCA_904711305	vertebrate	Escherichia coli	GCA_017597905	building	Escherichia coli
ARO:3000904	GCA_904711305	vertebrate	Escherichia coli	GCA_017597915	building	Escherichia coli
ARO:3000904	GCA_904711305	vertebrate	Escherichia coli	GCA_017597965	building	Escherichia coli
ARO:3000904	GCA_904711305	vertebrate	Escherichia coli	GCA_017598005	building	Escherichia coli
ARO:3000904	GCA_904711305	vertebrate	Escherichia coli	GCA_017598065	building	Escherichia coli
ARO:3000904	GCA_904711305	vertebrate	Escherichia coli	GCA_017598075	building	Escherichia coli
ARO:3000904	GCA_904711305	vertebrate	Escherichia coli	GCA_017598145	building	Escherichia coli
ARO:3000904	GCA_904711305	vertebrate	Escherichia coli	GCA_017598155	building	Escherichia coli
ARO:3000904	GCA_904711305	vertebrate	Escherichia coli	GCA_017598225	building	Escherichia coli
ARO:3000904	GCA_904711305	vertebrate	Escherichia coli	GCA_017598305	building	Escherichia coli
ARO:3000904	GCA_904711305	vertebrate	Escherichia coli	GCA_017598315	building	Escherichia coli
ARO:3000904	GCA_904711305	vertebrate	Escherichia coli	GCA_017598345	building	Escherichia coli
ARO:3000904	GCA_904711305	vertebrate	Escherichia coli	GCA_017598385	building	Escherichia coli
ARO:3000904	GCA_904711305	vertebrate	Escherichia coli	GCA_017598405	building	Escherichia coli
ARO:3000904	GCA_904711305	vertebrate	Escherichia coli	GCA_017598425	building	Escherichia coli
ARO:3000904	GCA_904711305	vertebrate	Escherichia coli	GCA_017598445	building	Escherichia coli
ARO:3000904	GCA_904711305	vertebrate	Escherichia coli	GCA_017598465	building	Escherichia coli
ARO:3000904	GCA_904711305	vertebrate	Escherichia coli	GCA_017598485	building	Escherichia coli
ARO:3000904	GCA_904711305	vertebrate	Escherichia coli	GCA_017598495	building	Escherichia coli
ARO:3000904	GCA_904711305	vertebrate	Escherichia coli	GCA_017598525	building	Escherichia coli
ARO:3000904	GCA_904711305	vertebrate	Escherichia coli	GCA_017598545	building	Escherichia coli
ARO:3000904	GCA_904711305	vertebrate	Escherichia coli	GCA_017598565	building	Escherichia coli
ARO:3000904	GCA_904711305	vertebrate	Escherichia coli	GCA_017598585	building	Escherichia coli
ARO:3000904	GCA_904711305	vertebrate	Escherichia coli	GCA_017598595	building	Escherichia coli
ARO:3000904	GCA_904711305	vertebrate	Escherichia coli	GCA_017598625	building	Escherichia coli
ARO:3000904	GCA_904711305	vertebrate	Escherichia coli	GCA_017598635	building	Escherichia coli
ARO:3000904	GCA_904711305	vertebrate	Escherichia coli	GCA_017598645	building	Escherichia coli
ARO:3000904	GCA_904711305	vertebrate	Escherichia coli	GCA_017598685	building	Escherichia coli
ARO:3000904	GCA_904711305	vertebrate	Escherichia coli	GCA_017598725	building	Escherichia coli
ARO:3000904	GCA_904711305	vertebrate	Escherichia coli	GCA_017598745	building	Escherichia coli
ARO:3000904	GCA_904711305	vertebrate	Escherichia coli	GCA_017598765	building	Escherichia coli
ARO:3000904	GCA_904711305	vertebrate	Escherichia coli	GCA_017598795	building	Escherichia coli
ARO:3000904	GCA_904711305	vertebrate	Escherichia coli	GCA_017598805	building	Escherichia coli
ARO:3000904	GCA_904711305	vertebrate	Escherichia coli	GCA_017603565	aquatic	Escherichia coli
ARO:3000904	GCA_904711305	vertebrate	Escherichia coli	GCA_017813515	invertebrate	Escherichia coli
ARO:3000904	GCA_904711305	vertebrate	Escherichia coli	GCA_017896965	aquatic	Escherichia coli
ARO:3000904	GCA_904711305	vertebrate	Escherichia coli	GCA_017896985	aquatic	Escherichia coli
ARO:3000904	GCA_904711305	vertebrate	Escherichia coli	GCA_017897525	aquatic	Escherichia coli
ARO:3000904	GCA_904711305	vertebrate	Escherichia coli	GCA_018424765	human	Escherichia coli
ARO:3000904	GCA_904711305	vertebrate	Escherichia coli	GCA_018424825	human	Escherichia coli
ARO:3000904	GCA_904711305	vertebrate	Escherichia coli	GCA_018884305	human	Escherichia coli
ARO:3000904	GCA_904711305	vertebrate	Escherichia coli	GCA_019192885	building	Escherichia coli
ARO:3000904	GCA_904711305	vertebrate	Escherichia coli	GCA_019219385	soil	Escherichia coli
ARO:3000904	GCA_904711305	vertebrate	Escherichia coli	GCA_019219445	soil	Escherichia coli
ARO:3000904	GCA_904711305	vertebrate	Escherichia coli	GCA_019219485	soil	Escherichia coli
ARO:3000904	GCA_904711305	vertebrate	Escherichia coli	GCA_019219505	soil	Escherichia coli
ARO:3000904	GCA_904711305	vertebrate	Escherichia coli	GCA_019219525	soil	Escherichia coli
ARO:3000904	GCA_904711305	vertebrate	Escherichia coli	GCA_019219545	soil	Escherichia coli
ARO:3000904	GCA_904711305	vertebrate	Escherichia coli	GCA_019402085	aquatic	Escherichia coli
ARO:3000904	GCA_904711305	vertebrate	Escherichia coli	GCA_019402105	aquatic	Escherichia coli
ARO:3000904	GCA_904711305	vertebrate	Escherichia coli	GCA_019402125	aquatic	Escherichia coli
ARO:3000904	GCA_904711305	vertebrate	Escherichia coli	GCA_019402185	aquatic	Escherichia coli
ARO:3000904	GCA_904711305	vertebrate	Escherichia coli	GCA_019402205	aquatic	Escherichia coli
ARO:3000904	GCA_904711305	vertebrate	Escherichia coli	GCA_019402265	aquatic	Escherichia coli
ARO:3000904	GCA_904711305	vertebrate	Escherichia coli	GCA_019492305	aquatic	Escherichia coli
ARO:3000904	GCA_904711305	vertebrate	Escherichia coli	GCA_019802685	building	Escherichia coli
ARO:3000904	GCA_904711305	vertebrate	Escherichia coli	GCA_019879245	human	Escherichia coli
ARO:3000904	GCA_904711305	vertebrate	Escherichia coli	GCA_019879265	human	Escherichia coli
ARO:3000904	GCA_904711305	vertebrate	Escherichia coli	GCA_019879285	human	Escherichia coli
ARO:3000904	GCA_904711305	vertebrate	Escherichia coli	GCA_019879325	human	Escherichia coli
ARO:3000904	GCA_904711305	vertebrate	Escherichia coli	GCA_019879365	human	Escherichia coli
ARO:3000904	GCA_904711305	vertebrate	Escherichia coli	GCA_019879405	human	Escherichia coli
ARO:3000904	GCA_904711305	vertebrate	Escherichia coli	GCA_019879425	human	Escherichia coli
ARO:3000904	GCA_904711305	vertebrate	Escherichia coli	GCA_019879445	human	Escherichia coli
ARO:3000904	GCA_904711305	vertebrate	Escherichia coli	GCA_019879465	human	Escherichia coli
ARO:3000904	GCA_904711305	vertebrate	Escherichia coli	GCA_019879495	human	Escherichia coli
ARO:3000904	GCA_904711305	vertebrate	Escherichia coli	GCA_019879585	human	Escherichia coli
ARO:3000904	GCA_904711305	vertebrate	Escherichia coli	GCA_019879605	human	Escherichia coli
ARO:3000904	GCA_904711305	vertebrate	Escherichia coli	GCA_019879605	human	Escherichia coli
ARO:3000904	GCA_904711305	vertebrate	Escherichia coli	GCA_019879625	human	Escherichia coli
ARO:3000904	GCA_904711305	vertebrate	Escherichia coli	GCA_019879635	human	Escherichia coli
ARO:3000904	GCA_904711305	vertebrate	Escherichia coli	GCA_019879705	human	Escherichia coli
ARO:3000904	GCA_904711305	vertebrate	Escherichia coli	GCA_019879725	human	Escherichia coli
ARO:3000904	GCA_904711305	vertebrate	Escherichia coli	GCA_019879735	human	Escherichia coli
ARO:3000904	GCA_904711305	vertebrate	Escherichia coli	GCA_019879805	human	Escherichia coli
ARO:3000904	GCA_904711305	vertebrate	Escherichia coli	GCA_019879885	human	Escherichia coli
ARO:3000904	GCA_904711305	vertebrate	Escherichia coli	GCA_019879925	human	Escherichia coli
ARO:3000904	GCA_904711305	vertebrate	Escherichia coli	GCA_019879945	human	Escherichia coli
ARO:3000904	GCA_904711305	vertebrate	Escherichia coli	GCA_019879955	human	Escherichia coli
ARO:3000904	GCA_904711305	vertebrate	Escherichia coli	GCA_019879965	human	Escherichia coli
ARO:3000904	GCA_904711305	vertebrate	Escherichia coli	GCA_019880005	human	Escherichia coli
ARO:3000904	GCA_904711305	vertebrate	Escherichia coli	GCA_019880025	human	Escherichia coli
ARO:3000904	GCA_904711305	vertebrate	Escherichia coli	GCA_019880095	human	Escherichia coli
ARO:3000904	GCA_904711305	vertebrate	Escherichia coli	GCA_019957215	soil	Escherichia coli
ARO:3000904	GCA_904711305	vertebrate	Escherichia coli	GCA_020005225	human	Escherichia coli
ARO:3000904	GCA_904711305	vertebrate	Escherichia coli	GCA_020282325	human	Escherichia coli
ARO:3000904	GCA_904711305	vertebrate	Escherichia coli	GCA_020418325	building	Escherichia coli
ARO:3000904	GCA_904711305	vertebrate	Escherichia coli	GCA_020418355	building	Escherichia coli
ARO:3000904	GCA_904711305	vertebrate	Escherichia coli	GCA_020418405	building	Escherichia coli
ARO:3000904	GCA_904711305	vertebrate	Escherichia coli	GCA_020514825	aquatic	Escherichia coli
ARO:3000904	GCA_904711305	vertebrate	Escherichia coli	GCA_020515275	aquatic	Escherichia coli
ARO:3000904	GCA_904711305	vertebrate	Escherichia coli	GCA_020515315	aquatic	Escherichia coli
ARO:3000904	GCA_904711305	vertebrate	Escherichia coli	GCA_020515515	aquatic	Escherichia coli
ARO:3000904	GCA_904711305	vertebrate	Escherichia coli	GCA_020668675	soil	Escherichia coli
ARO:3000904	GCA_904711305	vertebrate	Escherichia coli	GCA_020668995	soil	Escherichia coli
ARO:3000904	GCA_904711305	vertebrate	Escherichia coli	GCA_020669115	soil	Escherichia coli
ARO:3000904	GCA_904711305	vertebrate	Escherichia coli	GCA_020669235	soil	Escherichia coli
ARO:3000904	GCA_904711305	vertebrate	Escherichia coli	GCA_020669575	soil	Escherichia coli
ARO:3000904	GCA_904711305	vertebrate	Escherichia coli	GCA_020669655	soil	Escherichia coli
ARO:3000904	GCA_904711305	vertebrate	Escherichia coli	GCA_020669895	soil	Escherichia coli
ARO:3000904	GCA_904711305	vertebrate	Escherichia coli	GCA_020731865	soil	Escherichia coli
ARO:3000904	GCA_904711305	vertebrate	Escherichia coli	GCA_020732515	soil	Escherichia coli
ARO:3000904	GCA_904711305	vertebrate	Escherichia coli	GCA_020732965	soil	Escherichia coli
ARO:3000904	GCA_904711305	vertebrate	Escherichia coli	GCA_020734025	soil	Escherichia coli
ARO:3000904	GCA_904711305	vertebrate	Escherichia coli	GCA_020861255	human	Escherichia coli
ARO:3000904	GCA_904711305	vertebrate	Escherichia coli	GCA_021172995	building	Escherichia coli
ARO:3000904	GCA_904711305	vertebrate	Escherichia coli	GCA_021311695	building	Escherichia coli
ARO:3000904	GCA_904711305	vertebrate	Escherichia coli	GCA_021311715	building	Escherichia coli
ARO:3000904	GCA_904711305	vertebrate	Escherichia coli	GCA_021440155	plant	Escherichia coli
ARO:3000904	GCA_904711305	vertebrate	Escherichia coli	GCA_021440825	plant	Escherichia coli
ARO:3000904	GCA_904711305	vertebrate	Escherichia coli	GCA_021440835	invertebrate	Escherichia coli
ARO:3000904	GCA_904711305	vertebrate	Escherichia coli	GCA_021440905	invertebrate	Escherichia coli
ARO:3000904	GCA_904711305	vertebrate	Escherichia coli	GCA_021440945	plant	Escherichia coli
ARO:3000904	GCA_904711305	vertebrate	Escherichia coli	GCA_021441215	invertebrate	Escherichia coli
ARO:3000904	GCA_904711305	vertebrate	Escherichia coli	GCA_021441285	invertebrate	Escherichia coli
ARO:3000904	GCA_904711305	vertebrate	Escherichia coli	GCA_021441385	invertebrate	Escherichia coli
ARO:3000904	GCA_904711305	vertebrate	Escherichia coli	GCA_022213085	aquatic	Escherichia coli
ARO:3000904	GCA_904711305	vertebrate	Escherichia coli	GCA_022213145	aquatic	Escherichia coli
ARO:3000904	GCA_904711305	vertebrate	Escherichia coli	GCA_022359545	building	Escherichia coli
ARO:3000904	GCA_904711305	vertebrate	Escherichia coli	GCA_022359695	building	Escherichia coli
ARO:3000904	GCA_904711305	vertebrate	Escherichia coli	GCA_022376675	human	Escherichia coli
ARO:3000904	GCA_904711305	vertebrate	Escherichia coli	GCA_022385195	building	Escherichia coli
ARO:3000904	GCA_904711305	vertebrate	Escherichia coli	GCA_022385215	building	Escherichia coli
ARO:3000904	GCA_904711305	vertebrate	Escherichia coli	GCA_022494585	aquatic	Escherichia coli
ARO:3000904	GCA_904711305	vertebrate	Escherichia coli	GCA_022494605	aquatic	Escherichia coli
ARO:3000904	GCA_904711305	vertebrate	Escherichia coli	GCA_022494665	aquatic	Escherichia coli
ARO:3000904	GCA_904711305	vertebrate	Escherichia coli	GCA_022494665	aquatic	Escherichia coli
ARO:3000904	GCA_904711305	vertebrate	Escherichia coli	GCA_022494745	aquatic	Escherichia coli
ARO:3000904	GCA_904711305	vertebrate	Escherichia coli	GCA_022494765	aquatic	Escherichia coli
ARO:3000904	GCA_904711305	vertebrate	Escherichia coli	GCA_022547685	soil	Escherichia coli
ARO:3000904	GCA_904711305	vertebrate	Escherichia coli	GCA_022586615	invertebrate	Escherichia coli
ARO:3000904	GCA_904711305	vertebrate	Escherichia coli	GCA_022586635	invertebrate	Escherichia coli
ARO:3000904	GCA_904711305	vertebrate	Escherichia coli	GCA_022586655	invertebrate	Escherichia coli
ARO:3000904	GCA_904711305	vertebrate	Escherichia coli	GCA_022586675	invertebrate	Escherichia coli
ARO:3000904	GCA_904711305	vertebrate	Escherichia coli	GCA_022586695	invertebrate	Escherichia coli
ARO:3000904	GCA_904711305	vertebrate	Escherichia coli	GCA_022586715	invertebrate	Escherichia coli
ARO:3000904	GCA_904711305	vertebrate	Escherichia coli	GCA_022586725	invertebrate	Escherichia coli
ARO:3000904	GCA_904711305	vertebrate	Escherichia coli	GCA_022586755	invertebrate	Escherichia coli
ARO:3000904	GCA_904711305	vertebrate	Escherichia coli	GCA_022586775	invertebrate	Escherichia coli
ARO:3000904	GCA_904711305	vertebrate	Escherichia coli	GCA_022586795	invertebrate	Escherichia coli
ARO:3000904	GCA_904711305	vertebrate	Escherichia coli	GCA_022586815	invertebrate	Escherichia coli
ARO:3000904	GCA_904711305	vertebrate	Escherichia coli	GCA_022586835	invertebrate	Escherichia coli
ARO:3000904	GCA_904711305	vertebrate	Escherichia coli	GCA_022586855	invertebrate	Escherichia coli
ARO:3000904	GCA_904711305	vertebrate	Escherichia coli	GCA_022586865	invertebrate	Escherichia coli
ARO:3000904	GCA_904711305	vertebrate	Escherichia coli	GCA_022715285	human	Escherichia coli
ARO:3000904	GCA_904711305	vertebrate	Escherichia coli	GCA_022715485	human	Escherichia coli
ARO:3000904	GCA_904711305	vertebrate	Escherichia coli	GCA_022716215	human	Escherichia coli
ARO:3000904	GCA_904711305	vertebrate	Escherichia coli	GCA_022716275	human	Escherichia coli
ARO:3000904	GCA_904711305	vertebrate	Escherichia coli	GCA_022716835	human	Escherichia coli
ARO:3000904	GCA_904711305	vertebrate	Escherichia coli	GCA_022718275	human	Escherichia coli
ARO:3000904	GCA_904711305	vertebrate	Escherichia coli	GCA_022718295	human	Escherichia coli
ARO:3000904	GCA_904711305	vertebrate	Escherichia coli	GCA_022722375	human	Escherichia coli
ARO:3000904	GCA_904711305	vertebrate	Escherichia coli	GCA_022723865	human	Escherichia coli
ARO:3000904	GCA_904711305	vertebrate	Escherichia coli	GCA_022723895	human	Escherichia coli
ARO:3000904	GCA_904711305	vertebrate	Escherichia coli	GCA_022724015	human	Escherichia coli
ARO:3000904	GCA_904711305	vertebrate	Escherichia coli	GCA_022724175	human	Escherichia coli
ARO:3000904	GCA_904711305	vertebrate	Escherichia coli	GCA_022724335	human	Escherichia coli
ARO:3000904	GCA_904711305	vertebrate	Escherichia coli	GCA_022724475	human	Escherichia coli
ARO:3000904	GCA_904711305	vertebrate	Escherichia coli	GCA_022724655	human	Escherichia coli
ARO:3000904	GCA_904711305	vertebrate	Escherichia coli	GCA_022724835	human	Escherichia coli
ARO:3000904	GCA_904711305	vertebrate	Escherichia coli	GCA_022724995	human	Escherichia coli
ARO:3000904	GCA_904711305	vertebrate	Escherichia coli	GCA_022725355	human	Escherichia coli
ARO:3000904	GCA_904711305	vertebrate	Escherichia coli	GCA_022725495	human	Escherichia coli
ARO:3000904	GCA_904711305	vertebrate	Escherichia coli	GCA_022725625	human	Escherichia coli
ARO:3000904	GCA_904711305	vertebrate	Escherichia coli	GCA_022725755	human	Escherichia coli
ARO:3000904	GCA_904711305	vertebrate	Escherichia coli	GCA_022725975	human	Escherichia coli
ARO:3000904	GCA_904711305	vertebrate	Escherichia coli	GCA_022726375	human	Escherichia coli
ARO:3000904	GCA_904711305	vertebrate	Escherichia coli	GCA_022726975	human	Escherichia coli
ARO:3000904	GCA_904711305	vertebrate	Escherichia coli	GCA_022727415	human	Escherichia coli
ARO:3000904	GCA_904711305	vertebrate	Escherichia coli	GCA_022727485	human	Escherichia coli
ARO:3000904	GCA_904711305	vertebrate	Escherichia coli	GCA_022727625	human	Escherichia coli
ARO:3000904	GCA_904711305	vertebrate	Escherichia coli	GCA_022727935	human	Escherichia coli
ARO:3000904	GCA_904711305	vertebrate	Escherichia coli	GCA_022728365	human	Escherichia coli
ARO:3000904	GCA_904711305	vertebrate	Escherichia coli	GCA_022730735	human	Escherichia coli
ARO:3000904	GCA_904711305	vertebrate	Escherichia coli	GCA_022731295	human	Escherichia coli
ARO:3000904	GCA_904711305	vertebrate	Escherichia coli	GCA_022732035	human	Escherichia coli
ARO:3000904	GCA_904711305	vertebrate	Escherichia coli	GCA_022732235	human	Escherichia coli
ARO:3000904	GCA_904711305	vertebrate	Escherichia coli	GCA_022732345	human	Escherichia coli
ARO:3000904	GCA_904711305	vertebrate	Escherichia coli	GCA_022732515	human	Escherichia coli
ARO:3000904	GCA_904711305	vertebrate	Escherichia coli	GCA_022732955	human	Escherichia coli
ARO:3000904	GCA_904711305	vertebrate	Escherichia coli	GCA_022733075	human	Escherichia coli
ARO:3000904	GCA_904711305	vertebrate	Escherichia coli	GCA_022733785	human	Escherichia coli
ARO:3000904	GCA_904711305	vertebrate	Escherichia coli	GCA_022734255	human	Escherichia coli
ARO:3000904	GCA_904711305	vertebrate	Escherichia coli	GCA_022734925	human	Escherichia coli
ARO:3000904	GCA_904711305	vertebrate	Escherichia coli	GCA_022735255	human	Escherichia coli
ARO:3000904	GCA_904711305	vertebrate	Escherichia coli	GCA_022735315	human	Escherichia coli
ARO:3000904	GCA_904711305	vertebrate	Escherichia coli	GCA_022735495	human	Escherichia coli
ARO:3000904	GCA_904711305	vertebrate	Escherichia coli	GCA_022735615	human	Escherichia coli
ARO:3000904	GCA_904711305	vertebrate	Escherichia coli	GCA_022736745	human	Escherichia coli
ARO:3000904	GCA_904711305	vertebrate	Escherichia coli	GCA_022737035	human	Escherichia coli
ARO:3000904	GCA_904711305	vertebrate	Escherichia coli	GCA_022737335	human	Escherichia coli
ARO:3000904	GCA_904711305	vertebrate	Escherichia coli	GCA_022737895	human	Escherichia coli
ARO:3000904	GCA_904711305	vertebrate	Escherichia coli	GCA_022738115	human	Escherichia coli
ARO:3000904	GCA_904711305	vertebrate	Escherichia coli	GCA_022738895	human	Escherichia coli
ARO:3000904	GCA_904711305	vertebrate	Escherichia coli	GCA_022739335	human	Escherichia coli
ARO:3000904	GCA_904711305	vertebrate	Escherichia coli	GCA_022739655	human	Escherichia coli
ARO:3000904	GCA_904711305	vertebrate	Escherichia coli	GCA_022739815	human	Escherichia coli
ARO:3000904	GCA_904711305	vertebrate	Escherichia coli	GCA_022739965	human	Escherichia coli
ARO:3000904	GCA_904711305	vertebrate	Escherichia coli	GCA_022740195	human	Escherichia coli
ARO:3000904	GCA_904711305	vertebrate	Escherichia coli	GCA_022740495	human	Escherichia coli
ARO:3000904	GCA_904711305	vertebrate	Escherichia coli	GCA_022741175	human	Escherichia coli
ARO:3000904	GCA_904711305	vertebrate	Escherichia coli	GCA_022742435	human	Escherichia coli
ARO:3000904	GCA_904711305	vertebrate	Escherichia coli	GCA_022742645	human	Escherichia coli
ARO:3000904	GCA_904711305	vertebrate	Escherichia coli	GCA_022742915	human	Escherichia coli
ARO:3000904	GCA_904711305	vertebrate	Escherichia coli	GCA_022743105	human	Escherichia coli
ARO:3000904	GCA_904711305	vertebrate	Escherichia coli	GCA_022743565	human	Escherichia coli
ARO:3000904	GCA_904711305	vertebrate	Escherichia coli	GCA_022743725	human	Escherichia coli
ARO:3000904	GCA_904711305	vertebrate	Escherichia coli	GCA_022744245	human	Escherichia coli
ARO:3000904	GCA_904711305	vertebrate	Escherichia coli	GCA_022744595	human	Escherichia coli
ARO:3000904	GCA_904711305	vertebrate	Escherichia coli	GCA_022744665	human	Escherichia coli
ARO:3000904	GCA_904711305	vertebrate	Escherichia coli	GCA_022745225	human	Escherichia coli
ARO:3000904	GCA_904711305	vertebrate	Escherichia coli	GCA_022745405	human	Escherichia coli
ARO:3000904	GCA_904711305	vertebrate	Escherichia coli	GCA_022745415	human	Escherichia coli
ARO:3000904	GCA_904711305	vertebrate	Escherichia coli	GCA_022745685	human	Escherichia coli
ARO:3000904	GCA_904711305	vertebrate	Escherichia coli	GCA_022745745	human	Escherichia coli
ARO:3000904	GCA_904711305	vertebrate	Escherichia coli	GCA_022745905	human	Escherichia coli
ARO:3000904	GCA_904711305	vertebrate	Escherichia coli	GCA_022745985	human	Escherichia coli
ARO:3000904	GCA_904711305	vertebrate	Escherichia coli	GCA_022746445	human	Escherichia coli
ARO:3000904	GCA_904711305	vertebrate	Escherichia coli	GCA_022746945	human	Escherichia coli
ARO:3000904	GCA_904711305	vertebrate	Escherichia coli	GCA_022747125	human	Escherichia coli
ARO:3000904	GCA_904711305	vertebrate	Escherichia coli	GCA_022747385	human	Escherichia coli
ARO:3000904	GCA_904711305	vertebrate	Escherichia coli	GCA_022747465	human	Escherichia coli
ARO:3000904	GCA_904711305	vertebrate	Escherichia coli	GCA_022761605	human	Escherichia coli
ARO:3000904	GCA_904711305	vertebrate	Escherichia coli	GCA_022761665	human	Escherichia coli
ARO:3000904	GCA_904711305	vertebrate	Escherichia coli	GCA_022761685	human	Escherichia coli
ARO:3000904	GCA_904711305	vertebrate	Escherichia coli	GCA_900166955	vertebrate	Escherichia coli
ARO:3000904	GCA_904711305	vertebrate	Escherichia coli	GCA_902807075	invertebrate	Escherichia coli
ARO:3000412	GCA_904711305	vertebrate	Escherichia coli	GCA_008806675	building	Escherichia coli
ARO:3000412	GCA_904711305	vertebrate	Escherichia coli	GCA_008806685	building	Escherichia coli
ARO:3000412	GCA_904711305	vertebrate	Escherichia coli	GCA_008806715	building	Escherichia coli
ARO:3000412	GCA_904711305	vertebrate	Escherichia coli	GCA_008806805	building	Escherichia coli
ARO:3000412	GCA_904711305	vertebrate	Escherichia coli	GCA_009789815	building	Escherichia coli
ARO:3000412	GCA_904711305	vertebrate	Escherichia coli	GCA_009789845	building	Escherichia coli
ARO:3000412	GCA_904711305	vertebrate	Escherichia coli	GCA_009789895	building	Escherichia coli
ARO:3000412	GCA_904711305	vertebrate	Escherichia coli	GCA_009789905	building	Escherichia coli
ARO:3000412	GCA_904711305	vertebrate	Escherichia coli	GCA_009789965	building	Escherichia coli
ARO:3000412	GCA_904711305	vertebrate	Escherichia coli	GCA_009790025	building	Escherichia coli
ARO:3000412	GCA_904711305	vertebrate	Escherichia coli	GCA_009790155	building	Escherichia coli
ARO:3000412	GCA_904711305	vertebrate	Escherichia coli	GCA_009790255	building	Escherichia coli
ARO:3000412	GCA_904711305	vertebrate	Escherichia coli	GCA_009790325	building	Escherichia coli
ARO:3000412	GCA_904711305	vertebrate	Escherichia coli	GCA_009790365	building	Escherichia coli
ARO:3000412	GCA_904711305	vertebrate	Escherichia coli	GCA_009790385	building	Escherichia coli
ARO:3000412	GCA_904711305	vertebrate	Escherichia coli	GCA_009790585	building	Escherichia coli
ARO:3000412	GCA_904711305	vertebrate	Escherichia coli	GCA_009790615	building	Escherichia coli
ARO:3000412	GCA_904711305	vertebrate	Escherichia coli	GCA_009790625	building	Escherichia coli
ARO:3000412	GCA_904711305	vertebrate	Escherichia coli	GCA_009790695	building	Escherichia coli
ARO:3000412	GCA_904711305	vertebrate	Escherichia coli	GCA_009790775	building	Escherichia coli
ARO:3000412	GCA_904711305	vertebrate	Escherichia coli	GCA_009790785	building	Escherichia coli
ARO:3000412	GCA_904711305	vertebrate	Escherichia coli	GCA_009790885	building	Escherichia coli
ARO:3000412	GCA_904711305	vertebrate	Escherichia coli	GCA_009790995	building	Escherichia coli
ARO:3000412	GCA_904711305	vertebrate	Escherichia coli	GCA_009791015	building	Escherichia coli
ARO:3000412	GCA_904711305	vertebrate	Escherichia coli	GCA_009791025	building	Escherichia coli
ARO:3000412	GCA_904711305	vertebrate	Escherichia coli	GCA_009791085	building	Escherichia coli
ARO:3000412	GCA_904711305	vertebrate	Escherichia coli	GCA_009791115	building	Escherichia coli
ARO:3000412	GCA_904711305	vertebrate	Escherichia coli	GCA_009791125	building	Escherichia coli
ARO:3000412	GCA_904711305	vertebrate	Escherichia coli	GCA_009791155	building	Escherichia coli
ARO:3000412	GCA_904711305	vertebrate	Escherichia coli	GCA_009791165	building	Escherichia coli
ARO:3000412	GCA_904711305	vertebrate	Escherichia coli	GCA_009791205	building	Escherichia coli
ARO:3000412	GCA_904711305	vertebrate	Escherichia coli	GCA_009791235	building	Escherichia coli
ARO:3000412	GCA_904711305	vertebrate	Escherichia coli	GCA_009791245	building	Escherichia coli
ARO:3000412	GCA_904711305	vertebrate	Escherichia coli	GCA_009791255	building	Escherichia coli
ARO:3000412	GCA_904711305	vertebrate	Escherichia coli	GCA_009791265	building	Escherichia coli
ARO:3000412	GCA_904711305	vertebrate	Escherichia coli	GCA_009799295	building	Escherichia coli
ARO:3000412	GCA_904711305	vertebrate	Escherichia coli	GCA_009820055	soil	Escherichia coli
ARO:3000412	GCA_904711305	vertebrate	Escherichia coli	GCA_011605395	building	Escherichia coli
ARO:3000412	GCA_904711305	vertebrate	Escherichia coli	GCA_011605415	building	Escherichia coli
ARO:3000412	GCA_904711305	vertebrate	Escherichia coli	GCA_013073485	human	Escherichia coli
ARO:3000412	GCA_904711305	vertebrate	Escherichia coli	GCA_013073545	human	Escherichia coli
ARO:3000412	GCA_904711305	vertebrate	Escherichia coli	GCA_013073745	human	Escherichia coli
ARO:3000412	GCA_904711305	vertebrate	Escherichia coli	GCA_013073795	human	Escherichia coli
ARO:3000412	GCA_904711305	vertebrate	Escherichia coli	GCA_013073815	human	Escherichia coli
ARO:3000412	GCA_904711305	vertebrate	Escherichia coli	GCA_013073895	human	Escherichia coli
ARO:3000412	GCA_904711305	vertebrate	Escherichia coli	GCA_013073945	human	Escherichia coli
ARO:3000412	GCA_904711305	vertebrate	Escherichia coli	GCA_013073955	human	Escherichia coli
ARO:3000412	GCA_904711305	vertebrate	Escherichia coli	GCA_013074045	human	Escherichia coli
ARO:3000412	GCA_904711305	vertebrate	Escherichia coli	GCA_013074075	human	Escherichia coli
ARO:3000412	GCA_904711305	vertebrate	Escherichia coli	GCA_013074165	human	Escherichia coli
ARO:3000412	GCA_904711305	vertebrate	Escherichia coli	GCA_013074245	human	Escherichia coli
ARO:3000412	GCA_904711305	vertebrate	Escherichia coli	GCA_013074345	human	Escherichia coli
ARO:3000412	GCA_904711305	vertebrate	Escherichia coli	GCA_013074365	human	Escherichia coli
ARO:3000412	GCA_904711305	vertebrate	Escherichia coli	GCA_013185355	plant	Escherichia coli
ARO:3000412	GCA_904711305	vertebrate	Escherichia coli	GCA_013350165	building	Escherichia coli
ARO:3000412	GCA_904711305	vertebrate	Escherichia coli	GCA_013350195	building	Escherichia coli
ARO:3000412	GCA_904711305	vertebrate	Escherichia coli	GCA_013350225	building	Escherichia coli
ARO:3000412	GCA_904711305	vertebrate	Escherichia coli	GCA_013424145	human	Escherichia coli
ARO:3000412	GCA_904711305	vertebrate	Escherichia coli	GCA_013424255	human	Escherichia coli
ARO:3000412	GCA_904711305	vertebrate	Escherichia coli	GCA_013425125	human	Escherichia coli
ARO:3000412	GCA_904711305	vertebrate	Escherichia coli	GCA_014155055	human	Escherichia coli
ARO:3000412	GCA_904711305	vertebrate	Escherichia coli	GCA_014526435	building	Escherichia coli
ARO:3000412	GCA_904711305	vertebrate	Escherichia coli	GCA_014526455	building	Escherichia coli
ARO:3000412	GCA_904711305	vertebrate	Escherichia coli	GCA_014858085	aquatic	Escherichia coli
ARO:3000412	GCA_904711305	vertebrate	Escherichia coli	GCA_014925945	aquatic	Escherichia coli
ARO:3000412	GCA_904711305	vertebrate	Escherichia coli	GCA_014925955	aquatic	Escherichia coli
ARO:3000412	GCA_904711305	vertebrate	Escherichia coli	GCA_014926075	aquatic	Escherichia coli
ARO:3000412	GCA_904711305	vertebrate	Escherichia coli	GCA_014926165	aquatic	Escherichia coli
ARO:3000412	GCA_904711305	vertebrate	Escherichia coli	GCA_014926215	aquatic	Escherichia coli
ARO:3000412	GCA_904711305	vertebrate	Escherichia coli	GCA_015208545	building	Escherichia coli
ARO:3000412	GCA_904711305	vertebrate	Escherichia coli	GCA_015208645	building	Escherichia coli
ARO:3000412	GCA_904711305	vertebrate	Escherichia coli	GCA_015230645	soil	Escherichia coli
ARO:3000412	GCA_904711305	vertebrate	Escherichia coli	GCA_015549645	human	Escherichia coli
ARO:3000412	GCA_904711305	vertebrate	Escherichia coli	GCA_015561295	human	Escherichia coli
ARO:3000412	GCA_904711305	vertebrate	Escherichia coli	GCA_015699265	human	Escherichia coli
ARO:3000412	GCA_904711305	vertebrate	Escherichia coli	GCA_015699785	human	Escherichia coli
ARO:3000412	GCA_904711305	vertebrate	Escherichia coli	GCA_016019155	human	Escherichia coli
ARO:3000412	GCA_904711305	vertebrate	Escherichia coli	GCA_016019185	human	Escherichia coli
ARO:3000412	GCA_904711305	vertebrate	Escherichia coli	GCA_016404285	human	Escherichia coli
ARO:3000412	GCA_904711305	vertebrate	Escherichia coli	GCA_016584595	human	Escherichia coli
ARO:3000412	GCA_904711305	vertebrate	Escherichia coli	GCA_016584645	human	Escherichia coli
ARO:3000412	GCA_904711305	vertebrate	Escherichia coli	GCA_016742445	human	Escherichia coli
ARO:3000412	GCA_904711305	vertebrate	Escherichia coli	GCA_016742475	human	Escherichia coli
ARO:3000412	GCA_904711305	vertebrate	Escherichia coli	GCA_016742585	human	Escherichia coli
ARO:3000412	GCA_904711305	vertebrate	Escherichia coli	GCA_016742735	human	Escherichia coli
ARO:3000412	GCA_904711305	vertebrate	Escherichia coli	GCA_016742755	human	Escherichia coli
ARO:3000412	GCA_904711305	vertebrate	Escherichia coli	GCA_016742835	human	Escherichia coli
ARO:3000412	GCA_904711305	vertebrate	Escherichia coli	GCA_016805865	vertebrate	Escherichia coli
ARO:3000412	GCA_904711305	vertebrate	Escherichia coli	GCA_016805885	vertebrate	Escherichia coli
ARO:3000412	GCA_904711305	vertebrate	Escherichia coli	GCA_016837655	human	Escherichia coli
ARO:3000412	GCA_904711305	vertebrate	Escherichia coli	GCA_016837695	human	Escherichia coli
ARO:3000412	GCA_904711305	vertebrate	Escherichia coli	GCA_016939795	human	Escherichia coli
ARO:3000412	GCA_904711305	vertebrate	Escherichia coli	GCA_017162595	aquatic	Escherichia coli
ARO:3000412	GCA_904711305	vertebrate	Escherichia coli	GCA_017162655	aquatic	Escherichia coli
ARO:3000412	GCA_904711305	vertebrate	Escherichia coli	GCA_017162665	aquatic	Escherichia coli
ARO:3000412	GCA_904711305	vertebrate	Escherichia coli	GCA_017595615	building	Escherichia coli
ARO:3000412	GCA_904711305	vertebrate	Escherichia coli	GCA_017597585	building	Escherichia coli
ARO:3000412	GCA_904711305	vertebrate	Escherichia coli	GCA_017597875	building	Escherichia coli
ARO:3000412	GCA_904711305	vertebrate	Escherichia coli	GCA_017598175	building	Escherichia coli
ARO:3000412	GCA_904711305	vertebrate	Escherichia coli	GCA_017598255	building	Escherichia coli
ARO:3000412	GCA_904711305	vertebrate	Escherichia coli	GCA_017598285	building	Escherichia coli
ARO:3000412	GCA_904711305	vertebrate	Escherichia coli	GCA_017897045	aquatic	Escherichia coli
ARO:3000412	GCA_904711305	vertebrate	Escherichia coli	GCA_018361365	human	Escherichia coli
ARO:3000412	GCA_904711305	vertebrate	Escherichia coli	GCA_018424765	human	Escherichia coli
ARO:3000412	GCA_904711305	vertebrate	Escherichia coli	GCA_018424825	human	Escherichia coli
ARO:3000412	GCA_904711305	vertebrate	Escherichia coli	GCA_018798845	aquatic	Escherichia coli
ARO:3000412	GCA_904711305	vertebrate	Escherichia coli	GCA_019192885	building	Escherichia coli
ARO:3000412	GCA_904711305	vertebrate	Escherichia coli	GCA_019219485	soil	Escherichia coli
ARO:3000412	GCA_904711305	vertebrate	Escherichia coli	GCA_019219505	soil	Escherichia coli
ARO:3000412	GCA_904711305	vertebrate	Escherichia coli	GCA_019219525	soil	Escherichia coli
ARO:3000412	GCA_904711305	vertebrate	Escherichia coli	GCA_019219545	soil	Escherichia coli
ARO:3000412	GCA_904711305	vertebrate	Escherichia coli	GCA_019402165	aquatic	Escherichia coli
ARO:3000412	GCA_904711305	vertebrate	Escherichia coli	GCA_019879125	human	Escherichia coli
ARO:3000412	GCA_904711305	vertebrate	Escherichia coli	GCA_019879145	human	Escherichia coli
ARO:3000412	GCA_904711305	vertebrate	Escherichia coli	GCA_019879225	human	Escherichia coli
ARO:3000412	GCA_904711305	vertebrate	Escherichia coli	GCA_019879265	human	Escherichia coli
ARO:3000412	GCA_904711305	vertebrate	Escherichia coli	GCA_019879365	human	Escherichia coli
ARO:3000412	GCA_904711305	vertebrate	Escherichia coli	GCA_019879405	human	Escherichia coli
ARO:3000412	GCA_904711305	vertebrate	Escherichia coli	GCA_019879495	human	Escherichia coli
ARO:3000412	GCA_904711305	vertebrate	Escherichia coli	GCA_019879525	human	Escherichia coli
ARO:3000412	GCA_904711305	vertebrate	Escherichia coli	GCA_019879625	human	Escherichia coli
ARO:3000412	GCA_904711305	vertebrate	Escherichia coli	GCA_019879635	human	Escherichia coli
ARO:3000412	GCA_904711305	vertebrate	Escherichia coli	GCA_019879785	human	Escherichia coli
ARO:3000412	GCA_904711305	vertebrate	Escherichia coli	GCA_019879825	human	Escherichia coli
ARO:3000412	GCA_904711305	vertebrate	Escherichia coli	GCA_019879855	human	Escherichia coli
ARO:3000412	GCA_904711305	vertebrate	Escherichia coli	GCA_019879905	human	Escherichia coli
ARO:3000412	GCA_904711305	vertebrate	Escherichia coli	GCA_019879925	human	Escherichia coli
ARO:3000412	GCA_904711305	vertebrate	Escherichia coli	GCA_019880005	human	Escherichia coli
ARO:3000412	GCA_904711305	vertebrate	Escherichia coli	GCA_019880095	human	Escherichia coli
ARO:3000412	GCA_904711305	vertebrate	Escherichia coli	GCA_020282305	human	Escherichia coli
ARO:3000412	GCA_904711305	vertebrate	Escherichia coli	GCA_020668225	soil	Escherichia coli
ARO:3000412	GCA_904711305	vertebrate	Escherichia coli	GCA_020668935	soil	Escherichia coli
ARO:3000412	GCA_904711305	vertebrate	Escherichia coli	GCA_020669685	soil	Escherichia coli
ARO:3000412	GCA_904711305	vertebrate	Escherichia coli	GCA_020733625	soil	Escherichia coli
ARO:3000412	GCA_904711305	vertebrate	Escherichia coli	GCA_020733865	soil	Escherichia coli
ARO:3000412	GCA_904711305	vertebrate	Escherichia coli	GCA_020733985	soil	Escherichia coli
ARO:3000412	GCA_904711305	vertebrate	Escherichia coli	GCA_021172985	building	Escherichia coli
ARO:3000412	GCA_904711305	vertebrate	Escherichia coli	GCA_021173045	building	Escherichia coli
ARO:3000412	GCA_904711305	vertebrate	Escherichia coli	GCA_021493835	plant	Escherichia coli
ARO:3000412	GCA_904711305	vertebrate	Escherichia coli	GCA_021493855	plant	Escherichia coli
ARO:3000412	GCA_904711305	vertebrate	Escherichia coli	GCA_021494205	plant	Escherichia coli
ARO:3000412	GCA_904711305	vertebrate	Escherichia coli	GCA_021494565	plant	Escherichia coli
ARO:3000412	GCA_904711305	vertebrate	Escherichia coli	GCA_021626745	human	Escherichia coli
ARO:3000412	GCA_904711305	vertebrate	Escherichia coli	GCA_022213095	aquatic	Escherichia coli
ARO:3000412	GCA_904711305	vertebrate	Escherichia coli	GCA_022359545	building	Escherichia coli
ARO:3000412	GCA_904711305	vertebrate	Escherichia coli	GCA_022359695	building	Escherichia coli
ARO:3000412	GCA_904711305	vertebrate	Escherichia coli	GCA_022494725	aquatic	Escherichia coli
ARO:3000412	GCA_904711305	vertebrate	Escherichia coli	GCA_022494765	aquatic	Escherichia coli
ARO:3000412	GCA_904711305	vertebrate	Escherichia coli	GCA_022547625	soil	Escherichia coli
ARO:3000412	GCA_904711305	vertebrate	Escherichia coli	GCA_022547685	soil	Escherichia coli
ARO:3000412	GCA_904711305	vertebrate	Escherichia coli	GCA_022716275	human	Escherichia coli
ARO:3000412	GCA_904711305	vertebrate	Escherichia coli	GCA_022718275	human	Escherichia coli
ARO:3000412	GCA_904711305	vertebrate	Escherichia coli	GCA_022718295	human	Escherichia coli
ARO:3000412	GCA_904711305	vertebrate	Escherichia coli	GCA_022722375	human	Escherichia coli
ARO:3000412	GCA_904711305	vertebrate	Escherichia coli	GCA_022724015	human	Escherichia coli
ARO:3000412	GCA_904711305	vertebrate	Escherichia coli	GCA_022724475	human	Escherichia coli
ARO:3000412	GCA_904711305	vertebrate	Escherichia coli	GCA_022724655	human	Escherichia coli
ARO:3000412	GCA_904711305	vertebrate	Escherichia coli	GCA_022724835	human	Escherichia coli
ARO:3000412	GCA_904711305	vertebrate	Escherichia coli	GCA_022725975	human	Escherichia coli
ARO:3000412	GCA_904711305	vertebrate	Escherichia coli	GCA_022726155	human	Escherichia coli
ARO:3000412	GCA_904711305	vertebrate	Escherichia coli	GCA_022726715	human	Escherichia coli
ARO:3000412	GCA_904711305	vertebrate	Escherichia coli	GCA_022726955	human	Escherichia coli
ARO:3000412	GCA_904711305	vertebrate	Escherichia coli	GCA_022727485	human	Escherichia coli
ARO:3000412	GCA_904711305	vertebrate	Escherichia coli	GCA_022728365	human	Escherichia coli
ARO:3000412	GCA_904711305	vertebrate	Escherichia coli	GCA_022731295	human	Escherichia coli
ARO:3000412	GCA_904711305	vertebrate	Escherichia coli	GCA_022731905	human	Escherichia coli
ARO:3000412	GCA_904711305	vertebrate	Escherichia coli	GCA_022732035	human	Escherichia coli
ARO:3000412	GCA_904711305	vertebrate	Escherichia coli	GCA_022732235	human	Escherichia coli
ARO:3000412	GCA_904711305	vertebrate	Escherichia coli	GCA_022732345	human	Escherichia coli
ARO:3000412	GCA_904711305	vertebrate	Escherichia coli	GCA_022732515	human	Escherichia coli
ARO:3000412	GCA_904711305	vertebrate	Escherichia coli	GCA_022732955	human	Escherichia coli
ARO:3000412	GCA_904711305	vertebrate	Escherichia coli	GCA_022733075	human	Escherichia coli
ARO:3000412	GCA_904711305	vertebrate	Escherichia coli	GCA_022733375	human	Escherichia coli
ARO:3000412	GCA_904711305	vertebrate	Escherichia coli	GCA_022733565	human	Escherichia coli
ARO:3000412	GCA_904711305	vertebrate	Escherichia coli	GCA_022734925	human	Escherichia coli
ARO:3000412	GCA_904711305	vertebrate	Escherichia coli	GCA_022735255	human	Escherichia coli
ARO:3000412	GCA_904711305	vertebrate	Escherichia coli	GCA_022737895	human	Escherichia coli
ARO:3000412	GCA_904711305	vertebrate	Escherichia coli	GCA_022739335	human	Escherichia coli
ARO:3000412	GCA_904711305	vertebrate	Escherichia coli	GCA_022739965	human	Escherichia coli
ARO:3000412	GCA_904711305	vertebrate	Escherichia coli	GCA_022743425	human	Escherichia coli
ARO:3000412	GCA_904711305	vertebrate	Escherichia coli	GCA_022743565	human	Escherichia coli
ARO:3000412	GCA_904711305	vertebrate	Escherichia coli	GCA_022743725	human	Escherichia coli
ARO:3000412	GCA_904711305	vertebrate	Escherichia coli	GCA_022744595	human	Escherichia coli
ARO:3000412	GCA_904711305	vertebrate	Escherichia coli	GCA_022745225	human	Escherichia coli
ARO:3000412	GCA_904711305	vertebrate	Escherichia coli	GCA_022747125	human	Escherichia coli
ARO:3000412	GCA_904711305	vertebrate	Escherichia coli	GCA_022747385	human	Escherichia coli
ARO:3000412	GCA_904711305	vertebrate	Escherichia coli	GCA_022747465	human	Escherichia coli
ARO:3000412	GCA_904711305	vertebrate	Escherichia coli	GCA_022761345	human	Escherichia coli
ARO:3000412	GCA_904711305	vertebrate	Escherichia coli	GCA_022761425	human	Escherichia coli
ARO:3000412	GCA_904711305	vertebrate	Escherichia coli	GCA_022761605	human	Escherichia coli
ARO:3000412	GCA_904711305	vertebrate	Escherichia coli	GCA_022761705	human	Escherichia coli
ARO:3000412	GCA_904711305	vertebrate	Escherichia coli	GCA_022763025	human	Escherichia coli
ARO:3000412	GCA_904711305	vertebrate	Escherichia coli	GCA_902807165	invertebrate	Escherichia coli
ARO:3000412	GCA_904711305	vertebrate	Escherichia coli	GCA_902807295	invertebrate	Escherichia coli
ARO:3000412	GCA_904711305	vertebrate	Escherichia coli	GCA_904711345	vertebrate	Escherichia coli
ARO:3000412	GCA_904711305	vertebrate	Escherichia coli	GCA_008642395	aquatic	Escherichia coli
ARO:3000412	GCA_904711305	vertebrate	Escherichia coli	GCA_013424985	human	Escherichia coli
ARO:3000412	GCA_904711305	vertebrate	Escherichia coli	GCA_020669035	soil	Escherichia coli
ARO:3000412	GCA_904711305	vertebrate	Escherichia coli	GCA_020669055	soil	Escherichia coli
ARO:3000412	GCA_904711305	vertebrate	Escherichia coli	GCA_019879685	human	Escherichia coli
ARO:3000412	GCA_904711305	vertebrate	Escherichia coli	GCA_015208455	building	Escherichia coli
ARO:3000412	GCA_904711305	vertebrate	Escherichia coli	GCA_013694115	human	Escherichia coli
ARO:3000412	GCA_904711305	vertebrate	Escherichia coli	GCA_013367605	building	Escherichia coli
ARO:3000412	GCA_904711305	vertebrate	Escherichia coli	GCA_008124425	human	Escherichia coli
ARO:3000412	GCA_904711305	vertebrate	Escherichia coli	GCA_022759725	human	Escherichia coli
ARO:3000412	GCA_904711305	vertebrate	Escherichia coli	GCA_022759745	human	Escherichia coli
ARO:3000412	GCA_904711305	vertebrate	Escherichia coli	GCA_022759765	human	Escherichia coli
ARO:3000412	GCA_904711305	vertebrate	Escherichia coli	GCA_022759785	human	Escherichia coli
ARO:3000412	GCA_904711305	vertebrate	Escherichia coli	GCA_022759805	human	Escherichia coli
ARO:3000412	GCA_904711305	vertebrate	Escherichia coli	GCA_013185405	plant	Escherichia coli
ARO:3000412	GCA_904711305	vertebrate	Escherichia coli	GCA_013350095	building	Escherichia coli
ARO:3000412	GCA_904711305	vertebrate	Escherichia coli	GCA_009873375	human	Escherichia coli
ARO:3000412	GCA_904711305	vertebrate	Escherichia coli	GCA_020669255	soil	Escherichia coli
ARO:3000412	GCA_904711305	vertebrate	Escherichia coli	GCA_022494705	aquatic	Escherichia coli
ARO:3000412	GCA_904711305	vertebrate	Escherichia coli	GCA_008180225	human	Escherichia coli
ARO:3000412	GCA_904711305	vertebrate	Escherichia coli	GCA_022726445	human	Escherichia coli
ARO:3000412	GCA_904711305	vertebrate	Escherichia coli	GCA_013350145	building	Escherichia coli
ARO:3000412	GCA_904711305	vertebrate	Escherichia coli	GCA_013350185	building	Escherichia coli
ARO:3000412	GCA_904711305	vertebrate	Escherichia coli	GCA_013425145	human	Escherichia coli
ARO:3000412	GCA_904711305	vertebrate	Escherichia coli	GCA_014854635	aquatic	Escherichia coli
ARO:3000412	GCA_904711305	vertebrate	Escherichia coli	GCA_014858035	aquatic	Escherichia coli
ARO:3000412	GCA_904711305	vertebrate	Escherichia coli	GCA_015208465	building	Escherichia coli
ARO:3000412	GCA_904711305	vertebrate	Escherichia coli	GCA_015551085	human	Escherichia coli
ARO:3000412	GCA_904711305	vertebrate	Escherichia coli	GCA_015552285	human	Escherichia coli
ARO:3000412	GCA_904711305	vertebrate	Escherichia coli	GCA_017151135	soil	Escherichia coli
ARO:3000412	GCA_904711305	vertebrate	Escherichia coli	GCA_017595435	building	Escherichia coli
ARO:3000412	GCA_904711305	vertebrate	Escherichia coli	GCA_017595465	building	Escherichia coli
ARO:3000412	GCA_904711305	vertebrate	Escherichia coli	GCA_017595525	building	Escherichia coli
ARO:3000412	GCA_904711305	vertebrate	Escherichia coli	GCA_017597775	building	Escherichia coli
ARO:3000412	GCA_904711305	vertebrate	Escherichia coli	GCA_017597795	building	Escherichia coli
ARO:3000412	GCA_904711305	vertebrate	Escherichia coli	GCA_017597905	building	Escherichia coli
ARO:3000412	GCA_904711305	vertebrate	Escherichia coli	GCA_017597915	building	Escherichia coli
ARO:3000412	GCA_904711305	vertebrate	Escherichia coli	GCA_017598005	building	Escherichia coli
ARO:3000412	GCA_904711305	vertebrate	Escherichia coli	GCA_017598065	building	Escherichia coli
ARO:3000412	GCA_904711305	vertebrate	Escherichia coli	GCA_017598075	building	Escherichia coli
ARO:3000412	GCA_904711305	vertebrate	Escherichia coli	GCA_017598385	building	Escherichia coli
ARO:3000412	GCA_904711305	vertebrate	Escherichia coli	GCA_017598445	building	Escherichia coli
ARO:3000412	GCA_904711305	vertebrate	Escherichia coli	GCA_017598465	building	Escherichia coli
ARO:3000412	GCA_904711305	vertebrate	Escherichia coli	GCA_017598525	building	Escherichia coli
ARO:3000412	GCA_904711305	vertebrate	Escherichia coli	GCA_017598545	building	Escherichia coli
ARO:3000412	GCA_904711305	vertebrate	Escherichia coli	GCA_017598565	building	Escherichia coli
ARO:3000412	GCA_904711305	vertebrate	Escherichia coli	GCA_017598585	building	Escherichia coli
ARO:3000412	GCA_904711305	vertebrate	Escherichia coli	GCA_017897525	aquatic	Escherichia coli
ARO:3000412	GCA_904711305	vertebrate	Escherichia coli	GCA_018884305	human	Escherichia coli
ARO:3000412	GCA_904711305	vertebrate	Escherichia coli	GCA_019802685	building	Escherichia coli
ARO:3000412	GCA_904711305	vertebrate	Escherichia coli	GCA_020282325	human	Escherichia coli
ARO:3000412	GCA_904711305	vertebrate	Escherichia coli	GCA_020418325	building	Escherichia coli
ARO:3000412	GCA_904711305	vertebrate	Escherichia coli	GCA_022213085	aquatic	Escherichia coli
ARO:3000412	GCA_904711305	vertebrate	Escherichia coli	GCA_022376675	human	Escherichia coli
ARO:3000412	GCA_904711305	vertebrate	Escherichia coli	GCA_022385195	building	Escherichia coli
ARO:3000412	GCA_904711305	vertebrate	Escherichia coli	GCA_022385215	building	Escherichia coli
ARO:3000412	GCA_904711305	vertebrate	Escherichia coli	GCA_022494585	aquatic	Escherichia coli
ARO:3000412	GCA_904711305	vertebrate	Escherichia coli	GCA_022494745	aquatic	Escherichia coli
ARO:3000412	GCA_904711305	vertebrate	Escherichia coli	GCA_022725355	human	Escherichia coli
ARO:3000412	GCA_904711305	vertebrate	Escherichia coli	GCA_022725625	human	Escherichia coli
ARO:3000412	GCA_904711305	vertebrate	Escherichia coli	GCA_022726975	human	Escherichia coli
ARO:3000412	GCA_904711305	vertebrate	Escherichia coli	GCA_022744665	human	Escherichia coli
ARO:3000412	GCA_904711305	vertebrate	Escherichia coli	GCA_022745985	human	Escherichia coli
ARO:3000412	GCA_904711305	vertebrate	Escherichia coli	GCA_900166955	vertebrate	Escherichia coli
ARO:3000412	GCA_904711305	vertebrate	Escherichia coli	GCA_902807075	invertebrate	Escherichia coli
ARO:3002660	GCA_904711305	vertebrate	Escherichia coli	GCA_008806645	building	Escherichia coli
ARO:3002660	GCA_904711305	vertebrate	Escherichia coli	GCA_009789955	building	Escherichia coli
ARO:3002660	GCA_904711305	vertebrate	Escherichia coli	GCA_009789995	building	Escherichia coli
ARO:3002660	GCA_904711305	vertebrate	Escherichia coli	GCA_009790095	aquatic	Escherichia coli
ARO:3002660	GCA_904711305	vertebrate	Escherichia coli	GCA_009790125	building	Escherichia coli
ARO:3002660	GCA_904711305	vertebrate	Escherichia coli	GCA_009790155	building	Escherichia coli
ARO:3002660	GCA_904711305	vertebrate	Escherichia coli	GCA_009790425	building	Escherichia coli
ARO:3002660	GCA_904711305	vertebrate	Escherichia coli	GCA_009790535	building	Escherichia coli
ARO:3002660	GCA_904711305	vertebrate	Escherichia coli	GCA_009790845	building	Escherichia coli
ARO:3002660	GCA_904711305	vertebrate	Escherichia coli	GCA_009790995	building	Escherichia coli
ARO:3002660	GCA_904711305	vertebrate	Escherichia coli	GCA_009791025	building	Escherichia coli
ARO:3002660	GCA_904711305	vertebrate	Escherichia coli	GCA_011077275	Air	Escherichia coli
ARO:3002660	GCA_904711305	vertebrate	Escherichia coli	GCA_011077925	Air	Escherichia coli
ARO:3002660	GCA_904711305	vertebrate	Escherichia coli	GCA_011605395	building	Escherichia coli
ARO:3002660	GCA_904711305	vertebrate	Escherichia coli	GCA_012033725	soil	Escherichia coli
ARO:3002660	GCA_904711305	vertebrate	Escherichia coli	GCA_012034375	soil	Escherichia coli
ARO:3002660	GCA_904711305	vertebrate	Escherichia coli	GCA_013073465	human	Escherichia coli
ARO:3002660	GCA_904711305	vertebrate	Escherichia coli	GCA_013073565	human	Escherichia coli
ARO:3002660	GCA_904711305	vertebrate	Escherichia coli	GCA_013073585	human	Escherichia coli
ARO:3002660	GCA_904711305	vertebrate	Escherichia coli	GCA_013073765	human	Escherichia coli
ARO:3002660	GCA_904711305	vertebrate	Escherichia coli	GCA_013073785	human	Escherichia coli
ARO:3002660	GCA_904711305	vertebrate	Escherichia coli	GCA_013073885	human	Escherichia coli
ARO:3002660	GCA_904711305	vertebrate	Escherichia coli	GCA_013073985	human	Escherichia coli
ARO:3002660	GCA_904711305	vertebrate	Escherichia coli	GCA_013073995	human	Escherichia coli
ARO:3002660	GCA_904711305	vertebrate	Escherichia coli	GCA_013074015	human	Escherichia coli
ARO:3002660	GCA_904711305	vertebrate	Escherichia coli	GCA_013074105	human	Escherichia coli
ARO:3002660	GCA_904711305	vertebrate	Escherichia coli	GCA_013074175	human	Escherichia coli
ARO:3002660	GCA_904711305	vertebrate	Escherichia coli	GCA_013074185	human	Escherichia coli
ARO:3002660	GCA_904711305	vertebrate	Escherichia coli	GCA_013074195	human	Escherichia coli
ARO:3002660	GCA_904711305	vertebrate	Escherichia coli	GCA_013074265	human	Escherichia coli
ARO:3002660	GCA_904711305	vertebrate	Escherichia coli	GCA_013074275	human	Escherichia coli
ARO:3002660	GCA_904711305	vertebrate	Escherichia coli	GCA_013425265	human	Escherichia coli
ARO:3002660	GCA_904711305	vertebrate	Escherichia coli	GCA_014926105	aquatic	Escherichia coli
ARO:3002660	GCA_904711305	vertebrate	Escherichia coli	GCA_014982585	human	Escherichia coli
ARO:3002660	GCA_904711305	vertebrate	Escherichia coli	GCA_015208485	building	Escherichia coli
ARO:3002660	GCA_904711305	vertebrate	Escherichia coli	GCA_015208495	building	Escherichia coli
ARO:3002660	GCA_904711305	vertebrate	Escherichia coli	GCA_015208625	building	Escherichia coli
ARO:3002660	GCA_904711305	vertebrate	Escherichia coli	GCA_015208665	building	Escherichia coli
ARO:3002660	GCA_904711305	vertebrate	Escherichia coli	GCA_015230615	soil	Escherichia coli
ARO:3002660	GCA_904711305	vertebrate	Escherichia coli	GCA_015230775	soil	Escherichia coli
ARO:3002660	GCA_904711305	vertebrate	Escherichia coli	GCA_015230785	soil	Escherichia coli
ARO:3002660	GCA_904711305	vertebrate	Escherichia coli	GCA_015230815	soil	Escherichia coli
ARO:3002660	GCA_904711305	vertebrate	Escherichia coli	GCA_015548345	human	Escherichia coli
ARO:3002660	GCA_904711305	vertebrate	Escherichia coli	GCA_015553995	human	Escherichia coli
ARO:3002660	GCA_904711305	vertebrate	Escherichia coli	GCA_015699055	human	Escherichia coli
ARO:3002660	GCA_904711305	vertebrate	Escherichia coli	GCA_015699165	human	Escherichia coli
ARO:3002660	GCA_904711305	vertebrate	Escherichia coli	GCA_016019115	human	Escherichia coli
ARO:3002660	GCA_904711305	vertebrate	Escherichia coli	GCA_016019165	human	Escherichia coli
ARO:3002660	GCA_904711305	vertebrate	Escherichia coli	GCA_016019235	human	Escherichia coli
ARO:3002660	GCA_904711305	vertebrate	Escherichia coli	GCA_016019255	human	Escherichia coli
ARO:3002660	GCA_904711305	vertebrate	Escherichia coli	GCA_016019265	human	Escherichia coli
ARO:3002660	GCA_904711305	vertebrate	Escherichia coli	GCA_016019275	human	Escherichia coli
ARO:3002660	GCA_904711305	vertebrate	Escherichia coli	GCA_016019335	human	Escherichia coli
ARO:3002660	GCA_904711305	vertebrate	Escherichia coli	GCA_016019355	human	Escherichia coli
ARO:3002660	GCA_904711305	vertebrate	Escherichia coli	GCA_016019415	human	Escherichia coli
ARO:3002660	GCA_904711305	vertebrate	Escherichia coli	GCA_016019425	human	Escherichia coli
ARO:3002660	GCA_904711305	vertebrate	Escherichia coli	GCA_016019455	human	Escherichia coli
ARO:3002660	GCA_904711305	vertebrate	Escherichia coli	GCA_016805805	vertebrate	Escherichia coli
ARO:3002660	GCA_904711305	vertebrate	Escherichia coli	GCA_016805845	vertebrate	Escherichia coli
ARO:3002660	GCA_904711305	vertebrate	Escherichia coli	GCA_016805905	vertebrate	Escherichia coli
ARO:3002660	GCA_904711305	vertebrate	Escherichia coli	GCA_016837945	human	Escherichia coli
ARO:3002660	GCA_904711305	vertebrate	Escherichia coli	GCA_017162575	aquatic	Escherichia coli
ARO:3002660	GCA_904711305	vertebrate	Escherichia coli	GCA_017162635	aquatic	Escherichia coli
ARO:3002660	GCA_904711305	vertebrate	Escherichia coli	GCA_017595505	building	Escherichia coli
ARO:3002660	GCA_904711305	vertebrate	Escherichia coli	GCA_017595575	building	Escherichia coli
ARO:3002660	GCA_904711305	vertebrate	Escherichia coli	GCA_017598145	building	Escherichia coli
ARO:3002660	GCA_904711305	vertebrate	Escherichia coli	GCA_017598155	building	Escherichia coli
ARO:3002660	GCA_904711305	vertebrate	Escherichia coli	GCA_019402085	aquatic	Escherichia coli
ARO:3002660	GCA_904711305	vertebrate	Escherichia coli	GCA_019402125	aquatic	Escherichia coli
ARO:3002660	GCA_904711305	vertebrate	Escherichia coli	GCA_019402265	aquatic	Escherichia coli
ARO:3002660	GCA_904711305	vertebrate	Escherichia coli	GCA_019492305	aquatic	Escherichia coli
ARO:3002660	GCA_904711305	vertebrate	Escherichia coli	GCA_019879345	human	Escherichia coli
ARO:3002660	GCA_904711305	vertebrate	Escherichia coli	GCA_019879445	human	Escherichia coli
ARO:3002660	GCA_904711305	vertebrate	Escherichia coli	GCA_019879585	human	Escherichia coli
ARO:3002660	GCA_904711305	vertebrate	Escherichia coli	GCA_019879705	human	Escherichia coli
ARO:3002660	GCA_904711305	vertebrate	Escherichia coli	GCA_019879765	human	Escherichia coli
ARO:3002660	GCA_904711305	vertebrate	Escherichia coli	GCA_019879805	human	Escherichia coli
ARO:3002660	GCA_904711305	vertebrate	Escherichia coli	GCA_019879945	human	Escherichia coli
ARO:3002660	GCA_904711305	vertebrate	Escherichia coli	GCA_019957805	soil	Escherichia coli
ARO:3002660	GCA_904711305	vertebrate	Escherichia coli	GCA_020418355	building	Escherichia coli
ARO:3002660	GCA_904711305	vertebrate	Escherichia coli	GCA_020515275	aquatic	Escherichia coli
ARO:3002660	GCA_904711305	vertebrate	Escherichia coli	GCA_020668185	soil	Escherichia coli
ARO:3002660	GCA_904711305	vertebrate	Escherichia coli	GCA_020668485	soil	Escherichia coli
ARO:3002660	GCA_904711305	vertebrate	Escherichia coli	GCA_020668675	soil	Escherichia coli
ARO:3002660	GCA_904711305	vertebrate	Escherichia coli	GCA_020668695	soil	Escherichia coli
ARO:3002660	GCA_904711305	vertebrate	Escherichia coli	GCA_020668895	soil	Escherichia coli
ARO:3002660	GCA_904711305	vertebrate	Escherichia coli	GCA_020668995	soil	Escherichia coli
ARO:3002660	GCA_904711305	vertebrate	Escherichia coli	GCA_020669165	soil	Escherichia coli
ARO:3002660	GCA_904711305	vertebrate	Escherichia coli	GCA_020669175	soil	Escherichia coli
ARO:3002660	GCA_904711305	vertebrate	Escherichia coli	GCA_020669235	soil	Escherichia coli
ARO:3002660	GCA_904711305	vertebrate	Escherichia coli	GCA_020669255	soil	Escherichia coli
ARO:3002660	GCA_904711305	vertebrate	Escherichia coli	GCA_020669275	soil	Escherichia coli
ARO:3002660	GCA_904711305	vertebrate	Escherichia coli	GCA_020669655	soil	Escherichia coli
ARO:3002660	GCA_904711305	vertebrate	Escherichia coli	GCA_020669765	soil	Escherichia coli
ARO:3002660	GCA_904711305	vertebrate	Escherichia coli	GCA_020669895	soil	Escherichia coli
ARO:3002660	GCA_904711305	vertebrate	Escherichia coli	GCA_020676055	soil	Escherichia coli
ARO:3002660	GCA_904711305	vertebrate	Escherichia coli	GCA_020731625	soil	Escherichia coli
ARO:3002660	GCA_904711305	vertebrate	Escherichia coli	GCA_020731705	soil	Escherichia coli
ARO:3002660	GCA_904711305	vertebrate	Escherichia coli	GCA_020734025	soil	Escherichia coli
ARO:3002660	GCA_904711305	vertebrate	Escherichia coli	GCA_021493745	plant	Escherichia coli
ARO:3002660	GCA_904711305	vertebrate	Escherichia coli	GCA_022586615	invertebrate	Escherichia coli
ARO:3002660	GCA_904711305	vertebrate	Escherichia coli	GCA_022586635	invertebrate	Escherichia coli
ARO:3002660	GCA_904711305	vertebrate	Escherichia coli	GCA_022586655	invertebrate	Escherichia coli
ARO:3002660	GCA_904711305	vertebrate	Escherichia coli	GCA_022586675	invertebrate	Escherichia coli
ARO:3002660	GCA_904711305	vertebrate	Escherichia coli	GCA_022586695	invertebrate	Escherichia coli
ARO:3002660	GCA_904711305	vertebrate	Escherichia coli	GCA_022586715	invertebrate	Escherichia coli
ARO:3002660	GCA_904711305	vertebrate	Escherichia coli	GCA_022586725	invertebrate	Escherichia coli
ARO:3002660	GCA_904711305	vertebrate	Escherichia coli	GCA_022586755	invertebrate	Escherichia coli
ARO:3002660	GCA_904711305	vertebrate	Escherichia coli	GCA_022586795	invertebrate	Escherichia coli
ARO:3002660	GCA_904711305	vertebrate	Escherichia coli	GCA_022586815	invertebrate	Escherichia coli
ARO:3002660	GCA_904711305	vertebrate	Escherichia coli	GCA_022586855	invertebrate	Escherichia coli
ARO:3002660	GCA_904711305	vertebrate	Escherichia coli	GCA_022586865	invertebrate	Escherichia coli
ARO:3002660	GCA_904711305	vertebrate	Escherichia coli	GCA_022716835	human	Escherichia coli
ARO:3002660	GCA_904711305	vertebrate	Escherichia coli	GCA_022718275	human	Escherichia coli
ARO:3002660	GCA_904711305	vertebrate	Escherichia coli	GCA_022718295	human	Escherichia coli
ARO:3002660	GCA_904711305	vertebrate	Escherichia coli	GCA_022722635	human	Escherichia coli
ARO:3002660	GCA_904711305	vertebrate	Escherichia coli	GCA_022724175	human	Escherichia coli
ARO:3002660	GCA_904711305	vertebrate	Escherichia coli	GCA_022724335	human	Escherichia coli
ARO:3002660	GCA_904711305	vertebrate	Escherichia coli	GCA_022724995	human	Escherichia coli
ARO:3002660	GCA_904711305	vertebrate	Escherichia coli	GCA_022726205	human	Escherichia coli
ARO:3002660	GCA_904711305	vertebrate	Escherichia coli	GCA_022726955	human	Escherichia coli
ARO:3002660	GCA_904711305	vertebrate	Escherichia coli	GCA_022727625	human	Escherichia coli
ARO:3002660	GCA_904711305	vertebrate	Escherichia coli	GCA_022727935	human	Escherichia coli
ARO:3002660	GCA_904711305	vertebrate	Escherichia coli	GCA_022732035	human	Escherichia coli
ARO:3002660	GCA_904711305	vertebrate	Escherichia coli	GCA_022732595	human	Escherichia coli
ARO:3002660	GCA_904711305	vertebrate	Escherichia coli	GCA_022733075	human	Escherichia coli
ARO:3002660	GCA_904711305	vertebrate	Escherichia coli	GCA_022733375	human	Escherichia coli
ARO:3002660	GCA_904711305	vertebrate	Escherichia coli	GCA_022733785	human	Escherichia coli
ARO:3002660	GCA_904711305	vertebrate	Escherichia coli	GCA_022734255	human	Escherichia coli
ARO:3002660	GCA_904711305	vertebrate	Escherichia coli	GCA_022735315	human	Escherichia coli
ARO:3002660	GCA_904711305	vertebrate	Escherichia coli	GCA_022735495	human	Escherichia coli
ARO:3002660	GCA_904711305	vertebrate	Escherichia coli	GCA_022736745	human	Escherichia coli
ARO:3002660	GCA_904711305	vertebrate	Escherichia coli	GCA_022737035	human	Escherichia coli
ARO:3002660	GCA_904711305	vertebrate	Escherichia coli	GCA_022738115	human	Escherichia coli
ARO:3002660	GCA_904711305	vertebrate	Escherichia coli	GCA_022738895	human	Escherichia coli
ARO:3002660	GCA_904711305	vertebrate	Escherichia coli	GCA_022739815	human	Escherichia coli
ARO:3002660	GCA_904711305	vertebrate	Escherichia coli	GCA_022740195	human	Escherichia coli
ARO:3002660	GCA_904711305	vertebrate	Escherichia coli	GCA_022741175	human	Escherichia coli
ARO:3002660	GCA_904711305	vertebrate	Escherichia coli	GCA_022742645	human	Escherichia coli
ARO:3002660	GCA_904711305	vertebrate	Escherichia coli	GCA_022743245	human	Escherichia coli
ARO:3002660	GCA_904711305	vertebrate	Escherichia coli	GCA_022744245	human	Escherichia coli
ARO:3002660	GCA_904711305	vertebrate	Escherichia coli	GCA_022745225	human	Escherichia coli
ARO:3002660	GCA_904711305	vertebrate	Escherichia coli	GCA_022745405	human	Escherichia coli
ARO:3002660	GCA_904711305	vertebrate	Escherichia coli	GCA_022745415	human	Escherichia coli
ARO:3002660	GCA_904711305	vertebrate	Escherichia coli	GCA_022746445	human	Escherichia coli
ARO:3002660	GCA_904711305	vertebrate	Escherichia coli	GCA_022747465	human	Escherichia coli
ARO:3002660	GCA_904711305	vertebrate	Escherichia coli	GCA_022761385	human	Escherichia coli
ARO:3002660	GCA_904711305	vertebrate	Escherichia coli	GCA_022761425	human	Escherichia coli
ARO:3002660	GCA_904711305	vertebrate	Escherichia coli	GCA_022761685	human	Escherichia coli
ARO:3002660	GCA_904711305	vertebrate	Escherichia coli	GCA_902807295	invertebrate	Escherichia coli
ARO:3002660	GCA_904711305	vertebrate	Escherichia coli	GCA_008806675	building	Escherichia coli
ARO:3002660	GCA_904711305	vertebrate	Escherichia coli	GCA_008806685	building	Escherichia coli
ARO:3002660	GCA_904711305	vertebrate	Escherichia coli	GCA_008806805	building	Escherichia coli
ARO:3002660	GCA_904711305	vertebrate	Escherichia coli	GCA_009789815	building	Escherichia coli
ARO:3002660	GCA_904711305	vertebrate	Escherichia coli	GCA_009789845	building	Escherichia coli
ARO:3002660	GCA_904711305	vertebrate	Escherichia coli	GCA_009789895	building	Escherichia coli
ARO:3002660	GCA_904711305	vertebrate	Escherichia coli	GCA_009789905	building	Escherichia coli
ARO:3002660	GCA_904711305	vertebrate	Escherichia coli	GCA_009789965	building	Escherichia coli
ARO:3002660	GCA_904711305	vertebrate	Escherichia coli	GCA_009790025	building	Escherichia coli
ARO:3002660	GCA_904711305	vertebrate	Escherichia coli	GCA_009790325	building	Escherichia coli
ARO:3002660	GCA_904711305	vertebrate	Escherichia coli	GCA_009790385	building	Escherichia coli
ARO:3002660	GCA_904711305	vertebrate	Escherichia coli	GCA_009790585	building	Escherichia coli
ARO:3002660	GCA_904711305	vertebrate	Escherichia coli	GCA_009790625	building	Escherichia coli
ARO:3002660	GCA_904711305	vertebrate	Escherichia coli	GCA_009790775	building	Escherichia coli
ARO:3002660	GCA_904711305	vertebrate	Escherichia coli	GCA_009790885	building	Escherichia coli
ARO:3002660	GCA_904711305	vertebrate	Escherichia coli	GCA_009791085	building	Escherichia coli
ARO:3002660	GCA_904711305	vertebrate	Escherichia coli	GCA_009791115	building	Escherichia coli
ARO:3002660	GCA_904711305	vertebrate	Escherichia coli	GCA_009791125	building	Escherichia coli
ARO:3002660	GCA_904711305	vertebrate	Escherichia coli	GCA_009791155	building	Escherichia coli
ARO:3002660	GCA_904711305	vertebrate	Escherichia coli	GCA_009791165	building	Escherichia coli
ARO:3002660	GCA_904711305	vertebrate	Escherichia coli	GCA_009791205	building	Escherichia coli
ARO:3002660	GCA_904711305	vertebrate	Escherichia coli	GCA_009791235	building	Escherichia coli
ARO:3002660	GCA_904711305	vertebrate	Escherichia coli	GCA_009791245	building	Escherichia coli
ARO:3002660	GCA_904711305	vertebrate	Escherichia coli	GCA_009791255	building	Escherichia coli
ARO:3002660	GCA_904711305	vertebrate	Escherichia coli	GCA_009791265	building	Escherichia coli
ARO:3002660	GCA_904711305	vertebrate	Escherichia coli	GCA_009799295	building	Escherichia coli
ARO:3002660	GCA_904711305	vertebrate	Escherichia coli	GCA_013073815	human	Escherichia coli
ARO:3002660	GCA_904711305	vertebrate	Escherichia coli	GCA_013074045	human	Escherichia coli
ARO:3002660	GCA_904711305	vertebrate	Escherichia coli	GCA_013074075	human	Escherichia coli
ARO:3002660	GCA_904711305	vertebrate	Escherichia coli	GCA_013074345	human	Escherichia coli
ARO:3002660	GCA_904711305	vertebrate	Escherichia coli	GCA_013350195	building	Escherichia coli
ARO:3002660	GCA_904711305	vertebrate	Escherichia coli	GCA_013350225	building	Escherichia coli
ARO:3002660	GCA_904711305	vertebrate	Escherichia coli	GCA_013424145	human	Escherichia coli
ARO:3002660	GCA_904711305	vertebrate	Escherichia coli	GCA_013424255	human	Escherichia coli
ARO:3002660	GCA_904711305	vertebrate	Escherichia coli	GCA_014155055	human	Escherichia coli
ARO:3002660	GCA_904711305	vertebrate	Escherichia coli	GCA_014526435	building	Escherichia coli
ARO:3002660	GCA_904711305	vertebrate	Escherichia coli	GCA_014858085	aquatic	Escherichia coli
ARO:3002660	GCA_904711305	vertebrate	Escherichia coli	GCA_015208545	building	Escherichia coli
ARO:3002660	GCA_904711305	vertebrate	Escherichia coli	GCA_015230645	soil	Escherichia coli
ARO:3002660	GCA_904711305	vertebrate	Escherichia coli	GCA_015699265	human	Escherichia coli
ARO:3002660	GCA_904711305	vertebrate	Escherichia coli	GCA_015699785	human	Escherichia coli
ARO:3002660	GCA_904711305	vertebrate	Escherichia coli	GCA_016019185	human	Escherichia coli
ARO:3002660	GCA_904711305	vertebrate	Escherichia coli	GCA_016404285	human	Escherichia coli
ARO:3002660	GCA_904711305	vertebrate	Escherichia coli	GCA_016584595	human	Escherichia coli
ARO:3002660	GCA_904711305	vertebrate	Escherichia coli	GCA_016584645	human	Escherichia coli
ARO:3002660	GCA_904711305	vertebrate	Escherichia coli	GCA_016742445	human	Escherichia coli
ARO:3002660	GCA_904711305	vertebrate	Escherichia coli	GCA_016742475	human	Escherichia coli
ARO:3002660	GCA_904711305	vertebrate	Escherichia coli	GCA_016742735	human	Escherichia coli
ARO:3002660	GCA_904711305	vertebrate	Escherichia coli	GCA_016742755	human	Escherichia coli
ARO:3002660	GCA_904711305	vertebrate	Escherichia coli	GCA_016742835	human	Escherichia coli
ARO:3002660	GCA_904711305	vertebrate	Escherichia coli	GCA_016805865	vertebrate	Escherichia coli
ARO:3002660	GCA_904711305	vertebrate	Escherichia coli	GCA_016939795	human	Escherichia coli
ARO:3002660	GCA_904711305	vertebrate	Escherichia coli	GCA_017162595	aquatic	Escherichia coli
ARO:3002660	GCA_904711305	vertebrate	Escherichia coli	GCA_017897045	aquatic	Escherichia coli
ARO:3002660	GCA_904711305	vertebrate	Escherichia coli	GCA_018361365	human	Escherichia coli
ARO:3002660	GCA_904711305	vertebrate	Escherichia coli	GCA_018424825	human	Escherichia coli
ARO:3002660	GCA_904711305	vertebrate	Escherichia coli	GCA_019192885	building	Escherichia coli
ARO:3002660	GCA_904711305	vertebrate	Escherichia coli	GCA_019402165	aquatic	Escherichia coli
ARO:3002660	GCA_904711305	vertebrate	Escherichia coli	GCA_019879125	human	Escherichia coli
ARO:3002660	GCA_904711305	vertebrate	Escherichia coli	GCA_019879145	human	Escherichia coli
ARO:3002660	GCA_904711305	vertebrate	Escherichia coli	GCA_019879265	human	Escherichia coli
ARO:3002660	GCA_904711305	vertebrate	Escherichia coli	GCA_019879525	human	Escherichia coli
ARO:3002660	GCA_904711305	vertebrate	Escherichia coli	GCA_019879905	human	Escherichia coli
ARO:3002660	GCA_904711305	vertebrate	Escherichia coli	GCA_020668225	soil	Escherichia coli
ARO:3002660	GCA_904711305	vertebrate	Escherichia coli	GCA_020668935	soil	Escherichia coli
ARO:3002660	GCA_904711305	vertebrate	Escherichia coli	GCA_020669685	soil	Escherichia coli
ARO:3002660	GCA_904711305	vertebrate	Escherichia coli	GCA_020733625	soil	Escherichia coli
ARO:3002660	GCA_904711305	vertebrate	Escherichia coli	GCA_020733865	soil	Escherichia coli
ARO:3002660	GCA_904711305	vertebrate	Escherichia coli	GCA_020733985	soil	Escherichia coli
ARO:3002660	GCA_904711305	vertebrate	Escherichia coli	GCA_021626745	human	Escherichia coli
ARO:3002660	GCA_904711305	vertebrate	Escherichia coli	GCA_022494765	aquatic	Escherichia coli
ARO:3002660	GCA_904711305	vertebrate	Escherichia coli	GCA_022722375	human	Escherichia coli
ARO:3002660	GCA_904711305	vertebrate	Escherichia coli	GCA_022724655	human	Escherichia coli
ARO:3002660	GCA_904711305	vertebrate	Escherichia coli	GCA_022726155	human	Escherichia coli
ARO:3002660	GCA_904711305	vertebrate	Escherichia coli	GCA_022731905	human	Escherichia coli
ARO:3002660	GCA_904711305	vertebrate	Escherichia coli	GCA_022732235	human	Escherichia coli
ARO:3002660	GCA_904711305	vertebrate	Escherichia coli	GCA_022732515	human	Escherichia coli
ARO:3002660	GCA_904711305	vertebrate	Escherichia coli	GCA_022734925	human	Escherichia coli
ARO:3002660	GCA_904711305	vertebrate	Escherichia coli	GCA_022735255	human	Escherichia coli
ARO:3002660	GCA_904711305	vertebrate	Escherichia coli	GCA_022739965	human	Escherichia coli
ARO:3002660	GCA_904711305	vertebrate	Escherichia coli	GCA_022763025	human	Escherichia coli
ARO:3002660	GCA_904711305	vertebrate	Escherichia coli	GCA_008806725	building	Escherichia coli
ARO:3002660	GCA_904711305	vertebrate	Escherichia coli	GCA_009790335	building	Escherichia coli
ARO:3002660	GCA_904711305	vertebrate	Escherichia coli	GCA_013350115	building	Escherichia coli
ARO:3002660	GCA_904711305	vertebrate	Escherichia coli	GCA_016019075	human	Escherichia coli
ARO:3002660	GCA_904711305	vertebrate	Escherichia coli	GCA_017597545	building	Escherichia coli
ARO:3002660	GCA_904711305	vertebrate	Escherichia coli	GCA_017598225	building	Escherichia coli
ARO:3002660	GCA_904711305	vertebrate	Escherichia coli	GCA_017598425	building	Escherichia coli
ARO:3002660	GCA_904711305	vertebrate	Escherichia coli	GCA_017598595	building	Escherichia coli
ARO:3002660	GCA_904711305	vertebrate	Escherichia coli	GCA_020669035	soil	Escherichia coli
ARO:3002660	GCA_904711305	vertebrate	Escherichia coli	GCA_020669055	soil	Escherichia coli
ARO:3002660	GCA_904711305	vertebrate	Escherichia coli	GCA_021440155	plant	Escherichia coli
ARO:3002660	GCA_904711305	vertebrate	Escherichia coli	GCA_021440825	plant	Escherichia coli
ARO:3002660	GCA_904711305	vertebrate	Escherichia coli	GCA_021440835	invertebrate	Escherichia coli
ARO:3002660	GCA_904711305	vertebrate	Escherichia coli	GCA_021440905	invertebrate	Escherichia coli
ARO:3002660	GCA_904711305	vertebrate	Escherichia coli	GCA_021440945	plant	Escherichia coli
ARO:3002660	GCA_904711305	vertebrate	Escherichia coli	GCA_021441215	invertebrate	Escherichia coli
ARO:3002660	GCA_904711305	vertebrate	Escherichia coli	GCA_021441285	invertebrate	Escherichia coli
ARO:3002660	GCA_904711305	vertebrate	Escherichia coli	GCA_021441385	invertebrate	Escherichia coli
ARO:3002660	GCA_904711305	vertebrate	Escherichia coli	GCA_015230635	soil	Escherichia coli
ARO:3002660	GCA_904711305	vertebrate	Escherichia coli	GCA_019879385	human	Escherichia coli
ARO:3002660	GCA_904711305	vertebrate	Escherichia coli	GCA_019879685	human	Escherichia coli
ARO:3002660	GCA_904711305	vertebrate	Escherichia coli	GCA_016742675	human	Escherichia coli
ARO:3002660	GCA_904711305	vertebrate	Escherichia coli	GCA_017595115	building	Escherichia coli
ARO:3002660	GCA_904711305	vertebrate	Escherichia coli	GCA_017595145	building	Escherichia coli
ARO:3002660	GCA_904711305	vertebrate	Escherichia coli	GCA_017595165	building	Escherichia coli
ARO:3002660	GCA_904711305	vertebrate	Escherichia coli	GCA_017595185	building	Escherichia coli
ARO:3002660	GCA_904711305	vertebrate	Escherichia coli	GCA_017595205	building	Escherichia coli
ARO:3002660	GCA_904711305	vertebrate	Escherichia coli	GCA_017595225	building	Escherichia coli
ARO:3002660	GCA_904711305	vertebrate	Escherichia coli	GCA_017595245	building	Escherichia coli
ARO:3002660	GCA_904711305	vertebrate	Escherichia coli	GCA_020733785	soil	Escherichia coli
ARO:3002660	GCA_904711305	vertebrate	Escherichia coli	GCA_013350095	building	Escherichia coli
ARO:3002660	GCA_904711305	vertebrate	Escherichia coli	GCA_009873375	human	Escherichia coli
ARO:3002660	GCA_904711305	vertebrate	Escherichia coli	GCA_022494625	aquatic	Escherichia coli
ARO:3002660	GCA_904711305	vertebrate	Escherichia coli	GCA_009790475	building	Escherichia coli
ARO:3002660	GCA_904711305	vertebrate	Escherichia coli	GCA_014858035	aquatic	Escherichia coli
ARO:3002660	GCA_904711305	vertebrate	Escherichia coli	GCA_015208465	building	Escherichia coli
ARO:3002660	GCA_904711305	vertebrate	Escherichia coli	GCA_017897525	aquatic	Escherichia coli
ARO:3002660	GCA_904711305	vertebrate	Escherichia coli	GCA_020282325	human	Escherichia coli
ARO:3002660	GCA_904711305	vertebrate	Escherichia coli	GCA_020418325	building	Escherichia coli
ARO:3002660	GCA_904711305	vertebrate	Escherichia coli	GCA_020861255	human	Escherichia coli
ARO:3002660	GCA_904711305	vertebrate	Escherichia coli	GCA_022494605	aquatic	Escherichia coli
ARO:3002660	GCA_904711305	vertebrate	Escherichia coli	GCA_902807075	invertebrate	Escherichia coli
ARO:3002639	GCA_904711305	vertebrate	Escherichia coli	GCA_015699395	human	Escherichia coli
ARO:3002639	GCA_904711305	vertebrate	Escherichia coli	GCA_016019125	human	Escherichia coli
ARO:3002639	GCA_904711305	vertebrate	Escherichia coli	GCA_016019215	human	Escherichia coli
ARO:3002639	GCA_904711305	vertebrate	Escherichia coli	GCA_016019315	human	Escherichia coli
ARO:3002639	GCA_904711305	vertebrate	Escherichia coli	GCA_016019365	human	Escherichia coli
ARO:3002639	GCA_904711305	vertebrate	Escherichia coli	GCA_016019375	human	Escherichia coli
ARO:3002639	GCA_904711305	vertebrate	Escherichia coli	GCA_016584465	human	Escherichia coli
ARO:3002639	GCA_904711305	vertebrate	Escherichia coli	GCA_016584555	human	Escherichia coli
ARO:3002639	GCA_904711305	vertebrate	Escherichia coli	GCA_016742395	human	Escherichia coli
ARO:3002639	GCA_904711305	vertebrate	Escherichia coli	GCA_016742415	human	Escherichia coli
ARO:3002639	GCA_904711305	vertebrate	Escherichia coli	GCA_016742595	human	Escherichia coli
ARO:3002639	GCA_904711305	vertebrate	Escherichia coli	GCA_016742655	human	Escherichia coli
ARO:3002639	GCA_904711305	vertebrate	Escherichia coli	GCA_017162545	aquatic	Escherichia coli
ARO:3002639	GCA_904711305	vertebrate	Escherichia coli	GCA_020515315	aquatic	Escherichia coli
ARO:3002639	GCA_904711305	vertebrate	Escherichia coli	GCA_021172995	building	Escherichia coli
ARO:3002639	GCA_904711305	vertebrate	Escherichia coli	GCA_021493755	plant	Escherichia coli
ARO:3002639	GCA_904711305	vertebrate	Escherichia coli	GCA_022716215	human	Escherichia coli
ARO:3002639	GCA_904711305	vertebrate	Escherichia coli	GCA_022716275	human	Escherichia coli
ARO:3002639	GCA_904711305	vertebrate	Escherichia coli	GCA_022723895	human	Escherichia coli
ARO:3002639	GCA_904711305	vertebrate	Escherichia coli	GCA_022725355	human	Escherichia coli
ARO:3002639	GCA_904711305	vertebrate	Escherichia coli	GCA_022725495	human	Escherichia coli
ARO:3002639	GCA_904711305	vertebrate	Escherichia coli	GCA_022725755	human	Escherichia coli
ARO:3002639	GCA_904711305	vertebrate	Escherichia coli	GCA_022726375	human	Escherichia coli
ARO:3002639	GCA_904711305	vertebrate	Escherichia coli	GCA_022732955	human	Escherichia coli
ARO:3002639	GCA_904711305	vertebrate	Escherichia coli	GCA_022735615	human	Escherichia coli
ARO:3002639	GCA_904711305	vertebrate	Escherichia coli	GCA_022742435	human	Escherichia coli
ARO:3002639	GCA_904711305	vertebrate	Escherichia coli	GCA_022745685	human	Escherichia coli
ARO:3002639	GCA_904711305	vertebrate	Escherichia coli	GCA_015649805	building	Escherichia coli
ARO:3002639	GCA_904711305	vertebrate	Escherichia coli	GCA_015230785	soil	Escherichia coli
ARO:3002639	GCA_904711305	vertebrate	Escherichia coli	GCA_015548345	human	Escherichia coli
ARO:3002639	GCA_904711305	vertebrate	Escherichia coli	GCA_015553995	human	Escherichia coli
ARO:3002639	GCA_904711305	vertebrate	Escherichia coli	GCA_015699055	human	Escherichia coli
ARO:3002639	GCA_904711305	vertebrate	Escherichia coli	GCA_016019115	human	Escherichia coli
ARO:3002639	GCA_904711305	vertebrate	Escherichia coli	GCA_016019165	human	Escherichia coli
ARO:3002639	GCA_904711305	vertebrate	Escherichia coli	GCA_016019235	human	Escherichia coli
ARO:3002639	GCA_904711305	vertebrate	Escherichia coli	GCA_016019255	human	Escherichia coli
ARO:3002639	GCA_904711305	vertebrate	Escherichia coli	GCA_016019265	human	Escherichia coli
ARO:3002639	GCA_904711305	vertebrate	Escherichia coli	GCA_016019275	human	Escherichia coli
ARO:3002639	GCA_904711305	vertebrate	Escherichia coli	GCA_016019335	human	Escherichia coli
ARO:3002639	GCA_904711305	vertebrate	Escherichia coli	GCA_016019355	human	Escherichia coli
ARO:3002639	GCA_904711305	vertebrate	Escherichia coli	GCA_016019415	human	Escherichia coli
ARO:3002639	GCA_904711305	vertebrate	Escherichia coli	GCA_016019425	human	Escherichia coli
ARO:3002639	GCA_904711305	vertebrate	Escherichia coli	GCA_016019455	human	Escherichia coli
ARO:3002639	GCA_904711305	vertebrate	Escherichia coli	GCA_016805805	vertebrate	Escherichia coli
ARO:3002639	GCA_904711305	vertebrate	Escherichia coli	GCA_016805905	vertebrate	Escherichia coli
ARO:3002639	GCA_904711305	vertebrate	Escherichia coli	GCA_016837945	human	Escherichia coli
ARO:3002639	GCA_904711305	vertebrate	Escherichia coli	GCA_017162575	aquatic	Escherichia coli
ARO:3002639	GCA_904711305	vertebrate	Escherichia coli	GCA_017162635	aquatic	Escherichia coli
ARO:3002639	GCA_904711305	vertebrate	Escherichia coli	GCA_017595505	building	Escherichia coli
ARO:3002639	GCA_904711305	vertebrate	Escherichia coli	GCA_017595575	building	Escherichia coli
ARO:3002639	GCA_904711305	vertebrate	Escherichia coli	GCA_017598145	building	Escherichia coli
ARO:3002639	GCA_904711305	vertebrate	Escherichia coli	GCA_017598155	building	Escherichia coli
ARO:3002639	GCA_904711305	vertebrate	Escherichia coli	GCA_019402085	aquatic	Escherichia coli
ARO:3002639	GCA_904711305	vertebrate	Escherichia coli	GCA_019402125	aquatic	Escherichia coli
ARO:3002639	GCA_904711305	vertebrate	Escherichia coli	GCA_019402265	aquatic	Escherichia coli
ARO:3002639	GCA_904711305	vertebrate	Escherichia coli	GCA_019492305	aquatic	Escherichia coli
ARO:3002639	GCA_904711305	vertebrate	Escherichia coli	GCA_019879585	human	Escherichia coli
ARO:3002639	GCA_904711305	vertebrate	Escherichia coli	GCA_019879705	human	Escherichia coli
ARO:3002639	GCA_904711305	vertebrate	Escherichia coli	GCA_020418355	building	Escherichia coli
ARO:3002639	GCA_904711305	vertebrate	Escherichia coli	GCA_020668695	soil	Escherichia coli
ARO:3002639	GCA_904711305	vertebrate	Escherichia coli	GCA_020668995	soil	Escherichia coli
ARO:3002639	GCA_904711305	vertebrate	Escherichia coli	GCA_020669655	soil	Escherichia coli
ARO:3002639	GCA_904711305	vertebrate	Escherichia coli	GCA_020669895	soil	Escherichia coli
ARO:3002639	GCA_904711305	vertebrate	Escherichia coli	GCA_020734025	soil	Escherichia coli
ARO:3002639	GCA_904711305	vertebrate	Escherichia coli	GCA_022586615	invertebrate	Escherichia coli
ARO:3002639	GCA_904711305	vertebrate	Escherichia coli	GCA_022586635	invertebrate	Escherichia coli
ARO:3002639	GCA_904711305	vertebrate	Escherichia coli	GCA_022586655	invertebrate	Escherichia coli
ARO:3002639	GCA_904711305	vertebrate	Escherichia coli	GCA_022586675	invertebrate	Escherichia coli
ARO:3002639	GCA_904711305	vertebrate	Escherichia coli	GCA_022586695	invertebrate	Escherichia coli
ARO:3002639	GCA_904711305	vertebrate	Escherichia coli	GCA_022586715	invertebrate	Escherichia coli
ARO:3002639	GCA_904711305	vertebrate	Escherichia coli	GCA_022586725	invertebrate	Escherichia coli
ARO:3002639	GCA_904711305	vertebrate	Escherichia coli	GCA_022586755	invertebrate	Escherichia coli
ARO:3002639	GCA_904711305	vertebrate	Escherichia coli	GCA_022586795	invertebrate	Escherichia coli
ARO:3002639	GCA_904711305	vertebrate	Escherichia coli	GCA_022586815	invertebrate	Escherichia coli
ARO:3002639	GCA_904711305	vertebrate	Escherichia coli	GCA_022586855	invertebrate	Escherichia coli
ARO:3002639	GCA_904711305	vertebrate	Escherichia coli	GCA_022586865	invertebrate	Escherichia coli
ARO:3002639	GCA_904711305	vertebrate	Escherichia coli	GCA_022722635	human	Escherichia coli
ARO:3002639	GCA_904711305	vertebrate	Escherichia coli	GCA_022724175	human	Escherichia coli
ARO:3002639	GCA_904711305	vertebrate	Escherichia coli	GCA_022724335	human	Escherichia coli
ARO:3002639	GCA_904711305	vertebrate	Escherichia coli	GCA_022724995	human	Escherichia coli
ARO:3002639	GCA_904711305	vertebrate	Escherichia coli	GCA_022727935	human	Escherichia coli
ARO:3002639	GCA_904711305	vertebrate	Escherichia coli	GCA_022732595	human	Escherichia coli
ARO:3002639	GCA_904711305	vertebrate	Escherichia coli	GCA_022733785	human	Escherichia coli
ARO:3002639	GCA_904711305	vertebrate	Escherichia coli	GCA_022734255	human	Escherichia coli
ARO:3002639	GCA_904711305	vertebrate	Escherichia coli	GCA_022736745	human	Escherichia coli
ARO:3002639	GCA_904711305	vertebrate	Escherichia coli	GCA_022737035	human	Escherichia coli
ARO:3002639	GCA_904711305	vertebrate	Escherichia coli	GCA_022738895	human	Escherichia coli
ARO:3002639	GCA_904711305	vertebrate	Escherichia coli	GCA_022739815	human	Escherichia coli
ARO:3002639	GCA_904711305	vertebrate	Escherichia coli	GCA_022740195	human	Escherichia coli
ARO:3002639	GCA_904711305	vertebrate	Escherichia coli	GCA_022746445	human	Escherichia coli
ARO:3002639	GCA_904711305	vertebrate	Escherichia coli	GCA_022761385	human	Escherichia coli
ARO:3002639	GCA_904711305	vertebrate	Escherichia coli	GCA_022761425	human	Escherichia coli
ARO:3002639	GCA_904711305	vertebrate	Escherichia coli	GCA_022761685	human	Escherichia coli
ARO:3002639	GCA_904711305	vertebrate	Escherichia coli	GCA_902807295	invertebrate	Escherichia coli
ARO:3002639	GCA_904711305	vertebrate	Escherichia coli	GCA_015549645	human	Escherichia coli
ARO:3002639	GCA_904711305	vertebrate	Escherichia coli	GCA_015561295	human	Escherichia coli
ARO:3002639	GCA_904711305	vertebrate	Escherichia coli	GCA_015699785	human	Escherichia coli
ARO:3002639	GCA_904711305	vertebrate	Escherichia coli	GCA_016019185	human	Escherichia coli
ARO:3002639	GCA_904711305	vertebrate	Escherichia coli	GCA_016584595	human	Escherichia coli
ARO:3002639	GCA_904711305	vertebrate	Escherichia coli	GCA_016742585	human	Escherichia coli
ARO:3002639	GCA_904711305	vertebrate	Escherichia coli	GCA_016742735	human	Escherichia coli
ARO:3002639	GCA_904711305	vertebrate	Escherichia coli	GCA_016742755	human	Escherichia coli
ARO:3002639	GCA_904711305	vertebrate	Escherichia coli	GCA_016742835	human	Escherichia coli
ARO:3002639	GCA_904711305	vertebrate	Escherichia coli	GCA_016805865	vertebrate	Escherichia coli
ARO:3002639	GCA_904711305	vertebrate	Escherichia coli	GCA_016805885	vertebrate	Escherichia coli
ARO:3002639	GCA_904711305	vertebrate	Escherichia coli	GCA_016837655	human	Escherichia coli
ARO:3002639	GCA_904711305	vertebrate	Escherichia coli	GCA_016837695	human	Escherichia coli
ARO:3002639	GCA_904711305	vertebrate	Escherichia coli	GCA_016939795	human	Escherichia coli
ARO:3002639	GCA_904711305	vertebrate	Escherichia coli	GCA_017162595	aquatic	Escherichia coli
ARO:3002639	GCA_904711305	vertebrate	Escherichia coli	GCA_017162655	aquatic	Escherichia coli
ARO:3002639	GCA_904711305	vertebrate	Escherichia coli	GCA_017597585	building	Escherichia coli
ARO:3002639	GCA_904711305	vertebrate	Escherichia coli	GCA_017897045	aquatic	Escherichia coli
ARO:3002639	GCA_904711305	vertebrate	Escherichia coli	GCA_018424765	human	Escherichia coli
ARO:3002639	GCA_904711305	vertebrate	Escherichia coli	GCA_018424825	human	Escherichia coli
ARO:3002639	GCA_904711305	vertebrate	Escherichia coli	GCA_018798845	aquatic	Escherichia coli
ARO:3002639	GCA_904711305	vertebrate	Escherichia coli	GCA_019192885	building	Escherichia coli
ARO:3002639	GCA_904711305	vertebrate	Escherichia coli	GCA_019879125	human	Escherichia coli
ARO:3002639	GCA_904711305	vertebrate	Escherichia coli	GCA_019879145	human	Escherichia coli
ARO:3002639	GCA_904711305	vertebrate	Escherichia coli	GCA_019879265	human	Escherichia coli
ARO:3002639	GCA_904711305	vertebrate	Escherichia coli	GCA_019879525	human	Escherichia coli
ARO:3002639	GCA_904711305	vertebrate	Escherichia coli	GCA_019879905	human	Escherichia coli
ARO:3002639	GCA_904711305	vertebrate	Escherichia coli	GCA_020668225	soil	Escherichia coli
ARO:3002639	GCA_904711305	vertebrate	Escherichia coli	GCA_020668935	soil	Escherichia coli
ARO:3002639	GCA_904711305	vertebrate	Escherichia coli	GCA_020669685	soil	Escherichia coli
ARO:3002639	GCA_904711305	vertebrate	Escherichia coli	GCA_020733985	soil	Escherichia coli
ARO:3002639	GCA_904711305	vertebrate	Escherichia coli	GCA_021172985	building	Escherichia coli
ARO:3002639	GCA_904711305	vertebrate	Escherichia coli	GCA_021173045	building	Escherichia coli
ARO:3002639	GCA_904711305	vertebrate	Escherichia coli	GCA_021494205	plant	Escherichia coli
ARO:3002639	GCA_904711305	vertebrate	Escherichia coli	GCA_022494765	aquatic	Escherichia coli
ARO:3002639	GCA_904711305	vertebrate	Escherichia coli	GCA_022547685	soil	Escherichia coli
ARO:3002639	GCA_904711305	vertebrate	Escherichia coli	GCA_022724015	human	Escherichia coli
ARO:3002639	GCA_904711305	vertebrate	Escherichia coli	GCA_022724475	human	Escherichia coli
ARO:3002639	GCA_904711305	vertebrate	Escherichia coli	GCA_022724655	human	Escherichia coli
ARO:3002639	GCA_904711305	vertebrate	Escherichia coli	GCA_022724835	human	Escherichia coli
ARO:3002639	GCA_904711305	vertebrate	Escherichia coli	GCA_022726155	human	Escherichia coli
ARO:3002639	GCA_904711305	vertebrate	Escherichia coli	GCA_022735255	human	Escherichia coli
ARO:3002639	GCA_904711305	vertebrate	Escherichia coli	GCA_022739965	human	Escherichia coli
ARO:3002639	GCA_904711305	vertebrate	Escherichia coli	GCA_022743725	human	Escherichia coli
ARO:3002639	GCA_904711305	vertebrate	Escherichia coli	GCA_016019075	human	Escherichia coli
ARO:3002639	GCA_904711305	vertebrate	Escherichia coli	GCA_017597545	building	Escherichia coli
ARO:3002639	GCA_904711305	vertebrate	Escherichia coli	GCA_017598225	building	Escherichia coli
ARO:3002639	GCA_904711305	vertebrate	Escherichia coli	GCA_017598425	building	Escherichia coli
ARO:3002639	GCA_904711305	vertebrate	Escherichia coli	GCA_017598595	building	Escherichia coli
ARO:3002639	GCA_904711305	vertebrate	Escherichia coli	GCA_020669035	soil	Escherichia coli
ARO:3002639	GCA_904711305	vertebrate	Escherichia coli	GCA_020669055	soil	Escherichia coli
ARO:3002639	GCA_904711305	vertebrate	Escherichia coli	GCA_021440155	plant	Escherichia coli
ARO:3002639	GCA_904711305	vertebrate	Escherichia coli	GCA_021440825	plant	Escherichia coli
ARO:3002639	GCA_904711305	vertebrate	Escherichia coli	GCA_021440835	invertebrate	Escherichia coli
ARO:3002639	GCA_904711305	vertebrate	Escherichia coli	GCA_021440905	invertebrate	Escherichia coli
ARO:3002639	GCA_904711305	vertebrate	Escherichia coli	GCA_021440945	plant	Escherichia coli
ARO:3002639	GCA_904711305	vertebrate	Escherichia coli	GCA_021441215	invertebrate	Escherichia coli
ARO:3002639	GCA_904711305	vertebrate	Escherichia coli	GCA_021441285	invertebrate	Escherichia coli
ARO:3002639	GCA_904711305	vertebrate	Escherichia coli	GCA_021441385	invertebrate	Escherichia coli
ARO:3002639	GCA_904711305	vertebrate	Escherichia coli	GCA_019879685	human	Escherichia coli
ARO:3002639	GCA_904711305	vertebrate	Escherichia coli	GCA_016742675	human	Escherichia coli
ARO:3002639	GCA_904711305	vertebrate	Escherichia coli	GCA_017595115	building	Escherichia coli
ARO:3002639	GCA_904711305	vertebrate	Escherichia coli	GCA_017595145	building	Escherichia coli
ARO:3002639	GCA_904711305	vertebrate	Escherichia coli	GCA_017595165	building	Escherichia coli
ARO:3002639	GCA_904711305	vertebrate	Escherichia coli	GCA_017595185	building	Escherichia coli
ARO:3002639	GCA_904711305	vertebrate	Escherichia coli	GCA_017595205	building	Escherichia coli
ARO:3002639	GCA_904711305	vertebrate	Escherichia coli	GCA_017595225	building	Escherichia coli
ARO:3002639	GCA_904711305	vertebrate	Escherichia coli	GCA_017595245	building	Escherichia coli
ARO:3002639	GCA_904711305	vertebrate	Escherichia coli	GCA_020733785	soil	Escherichia coli
ARO:3002639	GCA_904711305	vertebrate	Escherichia coli	GCA_022494625	aquatic	Escherichia coli
ARO:3002639	GCA_904711305	vertebrate	Escherichia coli	GCA_022494705	aquatic	Escherichia coli
ARO:3002639	GCA_904711305	vertebrate	Escherichia coli	GCA_015551085	human	Escherichia coli
ARO:3002639	GCA_904711305	vertebrate	Escherichia coli	GCA_015552285	human	Escherichia coli
ARO:3002639	GCA_904711305	vertebrate	Escherichia coli	GCA_017897525	aquatic	Escherichia coli
ARO:3002639	GCA_904711305	vertebrate	Escherichia coli	GCA_018884305	human	Escherichia coli
ARO:3002639	GCA_904711305	vertebrate	Escherichia coli	GCA_020282325	human	Escherichia coli
ARO:3002639	GCA_904711305	vertebrate	Escherichia coli	GCA_020418325	building	Escherichia coli
ARO:3002639	GCA_904711305	vertebrate	Escherichia coli	GCA_020861255	human	Escherichia coli
ARO:3002639	GCA_904711305	vertebrate	Escherichia coli	GCA_022376675	human	Escherichia coli
ARO:3002639	GCA_904711305	vertebrate	Escherichia coli	GCA_022494605	aquatic	Escherichia coli
ARO:3002639	GCA_904711305	vertebrate	Escherichia coli	GCA_022494745	aquatic	Escherichia coli
ARO:3002639	GCA_904711305	vertebrate	Escherichia coli	GCA_022725625	human	Escherichia coli
ARO:3002639	GCA_904711305	vertebrate	Escherichia coli	GCA_022744665	human	Escherichia coli
ARO:3002639	GCA_904711305	vertebrate	Escherichia coli	GCA_022745985	human	Escherichia coli
ARO:3002639	GCA_904711305	vertebrate	Escherichia coli	GCA_900166955	vertebrate	Escherichia coli
ARO:3002639	GCA_904711305	vertebrate	Escherichia coli	GCA_902807075	invertebrate	Escherichia coli
ARO:3002639	GCA_904711305	vertebrate	Escherichia coli	GCA_001653555	plant	Escherichia coli
ARO:3002639	GCA_904711305	vertebrate	Escherichia coli	GCA_001894255	Air	Escherichia coli
ARO:3002639	GCA_904711305	vertebrate	Escherichia coli	GCA_002015555	vertebrate	Escherichia coli
ARO:3002639	GCA_904711305	vertebrate	Escherichia coli	GCA_002015615	vertebrate	Escherichia coli
ARO:3002639	GCA_904711305	vertebrate	Escherichia coli	GCA_002016165	vertebrate	Escherichia coli
ARO:3002639	GCA_904711305	vertebrate	Escherichia coli	GCA_002016225	vertebrate	Escherichia coli
ARO:3002639	GCA_904711305	vertebrate	Escherichia coli	GCA_002016355	vertebrate	Escherichia coli
ARO:3002639	GCA_904711305	vertebrate	Escherichia coli	GCA_002016535	vertebrate	Escherichia coli
ARO:3002639	GCA_904711305	vertebrate	Escherichia coli	GCA_002018815	aquatic	Escherichia coli
ARO:3002639	GCA_904711305	vertebrate	Escherichia coli	GCA_002173155	vertebrate	Escherichia coli
ARO:3002639	GCA_904711305	vertebrate	Escherichia coli	GCA_002173255	vertebrate	Escherichia coli
ARO:3002639	GCA_904711305	vertebrate	Escherichia coli	GCA_002173345	vertebrate	Escherichia coli
ARO:3002639	GCA_904711305	vertebrate	Escherichia coli	GCA_002226455	vertebrate	Escherichia coli
ARO:3002639	GCA_904711305	vertebrate	Escherichia coli	GCA_002227255	vertebrate	Escherichia coli
ARO:3002639	GCA_904711305	vertebrate	Escherichia coli	GCA_002227655	vertebrate	Escherichia coli
ARO:3002639	GCA_904711305	vertebrate	Escherichia coli	GCA_002227855	vertebrate	Escherichia coli
ARO:3002639	GCA_904711305	vertebrate	Escherichia coli	GCA_002228105	vertebrate	Escherichia coli
ARO:3002639	GCA_904711305	vertebrate	Escherichia coli	GCA_002228125	vertebrate	Escherichia coli
ARO:3002639	GCA_904711305	vertebrate	Escherichia coli	GCA_002228225	vertebrate	Escherichia coli
ARO:3002639	GCA_904711305	vertebrate	Escherichia coli	GCA_002228545	vertebrate	Escherichia coli
ARO:3002639	GCA_904711305	vertebrate	Escherichia coli	GCA_002228945	vertebrate	Escherichia coli
ARO:3002639	GCA_904711305	vertebrate	Escherichia coli	GCA_002229115	vertebrate	Escherichia coli
ARO:3002639	GCA_904711305	vertebrate	Escherichia coli	GCA_002229165	vertebrate	Escherichia coli
ARO:3002639	GCA_904711305	vertebrate	Escherichia coli	GCA_002230775	vertebrate	Escherichia coli
ARO:3002639	GCA_904711305	vertebrate	Escherichia coli	GCA_002231005	vertebrate	Escherichia coli
ARO:3002639	GCA_904711305	vertebrate	Escherichia coli	GCA_002231025	vertebrate	Escherichia coli
ARO:3002639	GCA_904711305	vertebrate	Escherichia coli	GCA_002231075	vertebrate	Escherichia coli
ARO:3002639	GCA_904711305	vertebrate	Escherichia coli	GCA_002231915	vertebrate	Escherichia coli
ARO:3002639	GCA_904711305	vertebrate	Escherichia coli	GCA_002233325	vertebrate	Escherichia coli
ARO:3002639	GCA_904711305	vertebrate	Escherichia coli	GCA_002233495	vertebrate	Escherichia coli
ARO:3002639	GCA_904711305	vertebrate	Escherichia coli	GCA_002457935	vertebrate	Escherichia coli
ARO:3002639	GCA_904711305	vertebrate	Escherichia coli	GCA_002458115	vertebrate	Escherichia coli
ARO:3002639	GCA_904711305	vertebrate	Escherichia coli	GCA_002458365	vertebrate	Escherichia coli
ARO:3002639	GCA_904711305	vertebrate	Escherichia coli	GCA_002458565	vertebrate	Escherichia coli
ARO:3002639	GCA_904711305	vertebrate	Escherichia coli	GCA_002459125	vertebrate	Escherichia coli
ARO:3002639	GCA_904711305	vertebrate	Escherichia coli	GCA_002459165	vertebrate	Escherichia coli
ARO:3002639	GCA_904711305	vertebrate	Escherichia coli	GCA_002462115	vertebrate	Escherichia coli
ARO:3002639	GCA_904711305	vertebrate	Escherichia coli	GCA_002484415	vertebrate	Escherichia coli
ARO:3002639	GCA_904711305	vertebrate	Escherichia coli	GCA_002485615	vertebrate	Escherichia coli
ARO:3002639	GCA_904711305	vertebrate	Escherichia coli	GCA_002486265	vertebrate	Escherichia coli
ARO:3002639	GCA_904711305	vertebrate	Escherichia coli	GCA_002486895	vertebrate	Escherichia coli
ARO:3002639	GCA_904711305	vertebrate	Escherichia coli	GCA_002511265	vertebrate	Escherichia coli
ARO:3002639	GCA_904711305	vertebrate	Escherichia coli	GCA_002512485	vertebrate	Escherichia coli
ARO:3002639	GCA_904711305	vertebrate	Escherichia coli	GCA_002513075	vertebrate	Escherichia coli
ARO:3002639	GCA_904711305	vertebrate	Escherichia coli	GCA_002513355	vertebrate	Escherichia coli
ARO:3002639	GCA_904711305	vertebrate	Escherichia coli	GCA_002513385	vertebrate	Escherichia coli
ARO:3002639	GCA_904711305	vertebrate	Escherichia coli	GCA_002513395	vertebrate	Escherichia coli
ARO:3002639	GCA_904711305	vertebrate	Escherichia coli	GCA_002514505	vertebrate	Escherichia coli
ARO:3002639	GCA_904711305	vertebrate	Escherichia coli	GCA_002515055	vertebrate	Escherichia coli
ARO:3002639	GCA_904711305	vertebrate	Escherichia coli	GCA_002515345	vertebrate	Escherichia coli
ARO:3002639	GCA_904711305	vertebrate	Escherichia coli	GCA_002515365	vertebrate	Escherichia coli
ARO:3002639	GCA_904711305	vertebrate	Escherichia coli	GCA_002515375	vertebrate	Escherichia coli
ARO:3002639	GCA_904711305	vertebrate	Escherichia coli	GCA_002515625	vertebrate	Escherichia coli
ARO:3002639	GCA_904711305	vertebrate	Escherichia coli	GCA_002515635	vertebrate	Escherichia coli
ARO:3002639	GCA_904711305	vertebrate	Escherichia coli	GCA_002515665	vertebrate	Escherichia coli
ARO:3002639	GCA_904711305	vertebrate	Escherichia coli	GCA_002517445	vertebrate	Escherichia coli
ARO:3002639	GCA_904711305	vertebrate	Escherichia coli	GCA_002519505	vertebrate	Escherichia coli
ARO:3002639	GCA_904711305	vertebrate	Escherichia coli	GCA_002519625	vertebrate	Escherichia coli
ARO:3002639	GCA_904711305	vertebrate	Escherichia coli	GCA_002519775	vertebrate	Escherichia coli
ARO:3002639	GCA_904711305	vertebrate	Escherichia coli	GCA_002519945	vertebrate	Escherichia coli
ARO:3002639	GCA_904711305	vertebrate	Escherichia coli	GCA_002520205	vertebrate	Escherichia coli
ARO:3002639	GCA_904711305	vertebrate	Escherichia coli	GCA_002520885	vertebrate	Escherichia coli
ARO:3002639	GCA_904711305	vertebrate	Escherichia coli	GCA_002521485	vertebrate	Escherichia coli
ARO:3002639	GCA_904711305	vertebrate	Escherichia coli	GCA_002522895	vertebrate	Escherichia coli
ARO:3002639	GCA_904711305	vertebrate	Escherichia coli	GCA_003145125	building	Escherichia coli
ARO:3002639	GCA_904711305	vertebrate	Escherichia coli	GCA_003145125	building	Escherichia coli
ARO:3002639	GCA_904711305	vertebrate	Escherichia coli	GCA_005040215	aquatic	Escherichia coli
ARO:3002639	GCA_904711305	vertebrate	Escherichia coli	GCA_005040425	aquatic	Escherichia coli
ARO:3002639	GCA_904711305	vertebrate	Escherichia coli	GCA_005040525	aquatic	Escherichia coli
ARO:3002639	GCA_904711305	vertebrate	Escherichia coli	GCA_005041475	aquatic	Escherichia coli
ARO:3002639	GCA_904711305	vertebrate	Escherichia coli	GCA_005041785	aquatic	Escherichia coli
ARO:3002639	GCA_904711305	vertebrate	Escherichia coli	GCA_005042105	aquatic	Escherichia coli
ARO:3002639	GCA_904711305	vertebrate	Escherichia coli	GCA_005043285	aquatic	Escherichia coli
ARO:3002639	GCA_904711305	vertebrate	Escherichia coli	GCA_005043715	aquatic	Escherichia coli
ARO:3002639	GCA_904711305	vertebrate	Escherichia coli	GCA_006351315	vertebrate	Escherichia coli
ARO:3002639	GCA_904711305	vertebrate	Escherichia coli	GCA_014526495	building	Escherichia coli
ARO:3002639	GCA_904711305	vertebrate	Escherichia coli	GCA_016404165	human	Escherichia coli
ARO:3002639	GCA_904711305	vertebrate	Escherichia coli	GCA_020732545	soil	Escherichia coli
ARO:3002639	GCA_904711305	vertebrate	Escherichia coli	GCA_009790125	building	Escherichia coli
ARO:3002639	GCA_904711305	vertebrate	Escherichia coli	GCA_009790155	building	Escherichia coli
ARO:3002639	GCA_904711305	vertebrate	Escherichia coli	GCA_009790995	building	Escherichia coli
ARO:3002639	GCA_904711305	vertebrate	Escherichia coli	GCA_009791025	building	Escherichia coli
ARO:3002639	GCA_904711305	vertebrate	Escherichia coli	GCA_011605395	building	Escherichia coli
ARO:3002639	GCA_904711305	vertebrate	Escherichia coli	GCA_012034375	soil	Escherichia coli
ARO:3002639	GCA_904711305	vertebrate	Escherichia coli	GCA_015230815	soil	Escherichia coli
ARO:3002639	GCA_904711305	vertebrate	Escherichia coli	GCA_015699165	human	Escherichia coli
ARO:3002639	GCA_904711305	vertebrate	Escherichia coli	GCA_019879345	human	Escherichia coli
ARO:3002639	GCA_904711305	vertebrate	Escherichia coli	GCA_019879445	human	Escherichia coli
ARO:3002639	GCA_904711305	vertebrate	Escherichia coli	GCA_019879765	human	Escherichia coli
ARO:3002639	GCA_904711305	vertebrate	Escherichia coli	GCA_019879805	human	Escherichia coli
ARO:3002639	GCA_904711305	vertebrate	Escherichia coli	GCA_019879945	human	Escherichia coli
ARO:3002639	GCA_904711305	vertebrate	Escherichia coli	GCA_019957805	soil	Escherichia coli
ARO:3002639	GCA_904711305	vertebrate	Escherichia coli	GCA_020668185	soil	Escherichia coli
ARO:3002639	GCA_904711305	vertebrate	Escherichia coli	GCA_020668485	soil	Escherichia coli
ARO:3002639	GCA_904711305	vertebrate	Escherichia coli	GCA_020668675	soil	Escherichia coli
ARO:3002639	GCA_904711305	vertebrate	Escherichia coli	GCA_020668895	soil	Escherichia coli
ARO:3002639	GCA_904711305	vertebrate	Escherichia coli	GCA_020669165	soil	Escherichia coli
ARO:3002639	GCA_904711305	vertebrate	Escherichia coli	GCA_020669175	soil	Escherichia coli
ARO:3002639	GCA_904711305	vertebrate	Escherichia coli	GCA_020669235	soil	Escherichia coli
ARO:3002639	GCA_904711305	vertebrate	Escherichia coli	GCA_020669255	soil	Escherichia coli
ARO:3002639	GCA_904711305	vertebrate	Escherichia coli	GCA_020669275	soil	Escherichia coli
ARO:3002639	GCA_904711305	vertebrate	Escherichia coli	GCA_020669765	soil	Escherichia coli
ARO:3002639	GCA_904711305	vertebrate	Escherichia coli	GCA_020676055	soil	Escherichia coli
ARO:3002639	GCA_904711305	vertebrate	Escherichia coli	GCA_020731625	soil	Escherichia coli
ARO:3002639	GCA_904711305	vertebrate	Escherichia coli	GCA_020731705	soil	Escherichia coli
ARO:3002639	GCA_904711305	vertebrate	Escherichia coli	GCA_021493745	plant	Escherichia coli
ARO:3002639	GCA_904711305	vertebrate	Escherichia coli	GCA_022718295	human	Escherichia coli
ARO:3002639	GCA_904711305	vertebrate	Escherichia coli	GCA_022726205	human	Escherichia coli
ARO:3002639	GCA_904711305	vertebrate	Escherichia coli	GCA_022733075	human	Escherichia coli
ARO:3002639	GCA_904711305	vertebrate	Escherichia coli	GCA_002229125	vertebrate	Escherichia coli
ARO:3002639	GCA_904711305	vertebrate	Escherichia coli	GCA_009790625	building	Escherichia coli
ARO:3002639	GCA_904711305	vertebrate	Escherichia coli	GCA_015699265	human	Escherichia coli
ARO:3002639	GCA_904711305	vertebrate	Escherichia coli	GCA_022722375	human	Escherichia coli
ARO:3002639	GCA_904711305	vertebrate	Escherichia coli	GCA_008642395	aquatic	Escherichia coli
ARO:3002639	GCA_904711305	vertebrate	Escherichia coli	GCA_015230635	soil	Escherichia coli
ARO:3002639	GCA_904711305	vertebrate	Escherichia coli	GCA_019879385	human	Escherichia coli
ARO:3002639	GCA_904711305	vertebrate	Escherichia coli	GCA_022761445	human	Escherichia coli
ARO:3002639	GCA_904711305	vertebrate	Escherichia coli	GCA_002225835	vertebrate	Escherichia coli
ARO:3002639	GCA_904711305	vertebrate	Escherichia coli	GCA_002226865	vertebrate	Escherichia coli
ARO:3002639	GCA_904711305	vertebrate	Escherichia coli	GCA_002227455	vertebrate	Escherichia coli
ARO:3002639	GCA_904711305	vertebrate	Escherichia coli	GCA_002230925	vertebrate	Escherichia coli
ARO:3002639	GCA_904711305	vertebrate	Escherichia coli	GCA_002484405	vertebrate	Escherichia coli
ARO:3002639	GCA_904711305	vertebrate	Escherichia coli	GCA_002486275	vertebrate	Escherichia coli
ARO:3002639	GCA_904711305	vertebrate	Escherichia coli	GCA_002513055	vertebrate	Escherichia coli
ARO:3002639	GCA_904711305	vertebrate	Escherichia coli	GCA_002521665	vertebrate	Escherichia coli
ARO:3002639	GCA_904711305	vertebrate	Escherichia coli	GCA_022761365	human	Escherichia coli
ARO:3002639	GCA_904711305	vertebrate	Escherichia coli	GCA_002227105	vertebrate	Escherichia coli
ARO:3002639	GCA_904711305	vertebrate	Escherichia coli	GCA_002227215	vertebrate	Escherichia coli
ARO:3002639	GCA_904711305	vertebrate	Escherichia coli	GCA_002513315	vertebrate	Escherichia coli
ARO:3002639	GCA_904711305	vertebrate	Escherichia coli	GCA_001651925	vertebrate	Escherichia coli
ARO:3002639	GCA_904711305	vertebrate	Escherichia coli	GCA_009873375	human	Escherichia coli
ARO:3002639	GCA_904711305	vertebrate	Escherichia coli	GCA_009790475	building	Escherichia coli
ARO:3002639	GCA_904711305	vertebrate	Escherichia coli	GCA_022494585	aquatic	Escherichia coli
ARO:3000165	GCA_904711305	vertebrate	Escherichia coli	GCA_016404045	human	Escherichia coli
ARO:3000165	GCA_904711305	vertebrate	Escherichia coli	GCA_016404285	human	Escherichia coli
ARO:3000165	GCA_904711305	vertebrate	Escherichia coli	GCA_016584465	human	Escherichia coli
ARO:3000165	GCA_904711305	vertebrate	Escherichia coli	GCA_016584645	human	Escherichia coli
ARO:3000165	GCA_904711305	vertebrate	Escherichia coli	GCA_016742355	human	Escherichia coli
ARO:3000165	GCA_904711305	vertebrate	Escherichia coli	GCA_016742395	human	Escherichia coli
ARO:3000165	GCA_904711305	vertebrate	Escherichia coli	GCA_016742415	human	Escherichia coli
ARO:3000165	GCA_904711305	vertebrate	Escherichia coli	GCA_016742445	human	Escherichia coli
ARO:3000165	GCA_904711305	vertebrate	Escherichia coli	GCA_016742475	human	Escherichia coli
ARO:3000165	GCA_904711305	vertebrate	Escherichia coli	GCA_016805865	vertebrate	Escherichia coli
ARO:3000165	GCA_904711305	vertebrate	Escherichia coli	GCA_016805905	vertebrate	Escherichia coli
ARO:3000165	GCA_904711305	vertebrate	Escherichia coli	GCA_017162545	aquatic	Escherichia coli
ARO:3000165	GCA_904711305	vertebrate	Escherichia coli	GCA_017162575	aquatic	Escherichia coli
ARO:3000165	GCA_904711305	vertebrate	Escherichia coli	GCA_017597545	building	Escherichia coli
ARO:3000165	GCA_904711305	vertebrate	Escherichia coli	GCA_017597775	building	Escherichia coli
ARO:3000165	GCA_904711305	vertebrate	Escherichia coli	GCA_017597875	building	Escherichia coli
ARO:3000165	GCA_904711305	vertebrate	Escherichia coli	GCA_017598105	building	Escherichia coli
ARO:3000165	GCA_904711305	vertebrate	Escherichia coli	GCA_017598125	building	Escherichia coli
ARO:3000165	GCA_904711305	vertebrate	Escherichia coli	GCA_017598145	building	Escherichia coli
ARO:3000165	GCA_904711305	vertebrate	Escherichia coli	GCA_017598155	building	Escherichia coli
ARO:3000165	GCA_904711305	vertebrate	Escherichia coli	GCA_017598225	building	Escherichia coli
ARO:3000165	GCA_904711305	vertebrate	Escherichia coli	GCA_017598385	building	Escherichia coli
ARO:3000165	GCA_904711305	vertebrate	Escherichia coli	GCA_017598425	building	Escherichia coli
ARO:3000165	GCA_904711305	vertebrate	Escherichia coli	GCA_017598595	building	Escherichia coli
ARO:3000165	GCA_904711305	vertebrate	Escherichia coli	GCA_017598685	building	Escherichia coli
ARO:3000165	GCA_904711305	vertebrate	Escherichia coli	GCA_017598795	building	Escherichia coli
ARO:3000165	GCA_904711305	vertebrate	Escherichia coli	GCA_017598805	building	Escherichia coli
ARO:3000165	GCA_904711305	vertebrate	Escherichia coli	GCA_017897045	aquatic	Escherichia coli
ARO:3000165	GCA_904711305	vertebrate	Escherichia coli	GCA_017897075	aquatic	Escherichia coli
ARO:3000165	GCA_904711305	vertebrate	Escherichia coli	GCA_017897525	aquatic	Escherichia coli
ARO:3000165	GCA_904711305	vertebrate	Escherichia coli	GCA_018424765	human	Escherichia coli
ARO:3000165	GCA_904711305	vertebrate	Escherichia coli	GCA_018619095	human	Escherichia coli
ARO:3000165	GCA_904711305	vertebrate	Escherichia coli	GCA_019402145	aquatic	Escherichia coli
ARO:3000165	GCA_904711305	vertebrate	Escherichia coli	GCA_019402165	aquatic	Escherichia coli
ARO:3000165	GCA_904711305	vertebrate	Escherichia coli	GCA_019492305	aquatic	Escherichia coli
ARO:3000165	GCA_904711305	vertebrate	Escherichia coli	GCA_019879245	human	Escherichia coli
ARO:3000165	GCA_904711305	vertebrate	Escherichia coli	GCA_020514825	aquatic	Escherichia coli
ARO:3000165	GCA_904711305	vertebrate	Escherichia coli	GCA_020515315	aquatic	Escherichia coli
ARO:3000165	GCA_904711305	vertebrate	Escherichia coli	GCA_020668185	soil	Escherichia coli
ARO:3000165	GCA_904711305	vertebrate	Escherichia coli	GCA_020668205	soil	Escherichia coli
ARO:3000165	GCA_904711305	vertebrate	Escherichia coli	GCA_020668215	soil	Escherichia coli
ARO:3000165	GCA_904711305	vertebrate	Escherichia coli	GCA_020668315	soil	Escherichia coli
ARO:3000165	GCA_904711305	vertebrate	Escherichia coli	GCA_020668375	soil	Escherichia coli
ARO:3000165	GCA_904711305	vertebrate	Escherichia coli	GCA_020668485	soil	Escherichia coli
ARO:3000165	GCA_904711305	vertebrate	Escherichia coli	GCA_020668495	soil	Escherichia coli
ARO:3000165	GCA_904711305	vertebrate	Escherichia coli	GCA_020668615	soil	Escherichia coli
ARO:3000165	GCA_904711305	vertebrate	Escherichia coli	GCA_020669015	soil	Escherichia coli
ARO:3000165	GCA_904711305	vertebrate	Escherichia coli	GCA_020669625	soil	Escherichia coli
ARO:3000165	GCA_904711305	vertebrate	Escherichia coli	GCA_020669655	soil	Escherichia coli
ARO:3000165	GCA_904711305	vertebrate	Escherichia coli	GCA_020669705	soil	Escherichia coli
ARO:3000165	GCA_904711305	vertebrate	Escherichia coli	GCA_020669765	soil	Escherichia coli
ARO:3000165	GCA_904711305	vertebrate	Escherichia coli	GCA_020669985	soil	Escherichia coli
ARO:3000165	GCA_904711305	vertebrate	Escherichia coli	GCA_020670065	soil	Escherichia coli
ARO:3000165	GCA_904711305	vertebrate	Escherichia coli	GCA_020676055	soil	Escherichia coli
ARO:3000165	GCA_904711305	vertebrate	Escherichia coli	GCA_020731705	soil	Escherichia coli
ARO:3000165	GCA_904711305	vertebrate	Escherichia coli	GCA_020731945	soil	Escherichia coli
ARO:3000165	GCA_904711305	vertebrate	Escherichia coli	GCA_020732105	soil	Escherichia coli
ARO:3000165	GCA_904711305	vertebrate	Escherichia coli	GCA_020732325	soil	Escherichia coli
ARO:3000165	GCA_904711305	vertebrate	Escherichia coli	GCA_020732585	soil	Escherichia coli
ARO:3000165	GCA_904711305	vertebrate	Escherichia coli	GCA_020732885	soil	Escherichia coli
ARO:3000165	GCA_904711305	vertebrate	Escherichia coli	GCA_020734025	soil	Escherichia coli
ARO:3000165	GCA_904711305	vertebrate	Escherichia coli	GCA_021173025	building	Escherichia coli
ARO:3000165	GCA_904711305	vertebrate	Escherichia coli	GCA_021311655	building	Escherichia coli
ARO:3000165	GCA_904711305	vertebrate	Escherichia coli	GCA_021311695	building	Escherichia coli
ARO:3000165	GCA_904711305	vertebrate	Escherichia coli	GCA_021440155	plant	Escherichia coli
ARO:3000165	GCA_904711305	vertebrate	Escherichia coli	GCA_021440825	plant	Escherichia coli
ARO:3000165	GCA_904711305	vertebrate	Escherichia coli	GCA_021440835	invertebrate	Escherichia coli
ARO:3000165	GCA_904711305	vertebrate	Escherichia coli	GCA_021440905	invertebrate	Escherichia coli
ARO:3000165	GCA_904711305	vertebrate	Escherichia coli	GCA_021440945	plant	Escherichia coli
ARO:3000165	GCA_904711305	vertebrate	Escherichia coli	GCA_021441215	invertebrate	Escherichia coli
ARO:3000165	GCA_904711305	vertebrate	Escherichia coli	GCA_021441285	invertebrate	Escherichia coli
ARO:3000165	GCA_904711305	vertebrate	Escherichia coli	GCA_021441385	invertebrate	Escherichia coli
ARO:3000165	GCA_904711305	vertebrate	Escherichia coli	GCA_021493745	plant	Escherichia coli
ARO:3000165	GCA_904711305	vertebrate	Escherichia coli	GCA_021493835	plant	Escherichia coli
ARO:3000165	GCA_904711305	vertebrate	Escherichia coli	GCA_021493855	plant	Escherichia coli
ARO:3000165	GCA_904711305	vertebrate	Escherichia coli	GCA_021626745	human	Escherichia coli
ARO:3000165	GCA_904711305	vertebrate	Escherichia coli	GCA_022213085	aquatic	Escherichia coli
ARO:3000165	GCA_904711305	vertebrate	Escherichia coli	GCA_022213145	aquatic	Escherichia coli
ARO:3000165	GCA_904711305	vertebrate	Escherichia coli	GCA_022547625	soil	Escherichia coli
ARO:3000165	GCA_904711305	vertebrate	Escherichia coli	GCA_022586615	invertebrate	Escherichia coli
ARO:3000165	GCA_904711305	vertebrate	Escherichia coli	GCA_022586635	invertebrate	Escherichia coli
ARO:3000165	GCA_904711305	vertebrate	Escherichia coli	GCA_022586655	invertebrate	Escherichia coli
ARO:3000165	GCA_904711305	vertebrate	Escherichia coli	GCA_022586675	invertebrate	Escherichia coli
ARO:3000165	GCA_904711305	vertebrate	Escherichia coli	GCA_022586695	invertebrate	Escherichia coli
ARO:3000165	GCA_904711305	vertebrate	Escherichia coli	GCA_022586715	invertebrate	Escherichia coli
ARO:3000165	GCA_904711305	vertebrate	Escherichia coli	GCA_022586725	invertebrate	Escherichia coli
ARO:3000165	GCA_904711305	vertebrate	Escherichia coli	GCA_022586755	invertebrate	Escherichia coli
ARO:3000165	GCA_904711305	vertebrate	Escherichia coli	GCA_022586795	invertebrate	Escherichia coli
ARO:3000165	GCA_904711305	vertebrate	Escherichia coli	GCA_022586815	invertebrate	Escherichia coli
ARO:3000165	GCA_904711305	vertebrate	Escherichia coli	GCA_022586855	invertebrate	Escherichia coli
ARO:3000165	GCA_904711305	vertebrate	Escherichia coli	GCA_022586865	invertebrate	Escherichia coli
ARO:3000165	GCA_904711305	vertebrate	Escherichia coli	GCA_022716215	human	Escherichia coli
ARO:3000165	GCA_904711305	vertebrate	Escherichia coli	GCA_022718295	human	Escherichia coli
ARO:3000165	GCA_904711305	vertebrate	Escherichia coli	GCA_022728465	human	Escherichia coli
ARO:3000165	GCA_904711305	vertebrate	Escherichia coli	GCA_022734255	human	Escherichia coli
ARO:3000165	GCA_904711305	vertebrate	Escherichia coli	GCA_022735495	human	Escherichia coli
ARO:3000165	GCA_904711305	vertebrate	Escherichia coli	GCA_022747125	human	Escherichia coli
ARO:3000165	GCA_904711305	vertebrate	Escherichia coli	GCA_022761605	human	Escherichia coli
ARO:3000165	GCA_904711305	vertebrate	Escherichia coli	GCA_022813005	invertebrate	Escherichia coli
ARO:3000165	GCA_904711305	vertebrate	Escherichia coli	GCA_902807075	invertebrate	Escherichia coli
ARO:3000165	GCA_904711305	vertebrate	Escherichia coli	GCA_016805825	vertebrate	Escherichia coli
ARO:3000165	GCA_904711305	vertebrate	Escherichia coli	GCA_000671295	plant	Escherichia coli
ARO:3000165	GCA_904711305	vertebrate	Escherichia coli	GCA_002016205	vertebrate	Escherichia coli
ARO:3000165	GCA_904711305	vertebrate	Escherichia coli	GCA_002099715	vertebrate	Escherichia coli
ARO:3000165	GCA_904711305	vertebrate	Escherichia coli	GCA_002099785	vertebrate	Escherichia coli
ARO:3000165	GCA_904711305	vertebrate	Escherichia coli	GCA_002099795	vertebrate	Escherichia coli
ARO:3000165	GCA_904711305	vertebrate	Escherichia coli	GCA_002099815	vertebrate	Escherichia coli
ARO:3000165	GCA_904711305	vertebrate	Escherichia coli	GCA_002099865	vertebrate	Escherichia coli
ARO:3000165	GCA_904711305	vertebrate	Escherichia coli	GCA_002099875	vertebrate	Escherichia coli
ARO:3000165	GCA_904711305	vertebrate	Escherichia coli	GCA_002099885	vertebrate	Escherichia coli
ARO:3000165	GCA_904711305	vertebrate	Escherichia coli	GCA_002099895	vertebrate	Escherichia coli
ARO:3000165	GCA_904711305	vertebrate	Escherichia coli	GCA_002099945	vertebrate	Escherichia coli
ARO:3000165	GCA_904711305	vertebrate	Escherichia coli	GCA_002099975	vertebrate	Escherichia coli
ARO:3000165	GCA_904711305	vertebrate	Escherichia coli	GCA_002100025	vertebrate	Escherichia coli
ARO:3000165	GCA_904711305	vertebrate	Escherichia coli	GCA_002324235	vertebrate	Escherichia coli
ARO:3000165	GCA_904711305	vertebrate	Escherichia coli	GCA_002324245	vertebrate	Escherichia coli
ARO:3000165	GCA_904711305	vertebrate	Escherichia coli	GCA_002324335	vertebrate	Escherichia coli
ARO:3000165	GCA_904711305	vertebrate	Escherichia coli	GCA_002324345	vertebrate	Escherichia coli
ARO:3000165	GCA_904711305	vertebrate	Escherichia coli	GCA_002324355	vertebrate	Escherichia coli
ARO:3000165	GCA_904711305	vertebrate	Escherichia coli	GCA_002324365	vertebrate	Escherichia coli
ARO:3000165	GCA_904711305	vertebrate	Escherichia coli	GCA_002324505	vertebrate	Escherichia coli
ARO:3000165	GCA_904711305	vertebrate	Escherichia coli	GCA_002324525	vertebrate	Escherichia coli
ARO:3000165	GCA_904711305	vertebrate	Escherichia coli	GCA_002464465	vertebrate	Escherichia coli
ARO:3000165	GCA_904711305	vertebrate	Escherichia coli	GCA_002474575	vertebrate	Escherichia coli
ARO:3000165	GCA_904711305	vertebrate	Escherichia coli	GCA_002474605	vertebrate	Escherichia coli
ARO:3000165	GCA_904711305	vertebrate	Escherichia coli	GCA_002520255	vertebrate	Escherichia coli
ARO:3000165	GCA_904711305	vertebrate	Escherichia coli	GCA_003173395	vertebrate	Escherichia coli
ARO:3000165	GCA_904711305	vertebrate	Escherichia coli	GCA_003173405	vertebrate	Escherichia coli
ARO:3000165	GCA_904711305	vertebrate	Escherichia coli	GCA_003173415	vertebrate	Escherichia coli
ARO:3000165	GCA_904711305	vertebrate	Escherichia coli	GCA_004336965	building	Escherichia coli
ARO:3000165	GCA_904711305	vertebrate	Escherichia coli	GCA_005040245	aquatic	Escherichia coli
ARO:3000165	GCA_904711305	vertebrate	Escherichia coli	GCA_005040415	aquatic	Escherichia coli
ARO:3000165	GCA_904711305	vertebrate	Escherichia coli	GCA_005040625	aquatic	Escherichia coli
ARO:3000165	GCA_904711305	vertebrate	Escherichia coli	GCA_005045525	aquatic	Escherichia coli
ARO:3000165	GCA_904711305	vertebrate	Escherichia coli	GCA_006350025	vertebrate	Escherichia coli
ARO:3000165	GCA_904711305	vertebrate	Escherichia coli	GCA_006350035	vertebrate	Escherichia coli
ARO:3000165	GCA_904711305	vertebrate	Escherichia coli	GCA_006350065	vertebrate	Escherichia coli
ARO:3000165	GCA_904711305	vertebrate	Escherichia coli	GCA_006350105	vertebrate	Escherichia coli
ARO:3000165	GCA_904711305	vertebrate	Escherichia coli	GCA_006350115	vertebrate	Escherichia coli
ARO:3000165	GCA_904711305	vertebrate	Escherichia coli	GCA_006350155	vertebrate	Escherichia coli
ARO:3000165	GCA_904711305	vertebrate	Escherichia coli	GCA_006350215	vertebrate	Escherichia coli
ARO:3000165	GCA_904711305	vertebrate	Escherichia coli	GCA_006350235	vertebrate	Escherichia coli
ARO:3000165	GCA_904711305	vertebrate	Escherichia coli	GCA_006350295	vertebrate	Escherichia coli
ARO:3000165	GCA_904711305	vertebrate	Escherichia coli	GCA_006350355	vertebrate	Escherichia coli
ARO:3000165	GCA_904711305	vertebrate	Escherichia coli	GCA_006350405	vertebrate	Escherichia coli
ARO:3000165	GCA_904711305	vertebrate	Escherichia coli	GCA_006350525	vertebrate	Escherichia coli
ARO:3000165	GCA_904711305	vertebrate	Escherichia coli	GCA_006350545	vertebrate	Escherichia coli
ARO:3000165	GCA_904711305	vertebrate	Escherichia coli	GCA_006350565	vertebrate	Escherichia coli
ARO:3000165	GCA_904711305	vertebrate	Escherichia coli	GCA_006350625	vertebrate	Escherichia coli
ARO:3000165	GCA_904711305	vertebrate	Escherichia coli	GCA_006350635	vertebrate	Escherichia coli
ARO:3000165	GCA_904711305	vertebrate	Escherichia coli	GCA_006350645	vertebrate	Escherichia coli
ARO:3000165	GCA_904711305	vertebrate	Escherichia coli	GCA_006350675	vertebrate	Escherichia coli
ARO:3000165	GCA_904711305	vertebrate	Escherichia coli	GCA_006350705	vertebrate	Escherichia coli
ARO:3000165	GCA_904711305	vertebrate	Escherichia coli	GCA_006350715	vertebrate	Escherichia coli
ARO:3000165	GCA_904711305	vertebrate	Escherichia coli	GCA_006350775	vertebrate	Escherichia coli
ARO:3000165	GCA_904711305	vertebrate	Escherichia coli	GCA_006350785	vertebrate	Escherichia coli
ARO:3000165	GCA_904711305	vertebrate	Escherichia coli	GCA_006350805	vertebrate	Escherichia coli
ARO:3000165	GCA_904711305	vertebrate	Escherichia coli	GCA_006350825	vertebrate	Escherichia coli
ARO:3000165	GCA_904711305	vertebrate	Escherichia coli	GCA_006350895	vertebrate	Escherichia coli
ARO:3000165	GCA_904711305	vertebrate	Escherichia coli	GCA_006350935	vertebrate	Escherichia coli
ARO:3000165	GCA_904711305	vertebrate	Escherichia coli	GCA_006350955	vertebrate	Escherichia coli
ARO:3000165	GCA_904711305	vertebrate	Escherichia coli	GCA_006350965	vertebrate	Escherichia coli
ARO:3000165	GCA_904711305	vertebrate	Escherichia coli	GCA_006351195	vertebrate	Escherichia coli
ARO:3000165	GCA_904711305	vertebrate	Escherichia coli	GCA_006351215	vertebrate	Escherichia coli
ARO:3000165	GCA_904711305	vertebrate	Escherichia coli	GCA_006351225	vertebrate	Escherichia coli
ARO:3000165	GCA_904711305	vertebrate	Escherichia coli	GCA_006351285	vertebrate	Escherichia coli
ARO:3000165	GCA_904711305	vertebrate	Escherichia coli	GCA_006351355	vertebrate	Escherichia coli
ARO:3000165	GCA_904711305	vertebrate	Escherichia coli	GCA_006351375	vertebrate	Escherichia coli
[truncated: 683,415+ more rows]

## Sheet: Table 9
ARG name	HGT counts	HGT efficiency	SNP counts	Transmissiton rout
ARO:3000795	4742	21.8384	9.68566	air-human faeces
ARO:3000027	4546	20.9358	8.24068	air-human faeces
ARO:3003950	4544	20.9266	6.30013	air-human faeces
ARO:3000508	4388	20.2082	7.14019	air-human faeces
ARO:3000832	4212	19.3976	8.23625	air-human faeces
ARO:3003576	4179	19.2456	10.2109	air-human faeces
ARO:3000796	4147	19.0983	6.38926	air-human faeces
ARO:3000830	3957	18.2233	7.34373	air-human faeces
ARO:3000216	3913	18.0206	6.55803	air-human faeces
ARO:3004043	3824	17.6108	7.33046	air-human faeces
ARO:3003548	3779	17.4035	5.36842	air-human faeces
ARO:3000833	3744	17.2423	6.50493	air-human faeces
ARO:3000206	3662	16.8647	7.64524	air-human faeces
ARO:3000491	3424	15.7686	6.07258	air-human faeces
ARO:3002986	3240	14.9212	5.68636	air-human faeces
ARO:3000502	3083	14.1982	7.35827	air-human faeces
ARO:3000794	3007	13.8482	5.4114	air-human faeces
ARO:3001328	2986	13.7515	6.22555	air-human faeces
ARO:3000237	2844	13.0975	7.79947	air-human faeces
ARO:3004611	2643	12.1719	3.28944	air-human faeces
ARO:3000793	2639	12.1534	7.59783	air-human faeces
ARO:3000074	2584	11.9002	5.79129	air-human faeces
ARO:3000829	2580	11.8817	5.18511	air-human faeces
ARO:3000518	2489	11.4627	5.44996	air-human faeces
ARO:3003841	2481	11.4258	3.12573	air-human faeces
ARO:3003550	1989	9.15999	4.28184	air-human faeces
ARO:3003578	1908	8.78696	6.12631	air-human faeces
ARO:3001216	1553	7.15207	3.12952	air-human faeces
ARO:3003197	1231	5.66915	1.17065	air-human faeces
ARO:3000499	1092	5.02901	4.53278	air-human faeces
ARO:3004612	1053	4.84941	3.82989	air-human faeces
ARO:3000792	982	4.52243	1.66937	air-human faeces
ARO:3003952	864	3.979	5.54414	air-human faeces
ARO:3002641	768	3.53689	0.317314	air-human faeces
ARO:3000165	616	2.83688	0.609976	air-human faeces
ARO:3000254	528	2.43161	4.42722	air-human faeces
ARO:3004089	528	2.43161	0.589117	air-human faeces
ARO:3000656	499	2.29806	3.8754	air-human faeces
ARO:3003549	369	1.69936	0.293294	air-human faeces
ARO:3001329	248	1.14212	4.88802	air-human faeces
ARO:3002660	242	1.11449	4.57071	air-human faeces
ARO:3004290	235	1.08225	1.68897	air-human faeces
ARO:3000828	196	0.902643	0.237669	air-human faeces
ARO:3001214	147	0.676983	1.24713	air-human faeces
ARO:3000186	140	0.644745	0.176988	air-human faeces
ARO:3000410	136	0.626324	1.42412	air-human faeces
ARO:3002683	105	0.483559	0.365353	air-human faeces
ARO:3003577	63	0.290135	0.546766	air-human faeces
ARO:3001045	48	0.221056	0.00948149	air-human faeces
ARO:3002621	44	0.202634	0.0347655	air-human faeces
ARO:3002578	37	0.170397	0.0233877	air-human faeces
ARO:3003838	10	0.0460532	0.851438	air-human faeces
ARO:3000027	3885	3.75043	1.33144	aquatic-human faeces
ARO:3000074	3808	3.6761	0.616395	aquatic-human faeces
ARO:3000165	1354	1.3071	0.2817	aquatic-human faeces
ARO:3000206	3667	3.53999	1.00848	aquatic-human faeces
ARO:3000216	3042	2.93663	4.80943	aquatic-human faeces
ARO:3000237	5609	5.41472	2.64057	aquatic-human faeces
ARO:3000254	2092	2.01954	3.79446	aquatic-human faeces
ARO:3000410	1986	1.91721	0	aquatic-human faeces
ARO:3000491	4953	4.78144	16.9113	aquatic-human faeces
ARO:3000499	1382	1.33413	2.68231	aquatic-human faeces
ARO:3000502	3008	2.90381	15.1742	aquatic-human faeces
ARO:3000508	3895	3.76009	1.11627	aquatic-human faeces
ARO:3000518	3283	3.16929	0.335931	aquatic-human faeces
ARO:3000656	1181	1.14009	0.311639	aquatic-human faeces
ARO:3000792	3012	2.90767	4.82064	aquatic-human faeces
ARO:3000793	8780	8.47589	18.4722	aquatic-human faeces
ARO:3000794	6540	6.31347	9.67817	aquatic-human faeces
ARO:3000795	4211	4.06514	0.872015	aquatic-human faeces
ARO:3000796	3288	3.17411	1.08201	aquatic-human faeces
ARO:3000828	755	0.728849	0.106525	aquatic-human faeces
ARO:3000829	3857	3.7234	0.0619059	aquatic-human faeces
ARO:3000830	4293	4.1443	5.82898	aquatic-human faeces
ARO:3000832	4928	4.75731	0	aquatic-human faeces
ARO:3000833	4752	4.5874	10.5979	aquatic-human faeces
ARO:3001045	24	0.0231687	0	aquatic-human faeces
ARO:3001214	551	0.531915	3.85558	aquatic-human faeces
ARO:3001216	1721	1.66139	1.23063	aquatic-human faeces
ARO:3001328	4961	4.78916	3.26598	aquatic-human faeces
ARO:3001329	3216	3.10461	2.92171	aquatic-human faeces
ARO:3002578	99	0.0955709	0	aquatic-human faeces
ARO:3002639	2513	2.42596	0.415998	aquatic-human faeces
ARO:3002641	324	0.312778	0.0341615	aquatic-human faeces
ARO:3002660	1446	1.39591	0	aquatic-human faeces
ARO:3002683	172	0.166042	0	aquatic-human faeces
ARO:3002986	3051	2.94532	0.0964964	aquatic-human faeces
ARO:3003197	767	0.740433	0.971933	aquatic-human faeces
ARO:3003548	3397	3.27934	0.516446	aquatic-human faeces
ARO:3003549	153	0.147701	8.31298	aquatic-human faeces
ARO:3003550	2583	2.49353	0.717391	aquatic-human faeces
ARO:3003576	4480	4.32483	5.06129	aquatic-human faeces
ARO:3003577	424	0.409314	4.59735	aquatic-human faeces
ARO:3003578	2709	2.61517	0.534987	aquatic-human faeces
ARO:3003838	739	0.713403	0.399474	aquatic-human faeces
ARO:3003841	1824	1.76082	0.251096	aquatic-human faeces
ARO:3003950	3834	3.7012	0.200784	aquatic-human faeces
ARO:3003952	4005	3.86628	8.22115	aquatic-human faeces
ARO:3004043	4129	3.98598	0.742756	aquatic-human faeces
ARO:3004089	333	0.321466	2.11601	aquatic-human faeces
ARO:3004290	819	0.790632	1.55339	aquatic-human faeces
ARO:3004611	2919	2.81789	7.24862	aquatic-human faeces
ARO:3004612	5314	5.12994	5.16181	aquatic-human faeces
ARO:3000516	18034	8.49791	0	building-human faeces
ARO:3000237	15884	7.48479	2.0606	building-human faeces
ARO:3001328	14686	6.92028	1.4047	building-human faeces
ARO:3000216	14347	6.76053	7.55132	building-human faeces
ARO:3002986	14160	6.67242	0.179128	building-human faeces
[truncated: 277 more rows]
